# Supplementary material for: EGF Induces Migration Independent of EMT or Invasion in A549 Lung Adenocarcinoma Cells
Source: Front Cell Dev Biol. 2021 Mar 12;9:634371. doi: 10.3389/fcell.2021.634371 (PMC7994520; doi:10.3389/fcell.2021.634371)
Supplement: Supplementary Table 2 — Identified proteins by proteome analyses. [file Table_1.XLSX]

## Sheet: Cytoplasma
Gene names	LFQ intensity A549_CYT_con_1	LFQ intensity A549_CYT_con_2	LFQ intensity A549_CYT_con_3	LFQ intensity A549_CYT_EGF_1	LFQ intensity A549_CYT_EGF_2	LFQ intensity A549_CYT_TGF_1	LFQ intensity A549_CYT_TGF_3	LFQ intensity A549_CYT_EGF_TGF_1	LFQ intensity A549_CYT_EGF_TGF_2	LFQ intensity A549_CYT_EGF_TGF_3				Peptides	Razor + unique peptides	Unique peptides	Sequence coverage [%]	Unique + razor sequence coverage [%]	Unique sequence coverage [%]	Mol. weight [kDa]	Q-value	Score	Intensity	MS/MS count	Protein IDs	Majority protein IDs	Protein names	Gene names
UBA6	26.9166	26.8359	27.1198	26.8873	26.4776	28.7262	28.5953	30.7369	29.4291	29.5229				29	29	29	35.3	35.3	35.3	117.97	0	161.36	7865100000	186	A0AVT1;A0AVT1-2;A0AVT1-3;A0AVT1-4	A0AVT1;A0AVT1-2	Ubiquitin-like modifier-activating enzyme 6	UBA6
KIAA1598	28.0794	27.9956	28.0092	27.8507	27.5071	27.4129	27.6371	27.2405	27.3727	27.3546				19	19	19	34.1	34.1	34.1	71.639	0	70.258	3992900000	99	A0MZ66;A0MZ66-3;A0MZ66-4;A0MZ66-6;A0MZ66-5;A0MZ66-8;A0MZ66-2;A0MZ66-7	A0MZ66;A0MZ66-3;A0MZ66-4;A0MZ66-6;A0MZ66-5;A0MZ66-8;A0MZ66-2	Shootin-1	KIAA1598
ILVBL	25.5997	25.5638	25.7251	25.2909	25.5921	25.0654	22.9854	24.0376	22.9787	23.3422				4	4	4	11.4	11.4	11.4	67.867	0	19.771	712570000	8	A1L0T0	A1L0T0	Acetolactate synthase-like protein	ILVBL
SH3PXD2B	23.02	22.1093	22.4368	22.2219	22.5781	21.9341	22.908	23.1371	22.9766	22.8551				3	3	3	5	5	5	101.58	0.00085812	4.7337	75094000	5	A1X283	A1X283	SH3 and PX domain-containing protein 2B	SH3PXD2B
CNOT1	23.54	22.4019	24.0766	23.1969	25.1897	25.6789	25.4202	25.3351	23.4668	25.9554				15	15	15	7.2	7.2	7.2	266.38	0	36.061	762180000	39	A5YKK6-2;A5YKK6;A5YKK6-3;A5YKK6-4	A5YKK6-2;A5YKK6;A5YKK6-3	CCR4-NOT transcription complex subunit 1	CNOT1
MAP1LC3B;MAP1LC3B2	25.1113	24.9592	23.9607	25.8666	25.4281	25.696	25.8578	25.9192	25.3814	26.2974				3	3	3	21.6	21.6	21.6	14.688	0.00062112	6.3981	973500000	22	Q9GZQ8;A6NCE7;Q9H492;Q9H492-2	Q9GZQ8;A6NCE7	Microtubule-associated proteins 1A/1B light chain 3B;Microtubule-associated proteins 1A/1B light chain 3 beta 2	MAP1LC3B;MAP1LC3B2
PGP	26.6029	26.2355	26.5524	26.5533	26.2932	26.422	26.6263	26.5603	26.2315	26.6567				6	6	6	29.6	29.6	29.6	34.006	0	55.19	1809500000	36	A6NDG6	A6NDG6	Phosphoglycolate phosphatase	PGP
RCCD1	23.0317	22.9578	23.1965	22.49	23.061	22.7682	22.3054	22.0624	21.8661	22.2019				1	1	1	3.5	3.5	3.5	40.078	0.0018172	3.111	79204000	3	A6NED2	A6NED2	RCC1 domain-containing protein 1	RCCD1
GGT2;GGT3P	26.6354	26.8872	26.8072	26.4058	26.3939	26.1727	26.6402	26.0992	26.0348	26.2162				5	5	1	9.7	9.7	1.8	60.778	0	40.053	2082500000	55	P36268-2;A6NGU5;P36268;P36268-3;Q14390;P19440-3;B5MD39	P36268-2;A6NGU5;P36268;P36268-3	Inactive gamma-glutamyltranspeptidase 2;Putative gamma-glutamyltranspeptidase 3;Putative gamma-glutamyltranspeptidase 3 heavy chain;Putative gamma-glutamyltranspeptidase 3 light chain	GGT2;GGT3P
BTBD11	23.9465	24.0404	23.3293	23.1393	23.5345	24.1911	22.943	24.4642	24.3246	24.7485				6	6	6	7.8	7.8	7.8	120.88	0	13.767	443630000	14	A6QL63;A6QL63-2;A6QL63-5;A6QL63-3;A6QL63-4	A6QL63;A6QL63-2;A6QL63-5;A6QL63-3	Ankyrin repeat and BTB/POZ domain-containing protein BTBD11	BTBD11
NACA	25.9007	27.533	23.3981	28.1562	29.994	22.7439	23.8625	26.6493	28.1983	24.2188				6	6	6	4	4	4	205.42	0	82.87	10253000000	140	E9PAV3;Q13765;E9PAV3-2;Q9BZK3	E9PAV3;Q13765;E9PAV3-2	Nascent polypeptide-associated complex subunit alpha, muscle-specific form;Nascent polypeptide-associated complex subunit alpha	NACA
AGPS	28.8231	28.9378	28.9399	28.1471	28.0628	28.8016	28.5502	28.4336	28.9016	28.7147				15	15	15	36.6	36.6	36.6	72.911	0	151.38	7934200000	166	O00116	O00116	Alkyldihydroxyacetonephosphate synthase, peroxisomal	AGPS
DDX39A	27.1558	26.8604	26.8948	26.905	26.8568	26.9903	26.952	27.0469	26.9127	26.8703				20	7	7	50.6	22.7	22.7	49.129	0	57.293	7438900000	184	O00148;O00148-2;O00148-3	O00148;O00148-2;O00148-3	ATP-dependent RNA helicase DDX39A	DDX39A
PDLIM1	30.7156	30.811	30.785	30.4581	30.2199	30.4472	30.4787	30.0536	30.0143	30.1548				18	18	18	79.6	79.6	79.6	36.071	0	259.85	31793000000	428	O00151	O00151	PDZ and LIM domain protein 1	PDLIM1
ACOT7	28.9581	28.9112	28.8126	29.081	29.0001	28.977	29.0882	29.0162	29.391	29.3837				10	10	3	38.5	38.5	12.4	37.419	0	76.095	10533000000	162	O00154-4;O00154-6;O00154-7;O00154;O00154-5	O00154-4;O00154-6;O00154-7;O00154;O00154-5	Cytosolic acyl coenzyme A thioester hydrolase	ACOT7
MYO1C	28.8751	28.6087	28.7249	28.9556	29.5542	29.323	28.6892	28.8032	29.0985	28.7996				27	27	1	31.8	31.8	1	119.63	0	151.98	12673000000	345	O00159-3;O00159	O00159-3;O00159	Unconventional myosin-Ic	MYO1C
SNAP23	25.1648	24.8305	25.0235	25.3563	25.1975	25.4821	25.1856	25.4705	24.9225	25.0109				4	4	4	35.4	35.4	35.4	17.789	0	20.606	1143900000	36	O00161-2;O00161	O00161-2;O00161	Synaptosomal-associated protein 23	SNAP23
AIP	27.4689	27.7493	27.5963	27.9055	27.4901	26.9126	27.3174	27.279	27.0501	27.332				7	7	7	29.7	29.7	29.7	37.636	0	63.822	3559900000	71	O00170	O00170	AH receptor-interacting protein	AIP
STXBP3	25.7893	25.9687	26.1116	25.9885	25.2797	25.9	25.0872	25.9171	24.9394	25.177				8	8	8	15.9	15.9	15.9	67.764	0	19.128	1136200000	45	O00186	O00186	Syntaxin-binding protein 3	STXBP3
RAB27B	26.8929	27.2638	26.3407	26.4046	25.1673	22.4586	23.077	22.4831	25.2325	23.952				3	3	3	16.1	16.1	16.1	24.608	0	12.364	684680000	24	O00194	O00194	Ras-related protein Rab-27B	RAB27B
AP3B1	22.1739	23.4526	22.0885	23.5478	25.2516	22.3641	21.3315	22.6636	24.137	22.2727				5	5	5	5.6	5.6	5.6	116.19	0	12.093	256360000	10	O00203-3;O00203	O00203-3;O00203	AP-3 complex subunit beta-1	AP3B1
NDUFS8	25.5297	25.2607	25.38	25.3957	25.2373	25.4938	25.6984	25.6265	25.5124	25.2023				3	3	3	18.6	18.6	18.6	23.705	0	22.6	1156000000	39	O00217	O00217	NADH dehydrogenase [ubiquinone] iron-sulfur protein 8, mitochondrial	NDUFS8
PSMD11	29.9121	29.8096	30.0269	29.9152	29.8138	29.8677	29.9638	30.1667	30.1165	30.1129				26	26	26	66.1	66.1	66.1	47.463	0	174.57	28405000000	567	O00231;O00231-2	O00231;O00231-2	26S proteasome non-ATPase regulatory subunit 11	PSMD11
PSMD12	28.7021	28.8954	28.7066	29.1534	28.84	28.8887	28.9737	29.1164	28.8703	28.9003				18	18	18	44.1	44.1	44.1	52.904	0	115.07	12727000000	313	O00232;O00232-2	O00232;O00232-2	26S proteasome non-ATPase regulatory subunit 12	PSMD12
PSMD9	27.4548	27.5973	27.0651	27.3866	27.7079	27.3776	27.4943	27.6734	26.9732	27.2238				7	7	7	35	35	35	24.682	0	45.05	3486600000	68	O00233;O00233-2;O00233-3	O00233;O00233-2	26S proteasome non-ATPase regulatory subunit 9	PSMD9
ATOX1	26.1381	26.5872	26.1669	25.9891	26.0361	26.7156	26.9076	26.4702	26.8123	26.1605				3	3	3	39.7	39.7	39.7	7.4016	0.00032446	7.5059	1591100000	23	O00244	O00244	Copper transport protein ATOX1	ATOX1
PGRMC1	27.4702	27.7272	27.5817	27.4006	27.9346	27.7118	27.5371	27.6704	27.425	28.0667				12	12	11	65.1	65.1	60.5	21.671	0	65.707	4222400000	83	O00264;O00264-2	O00264;O00264-2	Membrane-associated progesterone receptor component 1	PGRMC1
SUPT5H	22.2533	22.8532	22.0857	22.6995	25.8055	22.0973	22.6909	24.3307	25.5864	22.4567				24	24	24	30.7	30.7	30.7	120.5	0	207.5	7260200000	322	O00267-2;O00267	O00267-2;O00267	Transcription elongation factor SPT5	SUPT5H
DFFA	25.7391	25.9811	25.8517	26.0396	25.3582	25.8562	25.4351	25.7759	25.5218	25.351				4	4	4	13.9	13.9	13.9	36.521	0	12.547	1057900000	26	O00273;O00273-2	O00273;O00273-2	DNA fragmentation factor subunit alpha	DFFA
CLIC1	31.774	31.8041	31.7238	31.7198	31.4424	32.0306	31.9641	31.831	31.9936	32.0429				17	17	17	80.9	80.9	80.9	26.922	0	139.21	66986000000	357	O00299	O00299	Chloride intracellular channel protein 1	CLIC1
EIF3F	28.406	28.2408	28.3494	28.4871	28.3652	28.4286	28.3837	28.7026	28.3793	28.396				10	10	10	36.7	36.7	36.7	37.563	0	85.687	11712000000	253	O00303	O00303	Eukaryotic translation initiation factor 3 subunit F	EIF3F
PDHX	24.2138	24.2767	23.6332	24.9074	24.0027	21.7879	22.6979	22.8518	22.9614	22.1873				3	3	3	7.2	7.2	7.2	51.459	0.00062383	6.4603	241180000	11	O00330-3;O00330;O00330-2	O00330-3;O00330	Pyruvate dehydrogenase protein X component, mitochondrial	PDHX
IPO5	30.2738	29.8177	30.4801	30.1123	30.069	30.1762	30.4103	30.4244	30.1923	30.3557				32	32	32	39.7	39.7	39.7	123.63	0	296.17	23524000000	421	O00410;O00410-3;O00410-2;O60518	O00410;O00410-3;O00410-2	Importin-5	IPO5
EML1	22.2858	22.419	21.982	22.9533	23.3043	23.2423	23.46	22.5279	22.5058	23.4154				13	13	12	17.8	17.8	16.8	89.86	0	90.173	1539200000	62	O00423;O00423-3	O00423;O00423-3	Echinoderm microtubule-associated protein-like 1	EML1
IGF2BP3	27.8865	27.9012	27.955	27.2737	27.1422	27.7463	27.6385	27.701	26.9298	27.5492				19	17	17	42	38	38	63.704	0	106.94	8693800000	273	O00425;O00425-2	O00425	Insulin-like growth factor 2 mRNA-binding protein 3	IGF2BP3
DNM1L	29.0867	29.0921	29.0868	29.169	28.978	29.3168	29.5162	29.3315	29.3793	29.3432				26	26	1	47.2	47.2	1.8	82.056	0	263.28	15916000000	495	O00429-8;O00429-6	O00429-8;O00429-6	Dynamin-1-like protein	DNM1L
RTCA	25.1848	25.4946	24.8655	25.2603	24.8316	25.2696	25.3573	25.366	24.7753	24.4496				4	4	4	17.5	17.5	17.5	39.336	0	23.458	739310000	13	O00442;O00442-2	O00442;O00442-2	RNA 3-terminal phosphate cyclase	RTCA
PLOD2	26.1968	26.3931	26.6691	25.4592	25.0006	28.9587	28.8751	28.5327	28.1251	28.8992				20	20	20	28.6	28.6	28.6	84.685	0	70.364	4880100000	137	O00469;O00469-2;O00469-3	O00469;O00469-2;O00469-3	Procollagen-lysine,2-oxoglutarate 5-dioxygenase 2	PLOD2
EXOC5	22.8039	22.5626	23.0313	23.7767	23.6311	22.4478	23.0385	23.4576	22.9638	21.5919				3	3	3	5.5	5.5	5.5	81.852	0.00060386	5.7297	222110000	16	O00471	O00471	Exocyst complex component 5	EXOC5
NDUFA4	25.631	26.0195	25.8853	25.943	25.7049	25.3144	24.8522	25.2335	25.7739	25.8594				2	2	2	24.7	24.7	24.7	9.3697	0.00032165	7.2775	884000000	20	O00483	O00483	Cytochrome c oxidase subunit NDUFA4	NDUFA4
PSMD14	28.561	28.4945	28.4667	28.4325	28.4582	28.6404	28.4285	28.6785	28.4725	28.4311				12	12	12	52.6	52.6	52.6	34.577	0	63.678	10300000000	208	O00487	O00487	26S proteasome non-ATPase regulatory subunit 14	PSMD14
KPNA3	25.4776	25.2905	25.5821	25.8481	25.5085	25.7405	25.6785	25.9044	25.5544	25.634				8	6	6	24.4	18.8	18.8	57.81	0	48.343	1116900000	50	O00505	O00505	Importin subunit alpha-4	KPNA3
SDCBP	26.8424	26.1156	26.3296	26.7877	26.3977	26.2185	26.22	26.5152	26.0013	26.0824				4	4	4	17.1	17.1	17.1	31.761	0	16.248	1717000000	51	O00560-3;O00560-2;O00560	O00560-3;O00560-2;O00560	Syntenin-1	SDCBP
DDX3X	29.9618	29.8758	30.0625	30.0839	29.9522	30.152	30.1698	30.2625	30.0777	30.1938				38	38	10	63	63	22.2	73.243	0	323.31	62437000000	1008	O00571;O00571-2;Q9NQI0-3;Q9NQI0-2;Q9NQI0-4;Q9NQI0	O00571;O00571-2	ATP-dependent RNA helicase DDX3X	DDX3X
PODXL	22.95	24.8797	24.0708	24.7131	24.6664	27.4187	27.2379	27.4464	27.7362	27.9043				6	6	6	12.5	12.5	12.5	55.385	0	12.208	1870000000	33	O00592-2;O00592	O00592-2;O00592	Podocalyxin	PODXL
PIR	28.7334	28.6672	28.6735	28.4745	28.4797	27.9194	27.6208	27.7982	27.6152	27.4141				9	9	9	41.7	41.7	41.7	32.113	0	59.844	6114900000	134	O00625	O00625	Pirin	PIR
KPNA4	27.6234	27.6616	27.628	27.6447	27.6662	28.0111	27.8849	28.3185	28.1608	28.0235				8	8	6	29.9	29.9	24.4	57.886	0	81.428	6945600000	123	O00629	O00629	Importin subunit alpha-3	KPNA4
PPP6C	26.1384	25.993	26.0062	25.715	25.849	26.0672	25.9813	25.8772	25.9313	26.0186				5	5	5	23.6	23.6	23.6	35.144	0	21.78	1230600000	35	O00743;O00743-2;O00743-3	O00743;O00743-2;O00743-3	Serine/threonine-protein phosphatase 6 catalytic subunit;Serine/threonine-protein phosphatase 6 catalytic subunit, N-terminally processed	PPP6C
PDXK	30.4197	30.3555	30.3975	29.9449	29.671	30.7524	30.7103	30.4844	30.2897	30.0582				17	17	17	51.3	51.3	51.3	35.102	0	184.82	25535000000	318	O00764;O00764-3;O00764-2	O00764;O00764-3;O00764-2	Pyridoxal kinase	PDXK
NDUFAB1	26.7694	26.9621	26.7081	26.7069	26.2819	26.0925	23.5972	26.5379	26.3115	25.9306				3	3	3	15.4	15.4	15.4	17.417	0	11.199	2155500000	39	O14561	O14561	Acyl carrier protein, mitochondrial	NDUFAB1
UBFD1	24.9858	25.2021	23.3277	25.4136	24.8332	24.4572	25.4644	25.2216	25.2004	25.5551				2	2	2	7.4	7.4	7.4	33.382	0.00032082	7.2263	668860000	11	O14562	O14562	Ubiquitin domain-containing protein UBFD1	UBFD1
COPE	28.6862	28.453	28.5205	28.9471	28.6544	28.9069	28.9324	28.9141	28.837	28.8453				15	15	15	70.8	70.8	70.8	34.482	0	140.19	11386000000	214	O14579;O14579-2;O14579-3	O14579;O14579-2;O14579-3	Coatomer subunit epsilon	COPE
CCS	24.7582	24.8053	23.1582	23.2856	24.1438	22.9231	24.3231	24.231	24.3993	24.1517				5	5	5	18.6	18.6	18.6	29.04	0	34.468	359120000	15	O14618	O14618	Copper chaperone for superoxide dismutase	CCS
TOR1A	24.486	24.2868	24.2792	23.0652	23.818	24.4526	23.0513	24.6243	22.8347	22.5471				2	2	2	6.9	6.9	6.9	37.808	0.00089021	5.4339	241160000	12	O14656;O14656-2	O14656;O14656-2	Torsin-1A	TOR1A
ADAM10	27.3736	27.4895	27.4034	26.8314	27.2096	27.4785	27.3268	27.3022	27.259	26.9993				14	14	14	25.4	25.4	25.4	84.141	0	79.662	3148900000	98	O14672;O14672-2	O14672;O14672-2	Disintegrin and metalloproteinase domain-containing protein 10	ADAM10
EI24	24.6374	24.7904	24.8383	24.8727	24.7828	23.3443	24.9951	24.975	25.205	24.9699				2	2	2	5.5	5.5	5.5	37.461	0.0060916	2.2254	501650000	3	O14681-3;O14681	O14681-3;O14681	Etoposide-induced protein 2.4 homolog	EI24
PDCD5	28.2047	28.8718	28.3084	28.6118	29.1105	28.8268	28.8096	28.8971	28.5868	28.3769				6	6	6	45.6	45.6	45.6	14.285	0	27.915	8175700000	93	O14737;O14737-2	O14737;O14737-2	Programmed cell death protein 5	PDCD5
PRMT5	28.0936	28.8405	28.1786	28.3325	28.2618	27.2668	27.877	27.3977	27.6122	27.8176				15	15	15	35.5	35.5	35.5	72.683	0	64.692	5594200000	122	O14744;O14744-5;O14744-2;O14744-3;O14744-4	O14744;O14744-5;O14744-2;O14744-3;O14744-4	Protein arginine N-methyltransferase 5;Protein arginine N-methyltransferase 5, N-terminally processed	PRMT5
SLC9A3R1	28.9006	28.9889	28.8556	28.763	28.9812	27.4495	27.6682	27.5774	27.8495	27.9048				13	13	13	50	50	50	38.868	0	161.84	6790300000	107	O14745;O14745-2	O14745;O14745-2	Na(+)/H(+) exchange regulatory cofactor NHE-RF1	SLC9A3R1
TNFRSF10B	21.7259	22.6675	22.6696	23.3112	22.8562	22.5118	23.5409	23.7916	24.0705	23.9453				1	1	1	4.1	4.1	4.1	45.083	0	25.518	120380000	5	O14763-2;O14763	O14763-2;O14763	Tumor necrosis factor receptor superfamily member 10B	TNFRSF10B
TPP1	25.2454	25.4132	25.1076	25.0745	24.1529	25.2788	25.0706	23.2321	25.1784	25.4906				3	3	3	13.1	13.1	13.1	34.463	0	13.982	632320000	15	O14773-2;O14773	O14773-2;O14773	Tripeptidyl-peptidase 1	TPP1
PSMA7	30.5189	30.5642	30.4891	30.4543	30.428	30.3948	30.3952	30.5068	30.3874	30.439				13	13	13	56.5	56.5	56.5	27.887	0	123.55	35675000000	426	O14818;O14818-4;O14818-2;Q8TAA3-2;Q8TAA3-5;Q8TAA3	O14818;O14818-4;O14818-2	Proteasome subunit alpha type-7	PSMA7
SCAMP3	26.778	27.1463	26.8369	27.1258	27.1425	26.896	26.4576	27.1094	26.9421	26.8923				7	7	7	26.2	26.2	26.2	38.287	0	62.865	2092600000	49	O14828;O14828-2	O14828;O14828-2	Secretory carrier-associated membrane protein 3	SCAMP3
MGST3	24.3016	25.8495	25.3428	25.9088	26.3052	24.0551	22.2347	22.2739	23.2053	25.5281				2	2	2	23.7	23.7	23.7	16.516	0	25.018	2122900000	22	O14880	O14880	Microsomal glutathione S-transferase 3	MGST3
TAX1BP3	25.8864	26.3486	26.6086	26.8495	25.6485	27.467	27.9585	27.6586	27.2196	27.5959				3	3	3	39.5	39.5	39.5	13.735	0	22.06	2712000000	24	O14907	O14907	Tax1-binding protein 3	TAX1BP3
GIPC1	25.5876	26.558	25.5857	24.9998	25.7754	26.5339	25.0974	24.8791	25.1503	26.4176				4	4	4	17.8	17.8	17.8	26.071	0	20.902	1334100000	24	O14908-2;O14908;Q8TF64	O14908-2;O14908	PDZ domain-containing protein GIPC1	GIPC1
TIMM23;TIMM23B	25.343	25.6569	25.7015	25.7955	25.4411	22.7912	24.4796	25.1342	25.1971	25.0427				2	2	2	12.9	12.9	12.9	21.943	0	10.936	788920000	20	O14925;Q5SRD1	O14925;Q5SRD1	Mitochondrial import inner membrane translocase subunit Tim23;Putative mitochondrial import inner membrane translocase subunit Tim23B	TIMM23;TIMM23B
HAT1	27.679	27.7304	27.6583	27.3708	27.5446	27.444	27.4062	27.6218	27.6925	27.5321				8	8	8	26	26	26	49.512	0	92.562	3795500000	72	O14929;O14929-2	O14929;O14929-2	Histone acetyltransferase type B catalytic subunit	HAT1
UQCRQ	24.2354	22.7604	21.4892	23.6506	23.8595	22.8134	23.0183	23.765	24.6072	24.0409				2	2	2	20.7	20.7	20.7	9.9062	0.00089686	5.5907	193150000	12	O14949	O14949	Cytochrome b-c1 complex subunit 8	UQCRQ
MYL12A;MYL12B;MYL9	30.2809	30.2771	30.1835	30.1084	30.1099	31.3274	31.0151	30.9282	30.7636	31.0617				12	12	12	66.7	66.7	66.7	19.794	0	237.87	34551000000	428	P19105;O14950;P24844;P24844-2	P19105;O14950;P24844	Myosin regulatory light chain 12A;Myosin regulatory light chain 12B;Myosin regulatory light polypeptide 9	MYL12A;MYL12B;MYL9
HGS	26.6535	26.4494	26.6383	26.5474	26.493	26.7568	26.9678	27.048	26.9319	26.9167				10	10	10	16	16	16	86.191	0	28.48	1695800000	63	O14964;O14964-2	O14964;O14964-2	Hepatocyte growth factor-regulated tyrosine kinase substrate	HGS
PPP1R12A	22.178	23.5161	22.6083	24.9119	26.4254	23.3882	23.8121	23.8858	25.3208	23.7627				29	29	29	34.3	34.3	34.3	109.1	0	171.15	7863500000	242	O14974-4;O14974;O14974-3;O14974-2;O14974-5;O60237-4;O60237;O60237-6	O14974-4;O14974;O14974-3;O14974-2;O14974-5	Protein phosphatase 1 regulatory subunit 12A	PPP1R12A
SLC27A2	25.2469	25.7912	25.3026	25.7289	26.4764	23.7048	22.3988	22.1196	22.3471	23.5454				12	12	12	26.1	26.1	26.1	64.615	0	51.223	934520000	38	O14975-2;O14975	O14975-2;O14975	Very long-chain acyl-CoA synthetase	SLC27A2
HNRNPDL	27.2879	26.8148	26.5888	25.9378	26.3375	26.863	25.038	25.9889	25.7707	26.0888				14	12	12	41.4	37.3	37.3	27.191	0	99.649	24146000000	305	O14979-3;O14979-2;O14979	O14979-3;O14979-2;O14979	Heterogeneous nuclear ribonucleoprotein D-like	HNRNPDL
XPO1	29.9562	30.0018	30.2521	29.9277	30.1822	30.2289	29.8939	30.0312	30.093	29.8768				26	26	26	31	31	31	123.38	0	189.89	19128000000	362	O14980	O14980	Exportin-1	XPO1
PLXNB2	25.1295	25.2723	25.2038	24.0309	24.7012	25.071	24.3063	24.4246	23.9571	24.1642				8	8	8	5	5	5	205.12	0	19.657	602880000	24	O15031	O15031	Plexin-B2	PLXNB2
PFAS	29.6546	29.4837	29.6681	29.9281	29.6332	29.3217	29.6331	29.7995	29.3465	29.3745				27	27	27	29.7	29.7	29.7	144.73	0	201.33	16004000000	308	O15067	O15067	Phosphoribosylformylglycinamidine synthase	PFAS
CEP290	25.8521	25.8637	25.7835	26.8319	26.3703	25.3805	25.6395	25.8236	25.4856	23.6541				4	4	4	1.7	1.7	1.7	290.38	0.0022912	2.8503	1412500000	7	O15078;O15078-2	O15078;O15078-2	Centrosomal protein of 290 kDa	CEP290
LSM1	24.3275	24.0256	24.432	24.434	24.0901	24.3701	24.5839	24.4561	24.9559	24.124				2	2	2	24.8	24.8	24.8	15.179	0.00032404	7.4369	444680000	6	O15116	O15116	U6 snRNA-associated Sm-like protein LSm1	LSM1
SCAMP1	23.7079	25.6664	25.4121	25.117	25.6036	25.0038	24.3172	24.76	25.2353	24.7507				6	6	6	29.9	29.9	29.9	37.92	0	25.661	1038300000	17	O15126;O15126-2	O15126;O15126-2	Secretory carrier-associated membrane protein 1	SCAMP1
SCAMP2	24.1165	24.7279	24.6614	24.6369	24.8838	24.7456	23.6484	24.862	24.7945	24.5029				1	1	1	3.6	3.6	3.6	36.648	0.00034153	9.1405	490340000	15	O15127	O15127	Secretory carrier-associated membrane protein 2	SCAMP2
ARPC1B	28.2769	28.4239	28.4212	28.6313	28.6876	28.5161	28.2463	28.908	28.4657	28.4666				17	17	16	53	53	46.8	40.949	0	143.28	14160000000	273	O15143	O15143	Actin-related protein 2/3 complex subunit 1B	ARPC1B
ARPC2	28.9623	28.9405	28.8637	29.1152	29.2789	29.3069	29.1823	29.3961	29.2423	29.2125				19	19	19	70	70	70	34.333	0	215.68	21803000000	471	O15144	O15144	Actin-related protein 2/3 complex subunit 2	ARPC2
ARPC3	28.0526	28.1247	28.0869	28.4687	28.3578	28.5995	28.373	28.6546	28.5205	28.4951				6	6	6	32.6	32.6	32.6	20.546	0	55.985	11439000000	256	O15145	O15145	Actin-related protein 2/3 complex subunit 3	ARPC3
BET1	23.8116	24.5749	24.3724	24.5552	24.0472	23.5601	22.9604	22.2945	22.2498	22.2828				1	1	1	13.3	13.3	13.3	9.02	0.0010855	3.9198	238240000	9	O15155-2;O15155	O15155-2;O15155	BET1 homolog	BET1
POLR1C	25.3855	25.3876	25.4446	22.8411	24.6994	24.4329	25.361	23.3629	25.3672	24.5778				12	12	12	42.8	42.8	42.8	39.249	0	82.973	4195500000	139	O15160;O15160-2	O15160;O15160-2	DNA-directed RNA polymerases I and III subunit RPAC1	POLR1C
PLSCR1	25.1121	25.4466	25.3821	25.3547	25.7766	24.8004	24.3834	24.165	24.3125	24.0888				3	3	3	15.6	15.6	15.6	26.825	0	45.048	652230000	15	O15162-2;O15162	O15162-2;O15162	Phospholipid scramblase 1	PLSCR1
PGRMC2	26.7277	26.5785	26.6227	25.6107	26.6996	27.2526	27.0755	26.3352	26.646	26.7187				7	6	6	23.8	19.7	19.7	23.818	0	27.355	1983100000	42	O15173;O15173-2	O15173;O15173-2	Membrane-associated progesterone receptor component 2	PGRMC2
PFDN6	27.6985	27.8801	27.3699	27.8157	27.612	27.8414	27.6627	27.6318	27.5921	27.5174				5	5	5	43.4	43.4	43.4	14.582	0	36.099	3543600000	84	O15212	O15212	Prefoldin subunit 6	PFDN6
LAMA5	24.5111	24.9567	24.9254	25.1759	23.4616	23.3732	24.927	25.115	24.8776	24.1482				16	16	16	6.9	6.9	6.9	399.73	0	95.652	1471200000	80	O15230;O15230-2	O15230	Laminin subunit alpha-5	LAMA5
	22.2654	22.9124	21.6342	22.2764	23.6643	22.9382	24.1716	25.6596	25.6589	25.9016				22	3	1	64.2	8.4	3.3	48.62	0	13.46	1919200000	52	O15231-2	O15231-2
	21.4469	23.0144	22.0331	23.6691	23.8909	28.4521	28.1416	30.1962	29.4144	29.5017				34	34	1	68.5	68.5	3	70.379	0	323.31	34941000000	667	O15231-7;O15231-8	O15231-7;O15231-8
ACOX3	26.5694	26.2417	25.4688	26.3275	27.5127	28.0518	25.0358	27.7145	27.8778	28.069				7	7	7	15.1	15.1	15.1	77.628	0	25.723	4076100000	36	O15254;O15254-2	O15254;O15254-2	Peroxisomal acyl-coenzyme A oxidase 3	ACOX3
RER1	24.131	23.9012	23.9944	22.8128	24.7566	23.8058	21.971	24.5785	23.523	23.1924				5	5	5	33.7	33.7	33.7	22.958	0	15.426	657140000	18	O15258	O15258	Protein RER1	RER1
SURF4	28.4014	28.671	28.5992	28.4306	28.5864	28.7329	28.2977	28.6251	28.1324	28.0442				4	4	4	30.8	30.8	30.8	17.97	0	85.716	7213300000	119	O15260-2;O15260;O15260-3	O15260-2;O15260;O15260-3	Surfeit locus protein 4	SURF4
SPTLC1	26.1444	26.1321	26.4948	26.1663	26.2668	26.2586	26.5344	26.2461	26.1618	25.7388				9	9	9	22	22	22	52.743	0	51.838	1471400000	34	O15269	O15269	Serine palmitoyltransferase 1	SPTLC1
SPTLC2	23.8268	24.5308	23.8994	23.8713	23.6972	24.7078	23.6783	24.3678	23.7668	24.4956				4	4	4	10.5	10.5	10.5	62.924	0	14.458	400990000	17	O15270	O15270	Serine palmitoyltransferase 2	SPTLC2
PMM2	28.4972	28.5264	28.4044	28.5648	27.9758	28.1736	28.4168	28.1546	28.518	27.7259				11	11	11	48	48	48	28.082	0	25.619	5914700000	127	O15305;O15305-2;Q92871	O15305	Phosphomannomutase 2	PMM2
INPP4B	22.6875	21.6218	23.8507	22.7104	23.4766	26.7312	26.6421	26.2724	26.4517	25.9609				10	10	10	15	15	15	104.74	0	28.149	804350000	30	O15327	O15327	Type II inositol 3,4-bisphosphate 4-phosphatase	INPP4B
MID1	26.6487	26.3803	26.3999	26.0392	26.2269	24.0549	25.0442	24.7628	22.9295	23.3878				12	12	12	23.2	23.2	23.2	75.25	0	46.812	1950500000	66	O15344;O15344-2	O15344;O15344-2	E3 ubiquitin-protein ligase Midline-1	MID1
HMGB3	23.0218	26.3886	22.7389	26.8036	28.8268	23.161	22.7178	23.612	26.7814	21.895				5	5	5	23	23	23	22.98	0	22.553	3219100000	70	O15347	O15347	High mobility group protein B3	HMGB3
PPM1G	22.4292	23.6386	22.5916	24.7308	28.0861	22.2898	23.0103	23.2038	27.0351	22.6588				10	10	10	21.6	21.6	21.6	59.271	0	38.848	888650000	17	O15355	O15355	Protein phosphatase 1G	PPM1G
EIF3D	22.0129	25.6953	21.9533	26.0883	28.5157	22.4427	22.5926	23.3583	27.3069	22.8099				20	20	20	51.3	51.3	51.3	58.14	0	115.28	6763300000	177	O15371-2;O15371-3;O15371	O15371-2;O15371-3;O15371	Eukaryotic translation initiation factor 3 subunit D	EIF3D
EIF3H	28.3185	28.0154	28.0353	28.0214	28.3339	28.4323	28.3807	28.4864	28.2993	28.4137				14	14	14	51.4	51.4	51.4	39.93	0	86.621	7035100000	171	O15372	O15372	Eukaryotic translation initiation factor 3 subunit H	EIF3H
BCAT2	27.2923	27.7998	27.4121	27.094	26.7001	25.2334	25.264	25.7551	25.929	26.0695				9	9	9	27.8	27.8	27.8	44.287	0	50.422	2218800000	69	O15382;O15382-2	O15382;O15382-2	Branched-chain-amino-acid aminotransferase, mitochondrial	BCAT2
STX7	25.2018	25.2276	25.2907	25.7159	23.6687	25.8782	25.3207	25.9201	25.3605	25.7975				4	4	4	22.6	22.6	22.6	27.4	0	11.981	630730000	17	O15400-2;O15400	O15400-2;O15400	Syntaxin-7	STX7
SLC16A3	24.8778	24.7312	25.0446	25.3942	25.8158	25.1979	25.3365	25.4337	24.903	24.7347				3	3	3	8.4	8.4	8.4	49.469	0	11.866	729030000	45	O15427	O15427	Monocarboxylate transporter 4	SLC16A3
ABCC3	26.8365	25.8174	26.5954	25.3397	24.62	24.8538	22.741	22.8205	23.1061	21.9821				16	14	14	13.2	12.1	12.1	169.34	0	40.152	1013700000	34	O15438;O15438-4;O15438-2;O15438-5;O15438-3	O15438;O15438-4;O15438-2	Canalicular multispecific organic anion transporter 2	ABCC3
P4HA2	26.2837	24.8297	25.7171	24.4656	24.3304	28.8773	28.818	28.9398	28.835	28.6525				12	12	12	31.7	31.7	31.7	60.632	0	88.996	4719600000	86	O15460-2;O15460	O15460-2;O15460	Prolyl 4-hydroxylase subunit alpha-2	P4HA2
YKT6	26.0885	23.8646	23.866	26.6821	26.6192	26.003	24.1051	26.1595	26.2293	26.1466				5	5	5	31.3	31.3	31.3	22.417	0	13.182	457010000	22	O15498;O15498-2	O15498;O15498-2	Synaptobrevin homolog YKT6	YKT6
ARPC5	27.3118	27.5586	27.2571	27.7038	27.7145	27.7339	27.5086	27.8199	27.6853	27.6158				7	7	6	67.5	67.5	62.3	16.32	0	50.951	6317800000	119	O15511;O15511-2	O15511;O15511-2	Actin-related protein 2/3 complex subunit 5	ARPC5
DHX15	28.8934	28.8024	28.9535	28.7922	29.0372	29.0406	28.9208	28.8798	28.635	28.8164				32	32	31	43.1	43.1	42	90.932	0	189.46	18682000000	557	O43143	O43143	Pre-mRNA-splicing factor ATP-dependent RNA helicase DHX15	DHX15
ASAP2	22.0762	22.6625	22.3249	23.1851	23.785	23.4947	24.692	24.4435	23.9004	23.6964				6	6	6	8.2	8.2	8.2	106.98	0	17.885	255080000	11	O43150-2;O43150;Q9ULH1;Q9ULH1-2	O43150-2;O43150	Arf-GAP with SH3 domain, ANK repeat and PH domain-containing protein 2	ASAP2
CYB5B	29.7596	29.642	29.6692	30.5598	30.5749	28.8293	28.9157	28.6149	28.8396	29.1426				6	6	6	56.2	56.2	56.2	16.332	0	65.488	15981000000	77	O43169	O43169	Cytochrome b5 type B	CYB5B
PHGDH	29.0806	28.5808	28.9729	29.1216	29.2065	28.9173	29.3629	29.5647	29.291	29.3558				20	20	20	44.8	44.8	44.8	56.65	0	144.38	13431000000	240	O43175	O43175	D-3-phosphoglycerate dehydrogenase	PHGDH
NDUFS4	25.3426	25.4297	25.052	25.3924	25.4325	25.1467	25.2384	25.3639	24.3839	25.4279				1	1	1	8.6	8.6	8.6	20.108	0.00085641	4.7244	938950000	27	O43181	O43181	NADH dehydrogenase [ubiquinone] iron-sulfur protein 4, mitochondrial	NDUFS4
DYNC1LI2	26.5989	26.0407	26.1334	26.1891	24.7757	26.6017	26.7429	26.6235	27.3075	26.5184				7	6	6	21.3	18.7	18.7	54.099	0	24.297	2006600000	29	O43237;O43237-2	O43237;O43237-2	Cytoplasmic dynein 1 light intermediate chain 2	DYNC1LI2
PSMD3	28.5965	28.9744	29.2583	29.1096	29.4811	28.8739	28.7313	29.1129	29.0941	29.064				22	22	22	43.1	43.1	43.1	60.977	0	204.83	12576000000	271	O43242;O43242-2	O43242;O43242-2	26S proteasome non-ATPase regulatory subunit 3	PSMD3
PAPSS1	26.9366	26.9331	26.9731	26.9185	26.7602	27.1806	27.1872	27.0479	26.9806	27.4795				11	11	10	25.8	25.8	23.6	70.832	0	43.72	2852100000	51	O43252	O43252	Bifunctional 3-phosphoadenosine 5-phosphosulfate synthase 1;Sulfate adenylyltransferase;Adenylyl-sulfate kinase	PAPSS1
ZW10	24.6502	25.2394	25.1062	24.4864	23.7044	23.6537	24.6082	24.9357	24.7198	24.2993				4	4	4	7	7	7	76.806	0	26.201	520380000	5	O43264-2;O43264	O43264-2;O43264	Centromere/kinetochore protein zw10 homolog	ZW10
B4GALT5	22.9571	24.1791	23.5538	24.4686	24.389	24.1707	24.4065	24.9234	24.5985	24.8742				1	1	1	2.1	2.1	2.1	45.118	0.0067994	2.1948	380230000	19	O43286	O43286	Beta-1,4-galactosyltransferase 5	B4GALT5
SPINT2	25.1701	24.7146	24.7965	22.147	23.7658	25.1109	25.593	25.1027	25.3995	22.8714				5	5	5	17.9	17.9	17.9	28.228	0	11.877	691520000	8	O43291;O43291-2	O43291;O43291-2	Kunitz-type protease inhibitor 2	SPINT2
TGFB1I1	22.6566	22.1626	23.9533	23.3393	22.2011	26.1552	26.2099	24.3319	24.8809	21.8742				6	6	6	19.1	19.1	19.1	49.814	0	23.024	425660000	14	O43294;O43294-2	O43294;O43294-2	Transforming growth factor beta-1-induced transcript 1 protein	TGFB1I1
EEF1E1	26.3827	26.1533	25.9901	26.8507	26.4324	25.8189	25.845	26.4466	25.9913	26.2274				4	4	4	24.1	24.1	24.1	19.81	0	18.244	3374000000	57	O43324;O43324-2	O43324;O43324-2	Eukaryotic translation elongation factor 1 epsilon-1	EEF1E1
HNRNPR	29.2572	28.9778	29.0205	28.9364	28.7107	28.8774	28.861	28.8909	28.6911	28.8739				34	34	3	53.9	53.9	3	70.942	0	252.4	95796000000	891	O43390;O43390-3	O43390;O43390-3	Heterogeneous nuclear ribonucleoprotein R	HNRNPR
TXNL1	27.2063	27.2375	27.1801	27.4279	27.2744	27.554	27.7078	26.7197	27.4253	27.4019				10	10	10	43.6	43.6	43.6	32.251	0	42.505	4013800000	66	O43396	O43396	Thioredoxin-like protein 1	TXNL1
TPD52L2	28.7704	28.9366	28.7201	28.9457	28.5947	29.0968	29.1137	29.2445	29.0949	29.1751				8	8	8	63.1	63.1	63.1	22.237	0	163.35	9595500000	113	O43399;O43399-5;O43399-7;O43399-2;O43399-4;O43399-3;O43399-6	O43399;O43399-5;O43399-7;O43399-2;O43399-4;O43399-3;O43399-6	Tumor protein D54	TPD52L2
PPIH	24.3804	23.861	23.7491	23.4879	22.7262	23.1292	23.7167	24.5592	25.0228	24.67				6	6	6	43.5	43.5	43.5	19.208	0	34.313	1726600000	76	O43447;O43447-2	O43447;O43447-2	Peptidyl-prolyl cis-trans isomerase H	PPIH
HTRA2	27.2388	27.4348	27.4175	27.2461	27.0572	27.1118	24.7321	26.9545	25.5459	21.8387				2	2	2	10	10	10	38.493	0.00034783	9.7402	2594400000	13	O43464-2;O43464-4;O43464-3;O43464	O43464-2;O43464-4;O43464-3;O43464	Serine protease HTRA2, mitochondrial	HTRA2
AKR7A2	26.1662	26.1878	26.1047	26.426	26.1992	25.8473	25.6887	26.0269	25.8913	25.8477				5	5	5	20.1	20.1	20.1	39.589	0	27.402	1527900000	35	O43488	O43488	Aflatoxin B1 aldehyde reductase member 2	AKR7A2
EPB41L2	26.5064	23.0886	24.6559	22.5794	26.0397	22.1208	22.1171	25.3212	26.4901	26.1313				13	13	13	23.1	23.1	23.1	95.541	0	42.688	2147400000	65	O43491-4;O43491;O43491-3;O43491-2	O43491-4;O43491;O43491-3;O43491-2	Band 4.1-like protein 2	EPB41L2
TGOLN2	23.3738	23.3381	23.4706	24.1978	23.2668	23.7838	23.956	24.54	23.9517	23.5987				2	2	2	5.9	5.9	5.9	45.879	0.00061256	6.0278	275080000	18	O43493-2;O43493-5;O43493-3;O43493;O43493-6;O43493-4	O43493-2;O43493-5;O43493-3;O43493;O43493-6;O43493-4	Trans-Golgi network integral membrane protein 2	TGOLN2
LAMTOR5	25.3606	25.4403	24.9599	24.5591	24.4202	24.9994	25.1324	24.7608	24.8917	24.7785				2	2	2	33	33	33	9.6138	0.00059952	5.6233	559400000	7	O43504	O43504	Ragulator complex protein LAMTOR5	LAMTOR5
CA12	28.4975	28.3785	28.5384	26.2484	26.6572	23.1823	22.1097	22.8525	24.2166	24.3848				7	7	7	30	30	30	38.407	0	64.014	2660700000	39	O43570-2;O43570	O43570-2;O43570	Carbonic anhydrase 12	CA12
DENR	25.65	25.8106	25.6128	26.1973	26.3157	25.7583	22.4722	25.3061	25.4689	25.5308				7	7	7	31.3	31.3	31.3	22.092	0	21.593	1194700000	40	O43583	O43583	Density-regulated protein	DENR
XPOT	25.8749	26.056	26.173	26.4281	26.6118	26.1575	25.7831	26.6394	26.5782	26.4716				11	11	11	14.4	14.4	14.4	109.96	0	36.852	1479700000	65	O43592	O43592	Exportin-T	XPOT
DNPH1	27.2206	27.1892	26.9992	27.0142	26.5506	27.1874	27.3833	27.0328	26.896	26.7263				5	5	5	31.6	31.6	31.6	19.108	0	34.68	2649700000	38	O43598;O43598-2	O43598;O43598-2	2-deoxynucleoside 5-phosphate N-hydrolase 1	DNPH1
TIMM44	26.0269	25.9491	25.9786	26.3754	26.4114	25.665	26.1791	25.7834	26.203	26.095				6	6	6	17.9	17.9	17.9	51.355	0	34.681	1927300000	48	O43615	O43615	Mitochondrial import inner membrane translocase subunit TIM44	TIMM44
TRAPPC3	25.4153	25.4224	25.075	25.5217	25.4472	25.0401	24.7444	25.183	25.4061	24.9324				4	4	4	31.3	31.3	31.3	15.005	0.00034258	9.2575	683360000	28	O43617-2;O43617	O43617-2;O43617	Trafficking protein particle complex subunit 3	TRAPPC3
CHMP2A	24.7716	24.8676	24.9598	25.0226	23.9482	24.7277	25.3088	24.7955	24.6571	24.2662				2	2	2	7.2	7.2	7.2	25.104	0.0018378	3.3059	523990000	15	O43633	O43633	Charged multivesicular body protein 2a	CHMP2A
RGS10	23.2526	22.1897	22.5892	22.2006	23.4853	23.1672	23.5687	23.1703	23.1235	22.9994				3	3	3	17.7	17.7	17.7	21.21	0.001333	3.5724	106670000	5	O43665-3;O43665-2;O43665	O43665-3	Regulator of G-protein signaling 10	RGS10
ASNA1	26.5742	26.6323	26.3617	26.4524	26.0973	26.2281	26.6208	26.3401	26.1218	26.3793				5	5	5	18.7	18.7	18.7	38.792	0	18.862	1663800000	40	O43681	O43681	ATPase ASNA1	ASNA1
BUB3	27.4674	27.3963	27.5058	27.2694	27.2715	27.6101	27.6085	27.765	27.8595	27.9637				10	10	10	39	39	39	36.954	0	102.44	13565000000	280	O43684-2;O43684	O43684-2;O43684	Mitotic checkpoint protein BUB3	BUB3
PPAP2C	21.5183	21.5526	21.8636	21.8086	22.3985	22.5828	22.8391	21.8982	22.764	22.5459				1	1	1	6.5	6.5	6.5	26.103	0.0013441	3.7077	40028000	2	O43688-3;O43688;O43688-2	O43688-3;O43688;O43688-2	Lipid phosphate phosphohydrolase 2	PPAP2C
ACTN4	34.6296	34.5485	34.6642	34.7416	34.5502	35.0787	35.0751	34.8485	34.7648	34.9298				73	73	48	72.3	72.3	52.1	104.85	0	323.31	974520000000	4595	O43707;O43707-2;O43707-3	O43707;O43707-2;O43707-3	Alpha-actinin-4	ACTN4
HTATSF1	22.3133	21.3434	21.4662	21.386	25.0584	23.3733	22.6968	22.2514	20.6883	21.6449				19	19	19	33.9	33.9	33.9	85.852	0	129.52	5361900000	215	O43719	O43719	HIV Tat-specific factor 1	HTATSF1
AP1G1	27.5477	27.6877	27.4352	27.4719	27.7791	27.6662	26.9471	27.4789	27.8173	27.781				13	13	13	20.1	20.1	20.1	91.35	0	54.95	3645300000	115	O43747;O43747-2	O43747;O43747-2	AP-1 complex subunit gamma-1	AP1G1
SYNGR2	24.9207	24.3014	23.1911	24.8931	24.8357	24.547	23.7249	23.5682	24.2123	24.1337				3	3	3	12.5	12.5	12.5	24.81	0.0008808	5.2375	753820000	11	O43760;O43760-2	O43760;O43760-2	Synaptogyrin-2	SYNGR2
SGTA	26.8889	27.0796	26.9427	27.4254	27.0374	27.0328	27.3117	27.6604	27.4022	27.4576				5	5	5	18.2	18.2	18.2	34.063	0	32.638	2874200000	88	O43765	O43765	Small glutamine-rich tetratricopeptide repeat-containing protein alpha	SGTA
ENSA	26.1352	26.3048	26.1287	26.0074	26.0585	26.1392	26.1687	26.1041	26.2525	26.0272				4	4	3	52.1	52.1	42.7	12.975	0	16.786	1333700000	32	O43768-2;O43768;O43768-9;O43768-3;O43768-4;O43768-6;O43768-5;O43768-7;O43768-8;P56211-2	O43768-2;O43768;O43768-9;O43768-3;O43768-4;O43768-6;O43768-5;O43768-7;O43768-8	Alpha-endosulfine	ENSA
NARS	29.6605	29.7599	29.7477	29.8772	29.928	29.663	29.5489	29.7864	29.8781	29.9932				20	20	20	39.6	39.6	39.6	62.942	0	195.96	18017000000	224	O43776;O43776-2	O43776	Asparagine--tRNA ligase, cytoplasmic	NARS
MYO1B	28.4046	28.701	28.5137	28.8617	29.6485	28.3391	26.9004	27.8463	28.1199	27.625				24	24	24	26.9	26.9	26.9	131.98	0	170.56	7283600000	192	O43795;O43795-2;Q9UBC5	O43795;O43795-2	Unconventional myosin-Ib	MYO1B
NUDT21	26.7944	26.2524	26.3819	25.8533	25.1543	26.6435	26.5724	25.6975	26.786	26.6268				7	7	7	35.2	35.2	35.2	26.227	0	62.058	4193000000	128	O43809	O43809	Cleavage and polyadenylation specificity factor subunit 5	NUDT21
LANCL1	26.2335	26.1464	26.354	25.8322	26.0026	23.9946	25.7659	24.9647	24.5358	25.8939				6	6	6	17.3	17.3	17.3	45.283	0	19.187	1281700000	28	O43813	O43813	LanC-like protein 1	LANCL1
STRN	24.2535	25.0534	24.9525	25.3271	24.4294	23.9095	25.4465	25.3434	24.8067	25.7796				6	6	5	12	12	11.1	80.76	0	23.492	803060000	18	O43815-2;O43815	O43815-2;O43815	Striatin	STRN
IDH3B	29.2814	29.3389	29.3099	29.5806	29.4625	28.8566	28.9467	29.3774	29.0103	28.9179				16	16	16	53	53	53	42.183	0	113.43	11802000000	231	O43837;O43837-2;O43837-3	O43837;O43837-2	Isocitrate dehydrogenase [NAD] subunit beta, mitochondrial	IDH3B
CALU	30.4472	30.8199	30.5595	30.7817	29.7068	29.7389	29.6516	29.6543	29.6348	29.2705				15	15	4	55.2	55.2	14	37.106	0	167.4	19737000000	263	O43852;O43852-3;O43852-6;O43852-5;O43852-15;O43852-10;O43852-13;O43852-14;O43852-9;O43852-11;O43852-12	O43852;O43852-3;O43852-6;O43852-5;O43852-15;O43852-10	Calumenin	CALU
NDUFS5	25.1315	24.7371	24.4902	24.7186	25.0837	24.8749	24.8609	25.0535	25.5441	25.1363				1	1	1	11.3	11.3	11.3	12.517	0	10.859	696320000	22	O43920	O43920	NADH dehydrogenase [ubiquinone] iron-sulfur protein 5	NDUFS5
AKR1B10	35.9772	35.7507	35.8523	35.4562	35.5554	35.0509	35.2241	35.0456	35.1155	35.1721				28	28	18	84.5	84.5	51.9	36.019	0	246.39	893470000000	1260	O60218	O60218	Aldo-keto reductase family 1 member B10	AKR1B10
SSSCA1	23.188	23.9933	23.0394	24.5503	24.6565	24.5916	24.3715	24.8662	24.1079	21.928				2	2	2	12.6	12.6	12.6	21.474	0.00062422	6.4697	339270000	11	O60232	O60232	Sjoegren syndrome/scleroderma autoantigen 1	SSSCA1
PRPSAP2	27.3541	27.1807	27.3539	27.3234	27.5603	27.2296	27.1304	27.6825	27.1283	27.6991				10	10	9	37.7	37.7	33.9	40.925	0	88.38	4090200000	79	O60256;O60256-4;O60256-3;O60256-2	O60256;O60256-4;O60256-3;O60256-2	Phosphoribosyl pyrophosphate synthase-associated protein 2	PRPSAP2
SMARCA5	23.719	27.4378	22.8109	27.4123	25.325	23.7619	22.6153	25.1184	25.5504	23.1179				39	39	28	42.8	42.8	33.4	121.9	0	245.1	12333000000	404	O60264	O60264	SWI/SNF-related matrix-associated actin-dependent regulator of chromatin subfamily A member 5	SMARCA5
SPAG9	26.9667	27.1233	27.4604	27.443	27.6238	27.3599	27.4943	27.6661	27.6509	27.4257				17	17	17	18.3	18.3	18.3	144.68	0	122.3	4565600000	108	O60271-4;O60271-2;O60271;O60271-9;O60271-5;O60271-3;Q9UPT6	O60271-4;O60271-2;O60271;O60271-9;O60271-5;O60271-3	C-Jun-amino-terminal kinase-interacting protein 4	SPAG9
OPA1	26.8847	26.7413	26.8372	26.8941	26.5357	26.1406	26.6287	26.6327	26.5958	26.4357				11	11	11	14.9	14.9	14.9	107.57	0	42.955	2377500000	64	O60313-13;O60313;O60313-9;O60313-11;O60313-2;O60313-10	O60313-13;O60313;O60313-9;O60313-11;O60313-2;O60313-10	Dynamin-like 120 kDa protein, mitochondrial;Dynamin-like 120 kDa protein, form S1	OPA1
DFNA5	26.7932	26.9506	26.7607	25.2747	24.0662	27.0593	26.6099	26.3096	26.55	26.5319				13	13	13	36.9	36.9	36.9	54.554	0	68.084	1864400000	88	O60443;O60443-3;O60443-2	O60443;O60443-3	Non-syndromic hearing impairment protein 5	DFNA5
NRP2	23.4654	22.2807	22.8609	22.6773	24.1509	23.7701	24.6276	24.8279	25.2674	25.111				3	3	3	7.9	7.9	7.9	62.458	0.00087108	4.9831	276630000	6	O60462-6;O60462-4;O60462-5;O60462-2;O60462-3;O60462	O60462-6;O60462-4;O60462-5;O60462-2;O60462-3;O60462	Neuropilin-2	NRP2
ACSL4	26.9125	26.7446	26.4902	27.2478	26.8669	27.9362	28.1188	27.878	28.3659	28.2287				16	14	14	36.1	31.8	31.8	74.435	0	61.881	3867700000	80	O60488-2;O60488	O60488-2;O60488	Long-chain-fatty-acid--CoA ligase 4	ACSL4
SNX3	26.6631	26.6454	26.4724	26.221	26.3044	26.6376	26.2326	26.7043	26.6367	26.1446				7	5	5	44.4	34.6	34.6	18.762	0	26.017	1832600000	44	O60493;O60493-2;O60493-4;O60493-3	O60493;O60493-2;O60493-4	Sorting nexin-3	SNX3
MGEA5	25.5542	25.6133	25.7669	25.2297	25.0606	25.7646	25.5193	25.6008	25.2283	25.0835				6	6	6	9	9	9	95.33	0	17.339	920100000	33	O60502-2;O60502-4;O60502;O60502-3	O60502-2;O60502-4;O60502;O60502-3	Protein O-GlcNAcase	MGEA5
SYNCRIP	30.1648	29.8466	29.8985	29.8924	29.6688	29.7802	29.8673	29.8304	29.7894	29.999				31	24	2	57.8	49.6	7.2	69.602	0	251.61	76496000000	748	O60506;O60506-2	O60506;O60506-2	Heterogeneous nuclear ribonucleoprotein Q	SYNCRIP
GMDS	26.3287	26.4791	26.7566	26.4344	25.9707	23.7905	25.3081	23.7249	22.1297	25.1112				6	6	6	24.9	24.9	24.9	39.053	0	22.816	1046900000	23	O60547-2;O60547	O60547-2;O60547	GDP-mannose 4,6 dehydratase	GMDS
PLOD3	22.3592	21.7249	24.4088	22.8563	23.9744	25.2883	25.7972	22.7641	25.2288	24.8925				13	13	13	21.1	21.1	21.1	84.784	0	41.714	2608200000	90	O60568	O60568	Procollagen-lysine,2-oxoglutarate 5-dioxygenase 3	PLOD3
EIF4E2	24.3441	23.6444	24.0805	24.3374	24.3979	24.0915	24.3373	24.2917	24.0646	23.846				3	3	3	16.7	16.7	16.7	27.026	0	11.707	618580000	23	O60573-2;O60573	O60573-2;O60573	Eukaryotic translation initiation factor 4E type 2	EIF4E2
DIAPH1	28.1977	28.1694	28.2333	28.1986	27.7514	27.9923	28.4123	27.7489	27.7366	27.8223				19	19	19	22.8	22.8	22.8	138.91	0	154.17	5095800000	132	O60610-2;O60610-3;O60610	O60610-2;O60610-3;O60610	Protein diaphanous homolog 1	DIAPH1
PLIN3	29.5795	29.6576	29.5565	29.788	29.4632	30.1019	30.1703	30.1464	29.9469	29.9917				15	15	15	59.2	59.2	59.2	45.803	0	207.49	17740000000	259	O60664-4;O60664;O60664-3;O60664-2	O60664-4;O60664;O60664-3	Perilipin-3	PLIN3
PRMT3	24.2499	24.3289	24.3971	22.7586	24.8895	23.7498	23.9804	24.2233	23.9703	24.5905				4	4	4	8.1	8.1	8.1	59.875	0	13.123	359670000	7	O60678;O60678-2	O60678;O60678-2	Protein arginine N-methyltransferase 3	PRMT3
KPNA6	26.8343	26.5921	26.4976	26.5723	26.4279	26.9319	26.8066	27.0953	26.8378	26.6848				12	12	4	27.4	27.4	9.5	60.029	0	69.405	3101800000	57	O60684	O60684	Importin subunit alpha-7	KPNA6
UGDH	33.8113	33.9648	33.9039	33.5799	33.3521	33.3478	33.2167	33.1867	33.0563	33.2742				38	38	38	81.8	81.8	81.8	55.023	0	323.31	224140000000	844	O60701;O60701-2;O60701-3	O60701;O60701-2;O60701-3	UDP-glucose 6-dehydrogenase	UGDH
CTNND1	29.3313	29.2119	29.2395	29.0127	28.815	28.7985	28.8717	28.6558	28.7379	28.7137				26	26	26	41.5	41.5	41.5	104.15	0	260.96	15677000000	369	O60716-5;O60716-3;O60716-13;O60716-11;O60716-8;O60716-7;O60716-2;O60716;O60716-21;O60716-19;O60716-16;O60716-15;O60716-10;O60716-9;O60716-6;O60716-4;O60716-24;O60716-23;O60716-18;O60716-17;O60716-14;O60716-12;O60716-22;O60716-20;O60716-29;O60716-27;O60716-32;O60716-31;O60716-26;O60716-25;O60716-30;O60716-28	O60716-5;O60716-3;O60716-13;O60716-11;O60716-8;O60716-7;O60716-2;O60716;O60716-21;O60716-19;O60716-16;O60716-15;O60716-10;O60716-9;O60716-6;O60716-4;O60716-24;O60716-23;O60716-18;O60716-17;O60716-14;O60716-12;O60716-22;O60716-20;O60716-29;O60716-27;O60716-32;O60716-31;O60716-26;O60716-25;O60716-30;O60716-28	Catenin delta-1	CTNND1
SNX2	27.2872	27.2884	27.6632	27.5756	27.3136	26.7934	26.9368	26.9455	26.7954	26.7476				12	11	11	24.9	22.7	22.7	58.47	0	77.354	3170700000	73	O60749;O60749-2	O60749;O60749-2	Sorting nexin-2	SNX2
DPM1	24.1689	24.7468	24.434	23.9327	24.5545	23.1933	23.6124	22.6092	23.0037	22.9124				3	3	3	13.1	13.1	13.1	29.634	0	21.453	307170000	14	O60762	O60762	Dolichol-phosphate mannosyltransferase subunit 1	DPM1
USO1	27.5077	27.3043	27.8546	27.5846	28.2417	27.6496	27.8201	27.9654	27.6262	27.5759				20	20	20	23.9	23.9	23.9	107.89	0	148.11	4411200000	174	O60763;O60763-2	O60763;O60763-2	General vesicular transport factor p115	USO1
TOM1	24.9972	23.3421	23.9332	23.2035	22.592	26.1148	26.2933	26.1315	26.1178	26.3256				5	5	5	19.1	19.1	19.1	50.268	0	57.73	768700000	15	O60784-4;O60784;O60784-2;O60784-3	O60784-4;O60784;O60784-2;O60784-3	Target of Myb protein 1	TOM1
HIST1H2BC;H2BFS;HIST1H2BK;HIST1H2BL;HIST1H2BM;HIST1H2BN;HIST1H2BH;HIST2H2BF;HIST1H2BD	25.3946	27.5296	25.1599	28.4469	29.5305	22.6426	24.6669	26.2436	27.4459	21.6046				10	10	2	57.9	57.9	7.9	13.906	0	88.788	395040000000	513	P62807;P57053;O60814;Q99880;Q99879;Q99877;Q93079;Q5QNW6;P58876;Q5QNW6-2	P62807;P57053;O60814;Q99880;Q99879;Q99877;Q93079;Q5QNW6;P58876;Q5QNW6-2	Histone H2B type 1-C/E/F/G/I;Histone H2B type F-S;Histone H2B type 1-K;Histone H2B type 1-L;Histone H2B type 1-M;Histone H2B type 1-N;Histone H2B type 1-H;Histone H2B type 2-F;Histone H2B type 1-D	HIST1H2BC;H2BFS;HIST1H2BK;HIST1H2BL;HIST1H2BM;HIST1H2BN;HIST1H2BH;HIST2H2BF;HIST1H2BD
CCDC22	23.7437	24.0489	24.1529	23.608	23.0772	23.8209	22.8604	23.646	23.9413	23.7908				3	3	3	5.9	5.9	5.9	70.755	0.00033795	8.8707	269160000	8	O60826	O60826	Coiled-coil domain-containing protein 22	CCDC22
PQBP1	23.045	23.6874	24.202	23.1662	23.0284	23.9264	24.1598	22.6373	24.2021	23.634				6	6	6	57.6	57.6	57.6	18.706	0	31.559	1353800000	56	O60828-5;O60828-2;O60828;O60828-4;O60828-3;O60828-10;O60828-9;O60828-8;O60828-7;O60828-6	O60828-5;O60828-2;O60828;O60828-4;O60828-3	Polyglutamine-binding protein 1	PQBP1
PRAF2	21.4482	22.1892	21.5624	21.3664	24.7568	25.3285	24.1571	25.7086	25.4157	25.2926				3	3	3	22.5	22.5	22.5	19.258	0.0011239	4.4233	354100000	12	O60831	O60831	PRA1 family protein 2	PRAF2
EIF5B	22.2154	23.9928	22.5033	24.0705	28.7139	23.8395	24.4292	23.2263	26.2541	22.0766				24	24	24	28.1	28.1	28.1	138.83	0	197.07	7393200000	201	O60841	O60841	Eukaryotic translation initiation factor 5B	EIF5B
EDF1	26.1365	26.2985	25.979	26.3691	26.2202	25.757	25.8973	26.482	26.4475	25.9213				6	6	6	41	41	41	15.48	0	52.074	5374500000	84	O60869-2;O60869-3;O60869	O60869-2;O60869-3;O60869	Endothelial differentiation-related factor 1	EDF1
DNAJA2	27.5444	27.6617	27.582	27.3223	26.9984	27.6636	27.679	27.6417	27.5449	27.4786				12	12	12	35.9	35.9	35.9	45.745	0	53.594	5231100000	196	O60884	O60884	DnaJ homolog subfamily A member 2	DNAJA2
CUTA	26.0942	26.2213	25.811	26.4266	26.0178	26.5582	26.4878	26.2987	26.5738	26.5748				4	4	4	42.9	42.9	42.9	16.832	0	47.256	1581800000	38	O60888-3;O60888;O60888-2	O60888-3;O60888;O60888-2	Protein CutA	CUTA
PFDN1	26.9766	27.1111	26.9206	27.3179	27.0937	27.2135	27.4742	27.1638	27.2402	27.1675				5	5	5	37.7	37.7	37.7	14.21	0	20.046	2669400000	53	O60925	O60925	Prefoldin subunit 1	PFDN1
NOL3	22.4333	24.0412	22.593	23.9468	22.2759	21.5503	22.308	21.9584	21.6286	21.5985				1	1	1	9.1	9.1	9.1	22.629	0.0011022	4.0866	148840000	5	O60936;O60936-1;O60936-3	O60936;O60936-1;O60936-3	Nucleolar protein 3	NOL3
WDR1	31.3314	31.282	31.3585	31.1742	31.1915	31.7606	31.7269	31.6192	31.5291	31.6031				27	27	27	61.7	61.7	61.7	66.193	0	288.6	78543000000	897	O75083;O75083-3	O75083;O75083-3	WD repeat-containing protein 1	WDR1
ROCK2	28.0861	27.8143	28.0145	27.4037	27.6213	27.4212	27.8101	27.5525	27.2359	27.5335				19	19	14	15.1	15.1	11.3	160.9	0	56.71	3985600000	96	O75116	O75116	Rho-associated protein kinase 2	ROCK2
CPNE3	29.1885	29.5606	29.2824	29.3318	29.1885	29.2034	29.2728	29.048	28.8374	28.9844				18	18	17	44.7	44.7	43	60.13	0	124.4	11562000000	218	O75131;Q9HCH3-2;Q8IYJ1;Q96A23;O95741;Q9UBL6-2;Q96A23-2;Q9HCH3;O95741-2;Q9UBL6	O75131	Copine-3	CPNE3
CLUH	26.866	26.7508	26.9332	26.6961	26.8209	26.0995	25.9712	26.0628	26.2302	26.1695				18	18	18	16	16	16	146.67	0	51.257	1784800000	79	O75153;Q9Y5I4-2;Q9Y5I4	O75153	Clustered mitochondria protein homolog	CLUH
COQ9	25.1755	24.6433	24.5306	24.5075	25.0678	23.1868	22.7772	21.8412	24.0079	22.1138				2	2	2	14.5	14.5	14.5	35.509	0	13.076	350060000	9	O75208;O75208-2	O75208;O75208-2	Ubiquinone biosynthesis protein COQ9, mitochondrial	COQ9
GGCT	27.2626	27.2982	26.9419	27.0717	26.9705	26.9741	27.3481	26.9678	27.2412	27.7381				6	6	6	45.2	45.2	45.2	21.007	0	39.293	2722200000	70	O75223;O75223-3;O75223-2;O75223-4	O75223;O75223-3	Gamma-glutamylcyclotransferase	GGCT
NDUFS7	25.4183	24.4306	24.607	24.8121	24.6798	24.6841	23.1568	24.8934	24.6487	24.7435				3	3	3	15.5	15.5	15.5	22.202	0	12.872	579540000	18	O75251-2;O75251	O75251-2;O75251	NADH dehydrogenase [ubiquinone] iron-sulfur protein 7, mitochondrial	NDUFS7
NDUFS2	26.182	26.0793	25.797	25.2483	25.8351	25.8652	25.3789	25.8684	26.0873	26.0366				5	5	5	10.7	10.7	10.7	51.851	0	38.452	1177700000	52	O75306-2;O75306	O75306-2;O75306	NADH dehydrogenase [ubiquinone] iron-sulfur protein 2, mitochondrial	NDUFS2
ZPR1	23.6733	23.2889	22.5738	24.4461	24.5053	24.6472	24.3524	24.3641	24.4795	24.5702				4	4	4	10.2	10.2	10.2	50.925	0	15.614	345900000	16	O75312	O75312	Zinc finger protein ZPR1	ZPR1
GBAS	25.6324	25.8188	25.8465	25.9596	25.9736	25.0854	25.406	25.3201	25.4041	26.0454				2	2	2	11.7	11.7	11.7	29.052	0	12.145	740830000	22	O75323-2;O75323	O75323-2;O75323	Protein NipSnap homolog 2	GBAS
PDCD6	27.0787	27.2642	27.0968	27.242	27.3127	26.6785	26.8989	26.5778	25.7394	26.0914				6	6	6	31.4	31.4	31.4	21.868	0	23.653	2517600000	66	O75340;O75340-2	O75340;O75340-2	Programmed cell death protein 6	PDCD6
TBCA	28.8186	28.8349	28.6726	28.819	28.3675	28.8293	28.9071	29.0845	28.8646	28.4001				9	9	9	63.9	63.9	63.9	12.855	0	84.834	8203000000	143	O75347;O75347-2	O75347;O75347-2	Tubulin-specific chaperone A	TBCA
ATP6V1G1;ATP6V1G2	25.0867	25.3348	25.146	25.4817	25.738	25.3808	25.4992	25.3644	25.2642	25.4262				4	4	4	30.5	30.5	30.5	13.757	0	35.977	1471000000	64	O75348;O95670-2;O95670	O75348;O95670-2;O95670	V-type proton ATPase subunit G 1;V-type proton ATPase subunit G 2	ATP6V1G1;ATP6V1G2
VPS4B	25.6808	25.8582	25.7016	25.9373	26.2085	26.0852	25.6963	25.6736	25.5604	25.4458				4	4	3	13.1	13.1	10.4	49.301	0	18.461	1144700000	24	O75351;Q6PIW4-2;Q6PIW4	O75351	Vacuolar protein sorting-associated protein 4B	VPS4B
MPDU1	25.1108	25.5451	25.2544	25.0083	25.2254	25.1882	25.0257	25.1783	24.8653	25.2454				3	3	3	10.8	10.8	10.8	19.752	0.00061538	6.1515	767820000	26	O75352-2;O75352	O75352-2;O75352	Mannose-P-dolichol utilization defect 1 protein	MPDU1
SH3BGRL	26.8994	26.8331	26.7202	26.7933	26.9749	27.0369	26.9409	26.971	26.8829	26.6551				6	6	6	62.3	62.3	62.3	12.774	0	39.787	2347700000	50	O75368	O75368	SH3 domain-binding glutamic acid-rich-like protein	SH3BGRL
FLNB	26.775	26.6876	26.9863	27.0619	26.7799	27.6589	27.9264	27.7278	27.574	27.6444				156	1	1	78.1	1.3	1.3	275.66	0	12.64	5552100000	39	O75369-2;O75369-9;O75369;O75369-6;O75369-3;O75369-7;O75369-5;O75369-4	O75369-2;O75369-9;O75369;O75369-6;O75369-3;O75369-7;O75369-5;O75369-4	Filamin-B	FLNB
FLNB	33.8044	33.7357	33.8613	34.0812	34.0019	34.2055	34.3843	34.4005	34.3819	34.557				157	157	2	76.8	76.8	1.6	281.63	0	323.31	624090000000	5710	O75369-8	O75369-8	Filamin-B	FLNB
NDUFS6	24.0633	24.1471	23.9435	24.2145	23.977	24.327	23.9289	24.933	24.604	23.0618				3	3	3	32.3	32.3	32.3	13.711	0.00033727	8.8062	350930000	26	O75380	O75380	NADH dehydrogenase [ubiquinone] iron-sulfur protein 6, mitochondrial	NDUFS6
CS	29.8609	29.6202	29.93	29.958	30.0274	29.3976	29.3706	29.9867	29.5387	29.3218				14	14	14	35.4	35.4	35.4	51.712	0	111.61	16697000000	226	O75390	O75390	Citrate synthase, mitochondrial	CS
SPAG7	26.4581	26.3122	26.6204	25.8302	25.869	25.5238	26.0189	26.0722	27.0415	26.2996				4	4	4	24.7	24.7	24.7	26.034	0	22.805	1472400000	32	O75391	O75391	Sperm-associated antigen 7	SPAG7
SEC22B	26.7209	26.8451	26.7022	26.8354	27.1003	26.7407	26.6762	26.5215	26.855	26.3693				8	8	8	34.4	34.4	34.4	24.593	0	114.35	2547900000	54	O75396	O75396	Vesicle-trafficking protein SEC22b	SEC22B
PRPF40A	23.4266	22.62	22.1899	23.1007	21.7647	23.2103	22.9683	22.4923	22.356	22.8628				24	24	2	27.3	27.3	2.9	108.8	0	127.43	12678000000	312	O75400;O75400-2	O75400;O75400-2	Pre-mRNA-processing factor 40 homolog A	PRPF40A
TACC1	24.8043	25.1759	24.4911	25.2194	24.9833	23.6599	24.315	25.0088	22.9436	23.1993				5	5	4	8.2	8.2	7.2	87.793	0.00032468	7.5182	608020000	9	O75410;O75410-2;O75410-7;O75410-6;O75410-3;O75410-8;O75410-5;O75410-4	O75410;O75410-2;O75410-7;O75410-6;O75410-3	Transforming acidic coiled-coil-containing protein 1	TACC1
VPS26A	28.0264	28.2131	27.8127	27.7226	28.1786	28.4761	28.0297	28.3107	28.2892	28.0754				10	10	10	36.7	36.7	36.7	38.169	0	71.528	5569100000	110	O75436;O75436-2	O75436;O75436-2	Vacuolar protein sorting-associated protein 26A	VPS26A
NDUFB1	23.294	23.4068	24.1786	24.0658	24.4419	23.2044	21.7642	20.9475	21.902	22.1538				1	1	1	20.7	20.7	20.7	6.9611	0.0020566	2.9724	139630000	6	O75438;O75438-2	O75438;O75438-2	NADH dehydrogenase [ubiquinone] 1 beta subcomplex subunit 1	NDUFB1
PMPCB	25.7219	25.6873	25.9878	25.5877	25.614	25.3724	23.5081	25.329	25.2973	25.5514				8	8	8	22.9	22.9	22.9	54.366	0	26.415	869150000	13	O75439	O75439	Mitochondrial-processing peptidase subunit beta	PMPCB
NDUFS3	26.8607	26.6542	26.9783	26.4936	26.5323	26.68	26.3993	26.7468	27.0499	26.8095				7	7	7	31.8	31.8	31.8	30.241	0	45.256	3090800000	60	O75489;O75489-2	O75489	NADH dehydrogenase [ubiquinone] iron-sulfur protein 3, mitochondrial	NDUFS3
HSBP1	22.3157	22.8499	23.3198	22.3464	22.5853	24.3813	23.6045	24.0012	25.0472	23.5905				2	2	2	57.9	57.9	57.9	8.5435	0.001129	4.5639	225740000	6	O75506	O75506	Heat shock factor-binding protein 1	HSBP1
BANF1	27.5909	27.8088	27.5292	27.2696	27.2583	28.1348	28.2729	28.1552	28.3654	28.1137				7	7	7	58.4	58.4	58.4	10.058	0	41.433	12561000000	134	O75531	O75531	Barrier-to-autointegration factor;Barrier-to-autointegration factor, N-terminally processed	BANF1
SF3B1	22.8485	24.0148	23.8962	22.969	22.7021	23.0656	21.2383	22.176	22.8271	22.7069				47	47	47	44.9	44.9	44.9	145.83	0	264.09	13170000000	404	O75533;O75533-2	O75533	Splicing factor 3B subunit 1	SF3B1
CSDE1	28.0667	27.7692	28.1434	27.7622	27.8464	28.6344	28.4639	29.0574	28.5842	28.8044				25	25	25	37.5	37.5	37.5	85.746	0	95.778	5903000000	156	O75534-2;O75534;O75534-3;O75534-4	O75534-2;O75534;O75534-3;O75534-4	Cold shock domain-containing protein E1	CSDE1
PRKRA	24.5356	25.0816	24.7245	24.5694	25.037	24.659	22.9798	24.9606	24.5499	24.1132				6	6	6	28.1	28.1	28.1	31.635	0	38.859	954130000	41	O75569-3;O75569-2;O75569	O75569-3;O75569-2;O75569	Interferon-inducible double-stranded RNA-dependent protein kinase activator A	PRKRA
NPM3	25.1709	25.2303	24.0062	25.5698	26.6586	22.7282	24.7377	24.4513	25.872	23.9953				6	6	6	60.1	60.1	60.1	19.343	0	157.27	11231000000	136	O75607	O75607	Nucleoplasmin-3	NPM3
LYPLA1	27.2472	27.2216	27.1694	27.0328	27.1099	27.3191	27.3802	27.1966	27.4397	27.6992				5	5	5	35.5	35.5	35.5	22.875	0	25.295	3129900000	65	O75608-2;O75608	O75608-2;O75608	Acyl-protein thioesterase 1	LYPLA1
SNRNP200	22.59	23.7922	24.3472	23.453	26.3841	22.3741	22.7558	23.173	24.243	21.6485				86	86	86	45.1	45.1	45.1	244.5	0	323.31	30765000000	818	O75643;O75643-2	O75643	U5 small nuclear ribonucleoprotein 200 kDa helicase	SNRNP200
TIPRL	25.7315	25.9424	25.9419	25.8406	25.9468	25.8408	25.8455	25.8763	25.7298	25.276				4	4	4	29.8	29.8	29.8	20.214	0	23.866	1178000000	31	O75663-2;O75663	O75663-2;O75663	TIP41-like protein	TIPRL
TOM1L1	26.2963	26.1162	26.273	25.9915	25.588	25.2257	25.5985	24.4731	25.8553	25.4738				4	4	4	16.2	16.2	16.2	38.713	0	13.698	1153300000	16	O75674-2;O75674-3;O75674	O75674-2;O75674-3;O75674	TOM1-like protein 1	TOM1L1
PPM1B	26.1224	26.2503	26.255	26.3864	25.9837	26.2082	26.5045	25.9991	25.8489	25.8514				6	6	5	19.6	19.6	17.1	52.642	0	47.671	1506100000	36	O75688;O75688-4;O75688-2;O75688-5;O75688-3	O75688;O75688-4;O75688-2;O75688-5	Protein phosphatase 1B	PPM1B
NUP155	23.3699	24.8549	24.7756	24.9185	23.9897	23.2377	24.7141	24.1017	25.1847	24.6856				19	19	19	20	20	20	155.2	0	113.37	3224400000	113	O75694;O75694-2	O75694;O75694-2	Nuclear pore complex protein Nup155	NUP155
CRTAP	24.8192	25.3261	23.7118	24.1747	23.7448	24.3259	25.5128	24.066	25.0115	25.0317				3	3	3	9	9	9	46.561	0	11.186	475130000	9	O75718	O75718	Cartilage-associated protein	CRTAP
EIF3G	27.8345	27.6123	27.55	27.8233	27.4813	27.8836	27.695	28.0584	27.8884	28.0798				11	11	11	41.6	41.6	41.6	35.611	0	142.78	8116500000	160	O75821	O75821	Eukaryotic translation initiation factor 3 subunit G	EIF3G
EIF3J	22.9472	21.7927	21.8437	25.6119	27.6666	22.928	22.838	22.6448	26.4693	21.6318				7	7	7	38.3	38.3	38.3	23.026	0	49.992	2172600000	74	O75822-3;O75822;O75822-2	O75822-3;O75822;O75822-2	Eukaryotic translation initiation factor 3 subunit J	EIF3J
CBR3	26.7149	26.7001	26.779	26.3757	26.6708	25.7756	26.2218	26.3163	26.1271	25.9946				6	4	4	26	15.5	15.5	30.85	0	17.344	1795800000	25	O75828	O75828	Carbonyl reductase [NADPH] 3	CBR3
PSMD10	27.293	27.0777	27.1661	26.9083	27.0909	27.131	27.5536	27.23	27.1508	27.3272				5	5	5	41.2	41.2	41.2	24.428	0	39.38	2751900000	44	O75832;O75832-2	O75832;O75832-2	26S proteasome non-ATPase regulatory subunit 10	PSMD10
ZMPSTE24	26.4002	26.6569	26.4444	26.5702	26.689	25.9736	25.5026	25.8444	25.9542	25.4416				8	8	8	20	20	20	54.812	0	25.508	1674200000	67	O75844	O75844	CAAX prenyl protease 1 homolog	ZMPSTE24
IDH1	31.8263	30.8196	30.7564	30.8493	31.0834	30.7535	30.8324	31.5216	31.48	31.5501				19	19	18	51.9	51.9	49.8	46.659	0	203.17	46386000000	327	O75874	O75874	Isocitrate dehydrogenase [NADP] cytoplasmic	IDH1
SCO1	24.5545	24.4167	24.199	24.4408	25.02	24.0225	23.5025	24.7189	24.4362	23.882				2	2	2	11	11	11	33.814	0	19.268	396770000	5	O75880	O75880	Protein SCO1 homolog, mitochondrial	SCO1
RBBP9	24.8574	24.9296	24.54	24.5442	23.5963	24.389	24.5443	24.4578	24.4214	22.3975				3	3	3	20.4	20.4	20.4	21	0.00034758	9.7271	447880000	7	O75884;O75884-2	O75884;O75884-2	Putative hydrolase RBBP9	RBBP9
STAM2	24.3908	24.4114	24.5955	23.4983	23.8827	24.3183	24.2331	24.8096	24.5538	24.3462				3	2	2	6.3	4.4	4.4	58.164	0.00088574	5.3549	363460000	12	O75886;O75886-2	O75886	Signal transducing adapter molecule 2	STAM2
ARL6IP5	26.5237	26.6238	26.5603	26.4423	26.3121	27.1409	26.7759	26.4524	26.7018	26.5001				6	6	6	28.7	28.7	28.7	21.614	0	35.139	2520900000	64	O75915	O75915	PRA1 family protein 3	ARL6IP5
DCTN3	23.8571	23.4188	22.7762	23.9112	22.6706	23.984	22.569	23.6832	24.6608	24.6353				3	3	3	26.6	26.6	26.6	18.001	0.00061369	6.0665	290930000	12	O75935-3;O75935;O75935-2	O75935-3;O75935;O75935-2	Dynactin subunit 3	DCTN3
DNAJC8	22.0263	25.2869	22.4689	24.6351	24.3776	22.3891	23.024	23.6031	23.8878	24.0882				6	6	6	31.6	31.6	31.6	29.841	0	25.03	572300000	21	O75937	O75937	DnaJ homolog subfamily C member 8	DNAJC8
ATP5H	28.69	28.4314	28.692	29.3187	28.9472	28.738	28.0828	28.9096	28.3185	28.5164				9	9	9	66.5	66.5	66.5	18.491	0	47.548	9452900000	164	O75947;O75947-2	O75947;O75947-2	ATP synthase subunit d, mitochondrial	ATP5H
FLOT1	24.3346	25.2463	24.7582	26.5912	26.558	25.7783	23.9508	26.5325	22.1667	21.7676				21	21	21	63	63	63	47.355	0	148.56	6535500000	203	O75955;O75955-2	O75955;O75955-2	Flotillin-1	FLOT1
ATP5L	26.7224	27.0821	26.9131	26.8927	26.842	26.4915	26.7075	26.7036	26.5606	26.5698				4	4	4	45.6	45.6	45.6	11.428	0	17.108	1811000000	51	O75964	O75964	ATP synthase subunit g, mitochondrial	ATP5L
CPD	25.1198	25.2873	25.2514	25.4102	25.2112	24.1383	23.5774	24.6044	23.8818	23.5118				7	7	7	6.7	6.7	6.7	152.93	0	28.33	668710000	27	O75976;O75976-2	O75976;O75976-2	Carboxypeptidase D	CPD
GLRX3	31.3799	30.9716	30.8728	31.4651	31.3631	31.2636	31.5929	31.4844	31.4154	31.3523				17	17	17	53.7	53.7	53.7	37.432	0	212.4	20375000000	274	O76003	O76003	Glutaredoxin-3	GLRX3
CLPX	25.6818	25.4956	25.3784	25.8034	25.3675	24.414	24.6371	24.9335	25.1486	24.7548				6	6	6	11.7	11.7	11.7	69.223	0	17.826	756040000	24	O76031	O76031	ATP-dependent Clp protease ATP-binding subunit clpX-like, mitochondrial	CLPX
SEC14L2	22.7114	22.4992	23.3966	21.1724	22.0979	27.2552	26.183	25.8995	25.3166	24.9744				5	5	5	22.8	22.8	22.8	46.145	0	33.358	769440000	19	O76054;O76054-5;O76054-4;Q9UDX4-3;Q9UDX4-2;Q9UDX4	O76054;O76054-5;O76054-4	SEC14-like protein 2	SEC14L2
CIAO1	26.0976	25.746	26.3637	25.9693	25.9251	26.3313	25.8727	26.4357	25.9058	24.094				6	6	6	32.4	32.4	32.4	37.84	0	47.481	1366300000	18	O76071	O76071	Probable cytosolic iron-sulfur protein assembly protein CIAO1	CIAO1
SRP72	22.1221	22.5518	23.3221	23.8438	28.1837	22.2971	22.2403	24.0726	24.425	23.2058				15	15	15	31	31	31	74.605	0	117.09	4018300000	155	O76094;O76094-2	O76094;O76094-2	Signal recognition particle subunit SRP72	SRP72
GFPT2	23.814	23.6289	23.8575	24.4169	24.1024	25.0411	25.0393	24.985	25.2123	25.2876				9	4	4	16.3	8.7	8.7	76.93	0	10.225	567280000	8	O94808	O94808	Glutamine--fructose-6-phosphate aminotransferase [isomerizing] 2	GFPT2
TOMM70A	29.3582	28.9628	29.2807	29.4572	29.2339	28.23	28.2042	27.7102	28.0343	27.5946				19	19	19	47	47	47	67.454	0	128.3	8837500000	144	O94826	O94826	Mitochondrial import receptor subunit TOM70	TOMM70A
SUN1	24.9772	22.4457	25.2573	23.7924	25.71	24.3092	21.8269	26.0879	26.4147	26.1991				2	2	2	4.1	4.1	4.1	101.93	0.0010881	3.9499	794870000	4	O94901-9;O94901-6;O94901-5;O94901-8;O94901	O94901-9;O94901-6;O94901-5;O94901-8;O94901	SUN domain-containing protein 1	SUN1
PROSC	26.5841	26.8607	26.748	27.0335	27.233	26.7253	26.5653	26.5199	26.7924	26.5385				6	6	6	24.7	24.7	24.7	30.344	0	17.582	2292600000	21	O94903	O94903	Proline synthase co-transcribed bacterial homolog protein	PROSC
GLS	28.1773	28.1642	28.1092	28.2683	28.2924	29.6769	29.1644	29.9308	29.3329	29.6247				17	17	17	40	40	40	65.459	0	236.57	10083000000	193	O94925-3;O94925;O94925-2	O94925-3;O94925	Glutaminase kidney isoform, mitochondrial	GLS
AP2A2	26.9719	27.0169	26.6024	26.3958	26.6104	26.9747	26.2988	26.361	26.0457	25.932				23	16	16	32.9	23.1	23.1	103.96	0	79.491	2803300000	98	O94973;O94973-2;O94973-3	O94973;O94973-2;O94973-3	AP-2 complex subunit alpha-2	AP2A2
SEC31A	28.6354	28.5808	28.7662	28.1816	28.4796	28.8809	28.7078	29.1044	28.527	28.4976				20	20	20	23.6	23.6	23.6	117.67	0	148.89	8384200000	241	O94979-6;O94979-3;O94979-10;O94979-4;O94979-9;O94979-2;O94979;O94979-8;O94979-7;O94979-5	O94979-6;O94979-3;O94979-10;O94979-4;O94979-9;O94979-2;O94979;O94979-8;O94979-7;O94979-5	Protein transport protein Sec31A	SEC31A
HEXIM1	22.874	23.1649	21.7416	24.7986	26.5765	22.6019	21.8331	23.631	22.833	22.5562				3	3	3	14.8	14.8	14.8	40.623	0	50.384	499130000	3	O94992	O94992	Protein HEXIM1	HEXIM1
PRSS23	22.4448	22.1976	22.5177	22.3243	23.0135	23.754	23.5288	23.842	23.4555	22.8117				3	3	3	11.1	11.1	11.1	39.641	0.00060478	5.7662	219150000	27	O95084-2;O95084	O95084-2;O95084	Serine protease 23	PRSS23
SNUPN	23.6109	23.9837	24.0286	23.7675	22.4847	23.789	22.7864	23.9633	23.9637	23.6863				1	1	1	7.5	7.5	7.5	41.142	0.0003202	7.1896	235560000	3	O95149	O95149	Snurportin-1	SNUPN
ZFPL1	22.0995	23.2055	23.064	22.9083	23.3456	23.2869	23.0806	23.1301	22.7703	21.6778				2	2	2	10.3	10.3	10.3	34.114	0.0039643	2.464	173900000	3	O95159	O95159	Zinc finger protein-like 1	ZFPL1
NDUFB4	24.8653	24.7522	24.303	24.9356	24.936	22.1398	24.7281	24.0442	24.9156	24.8707				1	1	1	8.3	8.3	8.3	14.026	0.00061293	6.0378	470000000	19	O95168-2;O95168	O95168-2;O95168	NADH dehydrogenase [ubiquinone] 1 beta subcomplex subunit 4	NDUFB4
NDUFA7	23.9487	24.5192	23.9354	24.506	24.9392	24.1925	24.5926	23.7482	24.2474	24.6451				2	2	2	23.9	23.9	23.9	12.551	0.00060643	5.8132	459820000	11	O95182	O95182	NADH dehydrogenase [ubiquinone] 1 alpha subcomplex subunit 7	NDUFA7
RTN3	27.3665	27.3865	27.5243	27.4719	27.8188	27.3012	27.049	27.2635	27.249	26.9708				3	3	1	27.5	27.5	6.4	25.609	0	44.981	3400000000	60	O95197-3;O95197-6;O95197-5	O95197-3;O95197-6;O95197-5	Reticulon-3	RTN3
LETM1	26.6662	26.8523	26.4484	26.9434	27.7183	26.0892	25.1189	25.9781	26.4044	25.9113				12	12	12	18.9	18.9	18.9	83.353	0	43.92	2142800000	59	O95202;O95202-2;O95202-3	O95202	LETM1 and EF-hand domain-containing protein 1, mitochondrial	LETM1
LUC7L3	22.0768	21.985	22.2055	23.2604	25.5575	21.7122	23.1878	22.9539	23.0236	23.1236				8	8	8	20.8	20.8	20.8	51.466	0	140.75	5595300000	150	O95232;O95232-2	O95232	Luc7-like protein 3	LUC7L3
ATE1	24.5921	25.371	25.2818	24.7642	23.9528	24.2871	23.8304	23.4771	22.5809	23.9063				2	2	2	5.6	5.6	5.6	59.031	0.00033245	8.3969	353450000	9	O95260-2;O95260	O95260-2;O95260	Arginyl-tRNA--protein transferase 1	ATE1
VAPB	25.4287	24.3893	25.0129	23.7961	24.2832	25.3024	24.4948	25.8143	25.1586	25.1633				5	4	4	27.2	22.2	22.2	27.228	0	11.605	1153000000	21	O95292;O95292-2	O95292	Vesicle-associated membrane protein-associated protein B/C	VAPB
SNAPIN	23.9557	23.2438	24.0612	23.0877	23.5658	23.4939	23.6074	24.1177	23.9962	23.7589				1	1	1	8.8	8.8	8.8	14.874	0.0013495	3.7961	222880000	1	O95295	O95295	SNARE-associated protein Snapin	SNAPIN
NDUFA10	26.8451	26.4667	26.6237	26.5554	26.5987	26.6994	26.7858	26.7289	26.5275	26.8685				6	6	6	18.9	18.9	18.9	40.75	0	25.959	2058500000	51	O95299;O95299-2	O95299;O95299-2	NADH dehydrogenase [ubiquinone] 1 alpha subcomplex subunit 10, mitochondrial	NDUFA10
FKBP9	26.5947	26.9831	26.6229	26.7472	26.2979	27.4616	27.7253	27.0939	27.061	27.1399				9	9	9	17	17	17	63.083	0	24.761	2520400000	61	O95302;O95302-3;O95302-2;Q75LS8	O95302;O95302-3	Peptidyl-prolyl cis-trans isomerase FKBP9	FKBP9
PGLS	27.9868	28.7035	29.4181	28.1385	28.4962	28.0435	28.2705	28.1421	28.8026	29.6225				11	11	11	70.9	70.9	70.9	27.547	0	77.663	9085700000	151	O95336	O95336	6-phosphogluconolactonase	PGLS
PAPSS2	25.4195	25.3245	25.6403	22.9979	24.0853	24.4884	25.0046	24.309	24.6872	25.1045				5	4	4	10.4	8.1	8.1	69.5	0	11.456	580180000	9	O95340;O95340-2	O95340;O95340-2	Bifunctional 3-phosphoadenosine 5-phosphosulfate synthase 2;Sulfate adenylyltransferase;Adenylyl-sulfate kinase	PAPSS2
SMC2	23.6787	26.8619	27.1384	26.6447	26.2294	25.9314	26.4471	26.7055	26.0618	26.061				18	18	18	17.2	17.2	17.2	135.65	0	58.929	2978800000	105	O95347;O95347-2	O95347;O95347-2	Structural maintenance of chromosomes protein 2	SMC2
TRIM16	27.9219	27.8515	27.7817	27.7854	28.3609	27.3773	27.4094	27.4707	27.2904	27.3148				15	15	15	40.1	40.1	40.1	63.954	0	82.529	4481600000	80	O95361;O95361-2;Q309B1	O95361;O95361-2	Tripartite motif-containing protein 16	TRIM16
LYPLA2	25.8171	26.1471	26.0311	26.206	25.7169	26.2019	26.3153	26.1402	26.2805	26.1996				4	4	4	25.1	25.1	25.1	24.737	0	32.934	1427600000	38	O95372	O95372	Acyl-protein thioesterase 2	LYPLA2
IPO7	25.2519	26.7898	25.3244	28.1889	29.8841	25.8959	27.7358	26.8633	29.1744	25.0803				18	18	17	19.7	19.7	18.8	119.52	0	104.96	4729200000	128	O95373;O15397-2	O95373	Importin-7	IPO7
TNFAIP8	24.7583	24.8179	24.6883	24.1663	24.7376	25.6712	24.7717	24.8094	25.1101	24.7394				3	3	3	19.7	19.7	19.7	21.877	0.00032206	7.2892	626110000	11	O95379-3;O95379-2;O95379;O95379-4	O95379-3;O95379-2;O95379;O95379-4	Tumor necrosis factor alpha-induced protein 8	TNFAIP8
PGM3	25.4387	24.8725	25.2036	24.9638	25.0619	25.0142	25.6905	25.1262	25.5593	25.011				5	5	5	10	10	10	59.851	0	16.628	779270000	27	O95394;O95394-3;O95394-4	O95394;O95394-3;O95394-4	Phosphoacetylglucosamine mutase	PGM3
UTS2	27.3864	27.2204	26.9914	25.5026	25.5128	25.5483	22.4841	25.3141	28.0339	27.7771				1	1	1	6.5	6.5	6.5	14.295	0.0070388	2.1928	3158400000	21	O95399;O95399-2	O95399;O95399-2	Urotensin-2	UTS2
AHSA1	29.7244	29.8298	29.2101	29.9168	29.8087	29.8289	29.7412	30.122	29.8161	29.8374				17	17	17	61.2	61.2	61.2	38.274	0	154.96	17201000000	227	O95433;O95433-2	O95433;O95433-2	Activator of 90 kDa heat shock protein ATPase homolog 1	AHSA1
PARN	23.1453	23.99	23.2332	22.6716	22.658	24.4476	23.2948	24.9302	23.9957	23.5789				18	18	18	28.9	28.9	28.9	66.574	0	118.56	3314000000	130	O95453-2;O95453-3;O95453;O95453-4	O95453-2;O95453-3;O95453;O95453-4	Poly(A)-specific ribonuclease PARN	PARN
PSMG1	26.0235	25.0268	25.7101	25.624	25.4259	25.851	25.8301	25.5976	25.5615	26.1502				5	5	5	26.2	26.2	26.2	30.288	0	26.941	1021600000	39	O95456-2;O95456	O95456-2;O95456	Proteasome assembly chaperone 1	PSMG1
ETHE1	28.4623	28.1751	28.2652	28.0126	27.9176	27.8069	27.7598	27.9752	28.1059	27.9391				6	6	6	35.8	35.8	35.8	27.873	0	47.209	5242500000	84	O95571	O95571	Persulfide dioxygenase ETHE1, mitochondrial	ETHE1
ACSL3	29.1053	29.3227	29.5717	29.5635	29.914	29.4856	28.7722	29.4146	29.5168	29.1999				22	22	20	41.8	41.8	37.8	80.419	0	128.11	13873000000	275	O95573	O95573	Long-chain-fatty-acid--CoA ligase 3	ACSL3
STAMBP	25.3439	25.6799	25.7185	25.3457	24.2681	23.9353	25.4084	24.829	25.0673	25.0017				4	4	4	12.5	12.5	12.5	48.076	0	12.682	705420000	15	O95630;O95630-2	O95630;O95630-2	STAM-binding protein	STAMBP
ASMTL	24.4944	24.6598	24.7804	25.0547	24.4058	23.5281	24.5308	24.5304	23.6178	23.5982				3	3	3	9.1	9.1	9.1	62.442	0	13.054	463160000	22	O95671-3;O95671-2;O95671	O95671-3;O95671-2;O95671	N-acetylserotonin O-methyltransferase-like protein	ASMTL
CDS2	25.0113	24.8963	25.2774	25.4883	25.6122	25.4225	25.2197	25.5206	24.6574	24.471				3	3	3	8.5	8.5	8.5	51.417	0.000333	8.4316	741280000	28	O95674	O95674	Phosphatidate cytidylyltransferase 2	CDS2
RAB3D	25.4568	24.3708	24.2497	25.3726	23.4345	22.3651	22.3132	23.521	21.8103	21.9847				6	5	5	26.9	23.3	23.3	24.267	0.00034734	9.711	253090000	8	O95716;P20336	O95716	Ras-related protein Rab-3D	RAB3D
SNAP29	22.3306	23.3537	22.6394	24.1305	23.347	23.3749	23.0778	22.2213	22.9663	22.1597				1	1	1	4.3	4.3	4.3	28.97	0.0013477	3.7793	113480000	2	O95721	O95721	Synaptosomal-associated protein 29	SNAP29
OXSR1	26.5118	26.5334	26.0497	26.1211	26.3186	25.761	26.3064	25.8158	25.6941	25.7793				6	6	5	14.4	14.4	12.9	58.022	0	26.578	1424800000	44	O95747	O95747	Serine/threonine-protein kinase OSR1	OXSR1
HSPA4L	26.9936	26.7659	26.6684	27.4234	26.9541	26.0592	26.0457	26.7439	25.7451	25.9614				12	10	10	20.5	17.2	17.2	94.511	0	41.096	2133400000	58	O95757	O95757	Heat shock 70 kDa protein 4L	HSPA4L
LSM8	25.1005	23.331	25.128	24.9194	24.5096	25.1802	23.4979	25.4982	25.3481	24.7897				3	3	3	37.5	37.5	37.5	10.403	0	24.688	1760400000	45	O95777	O95777	U6 snRNA-associated Sm-like protein LSm8	LSM8
AP2A1	28.0287	27.9032	28.0943	28.1804	28.2522	28.5392	28.2082	28.1513	28.1576	28.2767				26	26	19	36.9	36.9	27.2	105.36	0	131.61	9889000000	292	O95782-2;O95782	O95782-2;O95782	AP-2 complex subunit alpha-1	AP2A1
STAU1	24.9147	25.3104	25.8675	25.5873	26.5223	23.7151	24.6818	25.4525	25.2448	25.8674				17	17	16	41.5	41.5	40.1	54.933	0	149.53	5983700000	219	O95793-2;O95793;O95793-3	O95793-2;O95793;O95793-3	Double-stranded RNA-binding protein Staufen homolog 1	STAU1
BAG2	26.8713	27.0257	26.7359	26.8797	26.3639	25.7926	26.3009	26.1862	26.3121	26.0065				8	8	8	40.8	40.8	40.8	23.772	0	49.308	2749900000	74	O95816;O95816-2	O95816;O95816-2	BAG family molecular chaperone regulator 2	BAG2
BAG3	27.427	27.3169	27.1935	27.6696	27.6966	28.3412	28.3244	28.5878	27.9385	27.5844				13	13	13	37.6	37.6	37.6	61.594	0	81.736	4584500000	136	O95817	O95817	BAG family molecular chaperone regulator 3	BAG3
MAP4K4	22.358	22.8019	22.6762	22.8246	22.8612	23.1563	22.3923	23.1316	23.0107	23.2359				5	5	3	7	7	4.9	133.4	0.0053895	2.2881	277350000	17	O95819-4;O95819-2;O95819;O95819-5;O95819-6;O95819-3;Q9NRD5-2;Q9NRD5	O95819-4;O95819-2;O95819;O95819-5;O95819-6;O95819-3	Mitogen-activated protein kinase kinase kinase kinase 4	MAP4K4
AIFM1	29.2088	29.0371	29.0793	29.1515	29.031	28.5869	28.6858	28.8487	28.8717	28.8939				19	19	19	38.3	38.3	38.3	66.294	0	142.33	15423000000	336	O95831-3;O95831;O95831-2;O95831-6;O95831-5;O95831-4	O95831-3;O95831;O95831-2	Apoptosis-inducing factor 1, mitochondrial	AIFM1
BPNT1	26.7355	26.5676	26.4598	26.6025	26.3789	26.3534	26.3973	26.6726	26.3566	26.4668				7	7	7	32.4	32.4	32.4	29.188	0	28.543	1922900000	53	O95861-4;O95861;O95861-2;O95861-3	O95861-4;O95861;O95861-2;O95861-3	3(2),5-bisphosphate nucleotidase 1	BPNT1
FADS2	26.3632	26.4854	26.5761	26.3129	26.3145	27.2765	27.1143	27.4911	27.3332	27.144				6	6	6	17.6	17.6	17.6	52.259	0	21.725	2823200000	70	O95864;O95864-3;O95864-4;O95864-2	O95864;O95864-3;O95864-4;O95864-2	Fatty acid desaturase 2	FADS2
DDAH2	24.5629	25.0172	24.769	23.5685	23.2726	24.8463	25.365	24.3157	23.8286	22.9257				4	4	3	16.1	16.1	13.3	29.644	0	11.583	401350000	25	O95865	O95865	N(G),N(G)-dimethylarginine dimethylaminohydrolase 2	DDAH2
TXNDC12	26.6092	26.5892	26.5134	26.6835	26.4312	26.5797	26.8246	26.9255	26.656	26.6085				5	5	5	28.5	28.5	28.5	19.206	0	16.301	2001200000	46	O95881	O95881	Thioredoxin domain-containing protein 12	TXNDC12
AGR2	32.3288	32.4414	32.2248	32.5728	32.5346	31.404	31.2921	31.4412	31.0991	30.9093				12	12	12	68	68	68	19.979	0	105.37	99154000000	539	O95994;Q8TD06	O95994	Anterior gradient protein 2 homolog	AGR2
NDUFB10	26.7718	26.3877	26.5113	27.0277	26.0418	26.446	26.2724	26.441	26.3713	26.3339				3	3	3	21.5	21.5	21.5	20.776	0	48.754	2526600000	84	O96000;O96000-2	O96000;O96000-2	NADH dehydrogenase [ubiquinone] 1 beta subcomplex subunit 10	NDUFB10
CLPTM1	25.2943	23.7275	25.5186	25.3415	25.3519	24.0261	25.7332	23.5796	25.4813	24.3005				7	7	7	9.5	9.5	9.5	75.177	0	18.557	734840000	26	O96005-4;O96005;O96005-3	O96005-4;O96005;O96005-3	Cleft lip and palate transmembrane protein 1	CLPTM1
TOMM40	26.7839	26.6412	26.3289	26.1938	26.9118	26.5207	26.1478	26.725	26.6084	26.2429				6	6	6	27.7	27.7	27.7	37.893	0	40.866	2896100000	56	O96008;O96008-2	O96008;O96008-2	Mitochondrial import receptor subunit TOM40 homolog	TOMM40
PAK4	25.422	26.2048	25.9279	25.7578	25.8034	26.1852	25.7363	26.0491	26.06	25.8908				9	9	9	21	21	21	64.071	0	31.366	1738000000	36	O96013;O96013-2;O96013-4;O96013-3;Q9P286;Q9NQU5-2;Q9NQU5	O96013;O96013-2;O96013-4;O96013-3	Serine/threonine-protein kinase PAK 4	PAK4
ACTL6A	23.4627	23.0597	22.4307	23.0667	22.8863	22.9747	23.0685	23.6914	22.4642	23.5941				14	14	14	48.7	48.7	48.7	47.46	0	182.27	7000500000	171	O96019;O96019-2;O94805	O96019;O96019-2	Actin-like protein 6A	ACTL6A
CYB5A	26.7588	26.8349	26.6967	26.4898	26.1545	25.5603	25.6181	25.7821	26.0028	26.19				3	3	3	44.9	44.9	44.9	11.268	0	11.97	1454500000	29	P00167-2;P00167;P00167-3	P00167-2;P00167;P00167-3	Cytochrome b5	CYB5A
LDHA	34.3241	34.3551	34.4247	34.4688	34.3249	34.3232	34.3547	34.2344	34.2637	34.1961				29	29	28	65.4	65.4	65.4	36.688	0	302.95	388550000000	658	P00338;P00338-3;P00338-4;P00338-5;P00338-2;Q6ZMR3	P00338;P00338-3;P00338-4;P00338-5;P00338-2	L-lactate dehydrogenase A chain	LDHA
ALDH1A1	36.6855	36.7333	36.6609	36.3778	36.1741	36.6399	36.819	36.4159	36.4681	36.6839				45	45	41	77	77	75.2	54.861	0	323.31	1776500000000	2354	P00352	P00352	Retinal dehydrogenase 1	ALDH1A1
GLUD1	30.2572	30.1827	30.2435	30.3491	29.8694	29.52	30.0259	29.8029	29.9561	30.0749				28	28	12	52.7	52.7	23.5	61.397	0	323.31	55828000000	851	P00367;P00367-3;P00367-2	P00367;P00367-3;P00367-2	Glutamate dehydrogenase 1, mitochondrial	GLUD1
DHFR	26.2361	26.4911	26.4964	25.9476	25.8647	25.5278	25.7634	25.3773	25.2739	25.6271				5	5	5	43.7	43.7	43.7	15.672	0	10.673	1161900000	25	P00374-2;P00374;Q86XF0	P00374-2;P00374	Dihydrofolate reductase	DHFR
CYB5R3	27.0315	26.7731	26.4011	26.983	27.101	26.5634	25.186	26.1564	26.3748	25.516				11	11	11	36	36	36	31.628	0	28.104	1890400000	54	P00387-2;P00387;P00387-3	P00387-2;P00387;P00387-3	NADH-cytochrome b5 reductase 3;NADH-cytochrome b5 reductase 3 membrane-bound form;NADH-cytochrome b5 reductase 3 soluble form	CYB5R3
GSR	32.0246	31.9891	32.0509	31.8466	31.6313	31.4609	31.5638	31.3889	31.3643	31.5377				19	19	19	57	57	57	51.7	0	229.01	61959000000	413	P00390-2;P00390;P00390-3;P00390-4;P00390-5	P00390-2;P00390;P00390-3;P00390-4;P00390-5	Glutathione reductase, mitochondrial	GSR
MT-CO2	28.1602	28.0684	28.0325	28.2175	28.1985	28.2206	27.7924	28.1353	27.9009	27.8008				5	5	5	18.9	18.9	18.9	25.565	0	18.908	4663200000	66	P00403	P00403	Cytochrome c oxidase subunit 2	MT-CO2
SOD1	30.8594	31.3173	30.9142	30.9842	30.7422	30.7805	30.6155	30.2803	30.1674	29.8054				7	7	7	63	63	63	15.936	0	155.58	33557000000	131	P00441	P00441	Superoxide dismutase [Cu-Zn]	SOD1
PNP	29.8661	30.0156	29.9111	30.036	30.0252	30.5739	30.6155	30.8257	31.1449	31.2324				17	17	17	73.7	73.7	73.7	32.118	0	257.72	26710000000	358	P00491	P00491	Purine nucleoside phosphorylase	PNP
HPRT1	29.4439	29.4975	29.5133	29.4159	29.3648	29.3498	28.9347	29.5204	29.6005	29.8535				9	9	9	56.9	56.9	56.9	24.579	0	82.438	13626000000	179	P00492	P00492	Hypoxanthine-guanine phosphoribosyltransferase	HPRT1
GOT2	30.7024	30.7712	30.7594	30.6715	31.0776	30.1475	30.4045	30.5472	30.4093	30.5662				22	22	22	55.8	55.8	55.8	47.517	0	165.18	30674000000	335	P00505;P00505-2	P00505;P00505-2	Aspartate aminotransferase, mitochondrial	GOT2
EGFR	26.1374	26.4881	26.4909	22.3942	21.9345	29.5576	29.6692	21.4621	22.3208	22.7138				23	23	23	25	25	25	134.28	0	121.84	3963500000	106	P00533;P00533-4;P00533-3;P00533-2;P04626-3;P04626-2;P04626-6;P04626-5;P04626-4;P04626;Q15303-4;Q15303-3;Q15303-2;Q15303	P00533;P00533-4;P00533-3	Epidermal growth factor receptor	EGFR
PGK1	33.8824	33.8382	33.8484	33.8027	33.7184	33.6597	33.7771	33.8372	33.8483	33.9831				23	23	23	65.9	65.9	65.9	44.614	0	323.31	279250000000	797	P00558;P00558-2;P07205	P00558;P00558-2	Phosphoglycerate kinase 1	PGK1
AK1	27.6755	28.0059	27.7603	27.7195	27.481	27.801	27.7501	27.6174	27.411	27.5282				7	7	7	47.4	47.4	47.4	21.635	0	42.345	4078400000	92	P00568;Q9Y6K8-2;Q9Y6K8-3;Q9Y6K8	P00568	Adenylate kinase isoenzyme 1	AK1
ADA	26.2727	26.1807	26.3283	26.1949	25.3677	27.0749	27.2217	26.8284	26.9893	26.6739				9	9	9	25.9	25.9	25.9	40.764	0	35.655	1916000000	37	P00813	P00813	Adenosine deaminase	ADA
MT-ATP6	23.7072	23.4982	24.5057	25.0367	24.7773	23.7502	22.0532	23.5264	23.4773	24.0149				1	1	1	4.4	4.4	4.4	24.817	0.00060533	5.7734	314160000	13	P00846	P00846	ATP synthase subunit a	MT-ATP6
TIMP1	23.0916	22.5867	22.4335	22.3311	23.0215	24.2759	23.5911	24.1159	24.1678	24.2661				1	1	1	5.8	5.8	5.8	23.171	0.0018436	3.3798	182700000	4	P01033	P01033	Metalloproteinase inhibitor 1	TIMP1
CST3	24.0273	23.7075	24.8202	23.1198	24.8448	24.9961	25.2797	24.8461	25.3599	25.2535				2	2	2	19.2	19.2	19.2	15.799	0.00033818	8.8871	551160000	9	P01034	P01034	Cystatin-C	CST3
LDLR	25.4181	24.7333	25.247	26.6507	26.723	25.9966	26.117	26.8929	26.5223	27.0403				11	11	11	22	22	22	76.855	0	73.846	1959400000	52	P01130-3;P01130-6;P01130-4;P01130;P01130-2;P01130-5	P01130-3;P01130-6;P01130-4;P01130;P01130-2;P01130-5	Low-density lipoprotein receptor	LDLR
LMNA	28.6302	28.0867	28.5805	28.9694	28.2879	28.5511	29.2795	28.9746	28.6966	28.7877				63	63	4	73.2	73.2	14.2	74.139	0	323.31	231370000000	1540	P02545;P02545-6;P02545-3;P02545-5;P02545-4	P02545;P02545-6;P02545-3;P02545-5;P02545-4	Prelamin-A/C;Lamin-A/C	LMNA
FN1	26.5634	27.1799	27.312	23.9659	23.2042	29.9347	29.737	28.03	28.2493	28.2492				57	57	57	35.2	35.2	35.2	256.5	0	323.31	22898000000	544	P02751-17;P02751-3;P02751;P02751-7;P02751-15;P02751-5;P02751-9;P02751-14;P02751-8;P02751-11;P02751-10;P02751-6;P02751-13;P02751-12;P02751-4;P02751-16;P02751-2	P02751-17;P02751-3;P02751;P02751-7;P02751-15;P02751-5;P02751-9;P02751-14;P02751-8;P02751-11;P02751-10;P02751-6;P02751-13;P02751-12;P02751-4	Fibronectin;Anastellin;Ugl-Y1;Ugl-Y2;Ugl-Y3	FN1
TFRC	29.7163	29.785	29.842	30.0501	30.1176	29.2094	28.9755	29.7184	29.8735	30.0134				23	23	23	35.4	35.4	35.4	84.87	0	173.47	15459000000	312	P02786	P02786	Transferrin receptor protein 1;Transferrin receptor protein 1, serum form	TFRC
MT-ATP8	24.167	24.6197	24.5902	23.1426	24.2384	24.6564	22.1825	24.7657	23.7867	23.6522				2	2	2	29.4	29.4	29.4	7.9916	0.0011127	4.2426	351760000	21	P03928	P03928	ATP synthase protein 8	MT-ATP8
CAT	26.9136	27.2355	27.386	26.6158	26.3715	26.0542	26.351	26.1181	25.7435	25.841				10	10	10	23.5	23.5	23.5	59.755	0	47.927	3078200000	38	P04040	P04040	Catalase	CAT
GBA	23.8478	24.3683	24.8948	24.2505	23.4212	23.7279	23.4153	22.9612	22.0919	22.1997				4	4	4	10	10	10	50.316	0	10.762	265330000	6	P04062-4;P04062-2;P04062;P04062-5;P04062-3	P04062-4;P04062-2;P04062;P04062-5;P04062-3	Glucosylceramidase	GBA
ALDOA	33.9029	33.8348	33.7512	33.6669	33.8345	33.5566	33.8039	33.7583	33.6971	33.8188				26	26	24	80.8	80.8	73.1	39.42	0	323.31	268150000000	925	P04075;P04075-2	P04075;P04075-2	Fructose-bisphosphate aldolase A	ALDOA
CSTB	28.6053	28.6297	28.3027	28.5691	28.3531	28.3161	28.3528	28.3065	28.3283	28.299				5	5	5	77.6	77.6	77.6	11.139	0	28.902	6673200000	75	P04080	P04080	Cystatin-B	CSTB
ANXA1	35.0125	34.9349	34.929	34.7089	34.5646	34.2068	34.4649	34.4074	34.3477	34.4014				29	29	29	74	74	74	38.714	0	323.31	486770000000	1047	P04083	P04083	Annexin A1	ANXA1
PRNP	24.7435	24.8369	24.6701	25.1331	24.6791	25.3376	25.2083	25.2707	25.4375	25.5858				1	1	1	4.9	4.9	4.9	26.885	0	13.466	1250500000	41	P04156-2;P04156	P04156-2;P04156	Major prion protein	PRNP
SOD2	26.9968	27.4063	27.071	27.0937	27.3014	26.9033	26.754	27.0925	26.7293	26.713				5	5	5	33.5	33.5	33.5	19.73	0	60.51	2735700000	51	P04179-4;P04179;P04179-2;P04179-3	P04179-4;P04179;P04179-2;P04179-3	Superoxide dismutase [Mn], mitochondrial	SOD2
OAT	27.8912	27.8871	28.0759	26.4937	26.9895	26.7081	26.6967	27.1742	27.6976	27.2824				8	8	8	26	26	26	48.534	0	54.747	3262900000	94	P04181;P04181-2	P04181;P04181-2	Ornithine aminotransferase, mitochondrial;Ornithine aminotransferase, hepatic form;Ornithine aminotransferase, renal form	OAT
TK1	25.2604	25.1584	24.9586	25.423	24.5515	25.0388	25.1475	23.6517	23.311	25.1002				3	3	3	17.5	17.5	17.5	25.468	0	19.193	647270000	16	P04183	P04183	Thymidine kinase, cytosolic	TK1
GAPDH	35.5735	35.5249	35.5148	35.508	35.3952	35.1525	35.0662	35.1993	35.4057	35.5081				20	20	20	76.1	76.1	76.1	36.053	0	323.31	865490000000	1948	P04406;P04406-2	P04406;P04406-2	Glyceraldehyde-3-phosphate dehydrogenase	GAPDH
CAPNS1	30.383	30.6338	30.506	30.4253	30.2716	30.9125	30.9529	30.5541	30.3323	30.5703				14	14	14	65.3	65.3	65.3	28.315	0	214.72	31048000000	305	P04632;Q96L46	P04632	Calpain small subunit 1	CAPNS1
HSPB1	31.5722	31.561	31.4565	31.0029	30.8258	33.5172	33.8328	32.2881	32.1447	32.0287				14	14	14	60.5	60.5	60.5	22.782	0	161.69	100090000000	296	P04792	P04792	Heat shock protein beta-1	HSPB1
RPN1	29.1892	29.0891	29.0759	29.4131	29.4507	29.4398	29.1311	29.2019	29.2961	29.119				24	24	24	45.8	45.8	45.8	68.569	0	251.43	25263000000	563	P04843	P04843	Dolichyl-diphosphooligosaccharide--protein glycosyltransferase subunit 1	RPN1
RPN2	28.9102	28.6189	28.8972	28.9501	29.1315	29.0018	28.5428	28.6836	28.8314	28.9828				16	16	16	36.9	36.9	36.9	67.723	0	158.22	21389000000	373	P04844-2;P04844	P04844-2;P04844	Dolichyl-diphosphooligosaccharide--protein glycosyltransferase subunit 2	RPN2
GNAI2	28.2451	28.0983	28.1103	28.1873	28.2258	28.4826	28.2514	28.2206	28.2179	28.2664				16	16	8	54.1	54.1	32.1	40.45	0	103.16	11415000000	283	P04899;P04899-6;P04899-3;P04899-5;P04899-2;P04899-4;P09471-2;P11488;P09471;A8MTJ3;P38405-3;P38405;P38405-2	P04899;P04899-6;P04899-3;P04899-5;P04899-2;P04899-4	Guanine nucleotide-binding protein G(i) subunit alpha-2	GNAI2
SLC4A2	22.7496	22.1996	22.1405	22.0505	22.7055	23.4983	23.6206	22.1085	23.1899	23.3351				7	7	7	7	7	7	135.6	0	12.544	487130000	17	P04920-2;P04920-3;P04920;P48751-2;P48751;P48751-3	P04920-2;P04920-3;P04920	Anion exchange protein 2	SLC4A2
ATP1A1	29.6273	29.5957	29.6341	29.539	29.7262	29.6664	29.2964	29.5783	29.6295	29.5286				32	32	32	35.8	35.8	35.8	109.55	0	186.72	13837000000	321	P05023-3;P05023-4;P05023;P05023-2;P13637;P13637-2;P13637-3;P50993;Q13733;P20648;P54707;P54707-2	P05023-3;P05023-4;P05023;P05023-2	Sodium/potassium-transporting ATPase subunit alpha-1	ATP1A1
ATP1B1	27.0595	27.0432	27.3852	27.0023	27.0929	26.9513	27.0029	26.5363	27.0566	26.7833				9	9	9	34.6	34.6	34.6	34.893	0	36.683	2613000000	86	P05026-2;P05026	P05026-2;P05026	Sodium/potassium-transporting ATPase subunit beta-1	ATP1B1
APP	22.6437	21.2236	22.824	23.5915	23.9147	23.7086	22.3436	23.4585	23.6295	23.6608				3	3	3	4.6	4.6	4.6	82.915	0.0011236	4.4118	127140000	4	P05067-7;P05067-11;P05067-8;P05067-9;P05067;P05067-10;P05067-3;P05067-4;P05067-5;P05067-6;P05067-2	P05067-7;P05067-11;P05067-8;P05067-9;P05067;P05067-10;P05067-3;P05067-4;P05067-5;P05067-6	Amyloid beta A4 protein;N-APP;Soluble APP-alpha;Soluble APP-beta;C99;Beta-amyloid protein 42;Beta-amyloid protein 40;C83;P3(42);P3(40);C80;Gamma-secretase C-terminal fragment 59;Gamma-secretase C-terminal fragment 57;Gamma-secretase C-terminal fragment 50;C31	APP
ALDH2	30.5187	30.5726	30.6551	30.9376	30.3022	29.7638	29.8584	30.1393	30.108	30.1931				24	20	20	51.8	48.4	48.4	56.381	0	166.78	26655000000	371	P05091;P05091-2;O94788-4;O94788-2;O94788-3;P47895;O94788	P05091;P05091-2	Aldehyde dehydrogenase, mitochondrial	ALDH2
S100A8	24.7646	24.4326	25.9459	28.6279	23.7988	23.2732	22.5186	22.0915	22.3437	22.2649				5	5	5	46.2	46.2	46.2	10.834	0	24.627	1969000000	48	P05109	P05109	Protein S100-A8;Protein S100-A8, N-terminally processed	S100A8
SERPINE1	22.2442	22.0222	22.2236	21.5515	23.0894	31.0621	30.6932	31.8184	31.4917	31.4172				18	18	18	51.5	51.5	51.5	45.059	0	101.46	23875000000	241	P05121;P05121-2	P05121;P05121-2	Plasminogen activator inhibitor 1	SERPINE1
SLC25A5	30.9497	31.107	31.0695	31.3263	31.7381	30.747	30.648	30.9745	31.0884	30.8015				18	18	8	42.6	42.6	20.1	32.852	0	166.68	49623000000	418	P05141;Q9H0C2	P05141	ADP/ATP translocase 2;ADP/ATP translocase 2, N-terminally processed	SLC25A5
EIF2S1	29.4269	29.2886	29.2956	29.4201	29.4398	29.5274	29.4521	29.7164	29.6355	29.7946				23	23	23	68.6	68.6	68.6	36.112	0	268.41	24800000000	511	P05198	P05198	Eukaryotic translation initiation factor 2 subunit 1	EIF2S1
RPLP1	28.7975	28.8963	28.7058	29.1276	29.0481	27.6195	27.6379	27.9461	28.8082	28.5519				4	3	3	89.5	74.6	74.6	11.514	0	36.443	22013000000	109	P05386	P05386	60S acidic ribosomal protein P1	RPLP1
RPLP2	30.1139	29.7382	29.6799	30.1153	30.9744	30.1215	30.654	30.7172	30.8948	30.4565				9	9	8	87.8	87.8	73	11.665	0	199.14	102180000000	488	P05387;P05386-2	P05387	60S acidic ribosomal protein P2	RPLP2
RPLP0;RPLP0P6	30.2781	30.2315	30.0257	30.3866	30.5902	30.1436	30.3701	30.4431	30.5315	30.4699				17	17	17	56.2	56.2	56.2	34.273	0	110.14	75161000000	569	P05388;P05388-2;Q8NHW5	P05388;P05388-2;Q8NHW5	60S acidic ribosomal protein P0;60S acidic ribosomal protein P0-like	RPLP0;RPLP0P6
SSB	27.6843	28.445	27.7484	28.2816	30.3389	27.1428	26.2176	27.5523	28.1866	26.9225				17	17	17	43.9	43.9	43.9	46.836	0	96.403	8400300000	184	P05455	P05455	Lupus La protein	SSB
ITGB1	30.9212	30.9293	31.017	30.9524	31.0137	32.0558	31.9426	31.8653	32.1407	31.9557				23	23	23	29.8	29.8	29.8	88.414	0	103.11	50338000000	424	P05556;P05556-2;P05556-5;P05556-4;P05556-3	P05556;P05556-2;P05556-5;P05556-4;P05556-3	Integrin beta-1	ITGB1
KRT18	32.6233	32.8378	32.8397	32.8915	32.722	32.7184	33.1525	32.7463	32.4651	32.4599				45	45	31	82.3	82.3	64.4	48.057	0	323.31	405140000000	1917	P05783;CON__H-INV:HIT000015463	P05783	Keratin, type I cytoskeletal 18	KRT18
MYL1;MYL3	27.5161	27.2758	27.2035	27.3285	27.4767	28.4683	28.4306	28.3677	28.1403	28.0763				2	2	2	10.7	10.7	10.7	16.684	0	44.666	4804400000	62	P05976-2;P05976;P08590	P05976-2;P05976;P08590	Myosin light chain 1/3, skeletal muscle isoform;Myosin light chain 3	MYL1;MYL3
UROD	25.2226	25.3103	25.5444	23.208	25.027	25.2131	24.8108	25.1216	24.831	24.8963				4	4	4	14.7	14.7	14.7	40.786	0	27.757	675870000	17	P06132	P06132	Uroporphyrinogen decarboxylase	UROD
GLA	27.0293	26.8564	27.0087	26.4483	26.3312	26.5415	26.5747	26.8077	26.753	26.8631				5	5	5	15.9	15.9	15.9	48.766	0	23.525	2071400000	47	P06280	P06280	Alpha-galactosidase A	GLA
PTMA	23.7056	27.3132	22.4032	27.216	29.3241	22.7753	23.3058	26.66	28.6695	22.6794				1	1	1	12.7	12.7	12.7	12.074	0	12.501	2850100000	12	P06454-2;P06454	P06454-2;P06454	Prothymosin alpha;Prothymosin alpha, N-terminally processed;Thymosin alpha-1	PTMA
CDK1	28.0452	27.9164	28.1595	28.2936	28.5267	28.0814	28.6611	28.2891	28.2217	28.7095				14	14	12	49.8	49.8	43.4	34.095	0	73.974	7291400000	143	P06493;P06493-2;P11802-2;Q96Q40-2;P50750;Q96Q40-4;Q96Q40-3;Q96Q40-5;Q96Q40;P50750-2;Q00537-2;Q00537;Q14004-2;Q14004	P06493;P06493-2	Cyclin-dependent kinase 1	CDK1
ATP5B	33.1864	33.1436	33.1583	33.1063	32.8494	32.7306	33.0219	32.8799	32.8449	32.8696				28	28	28	73.5	73.5	73.5	56.559	0	323.31	168730000000	1089	P06576	P06576	ATP synthase subunit beta, mitochondrial	ATP5B
S100A9	25.2905	25.6053	27.2374	29.189	26.6191	25.6661	22.4322	23.875	22.0569	22.2967				7	7	7	78.1	78.1	78.1	13.242	0	43.282	3957100000	81	P06702	P06702	Protein S100-A9	S100A9
S100A6	29.4117	29.1897	29.204	29.6536	29.7812	29.1984	29.684	29.7836	30.186	29.3544				6	6	6	53.3	53.3	53.3	10.18	0	31.065	12729000000	108	P06703	P06703	Protein S100-A6	S100A6
EIF4E	27.1962	27.1423	26.941	27.3303	27.4847	27.4947	27.2236	28.0519	27.5559	27.5629				7	7	7	30.9	30.9	30.9	25.097	0	37.839	4852300000	119	P06730;P06730-3;P06730-2	P06730;P06730-3;P06730-2	Eukaryotic translation initiation factor 4E	EIF4E
ENO1	35.1518	35.0598	35.051	34.9387	34.6307	34.904	35.1836	34.8741	35.0357	35.1085				32	32	29	77.9	77.9	69.4	47.168	0	323.31	605500000000	1426	P06733;P06733-2	P06733;P06733-2	Alpha-enolase	ENO1
PYGL	28.0761	28.5018	28.3531	28.3248	28.362	30.1535	30.0879	30.0579	29.1702	29.0692				31	26	25	44.2	38	36.7	93.133	0	191.17	12694000000	272	P06737-2;P06737	P06737-2;P06737	Glycogen phosphorylase, liver form	PYGL
GPI	33.3985	33.4342	33.2159	33.3367	33.5048	32.7474	32.4634	32.8369	32.5982	32.858				26	26	20	59.3	59.3	43.7	63.146	0	322.7	183250000000	650	P06744;P06744-2	P06744;P06744-2	Glucose-6-phosphate isomerase	GPI
NPM1	27.92	28.8217	27.4576	28.8641	30.1758	27.4385	27.9385	28.2568	29.0441	27.4585				14	14	14	61.5	61.5	61.5	29.464	0	237.94	312780000000	733	P06748-2;P06748;P06748-3	P06748-2;P06748;P06748-3	Nucleophosmin	NPM1
	31.139	31.0705	31.0547	31.1774	31.0096	31.2336	31.3451	31.4315	31.3408	31.2055				27	19	2	62.1	41.9	8.9	29.032	0	323.31	93723000000	716	P06753-2;P06753-5;P06753-3;P06753-4;P06753-7	P06753-2;P06753-5;P06753-3;P06753-4
ITGAV	27.4809	27.2644	26.7004	27.581	27.9438	29.2045	29.0675	28.6118	28.2961	28.665				23	23	23	28.2	28.2	28.2	111.13	0	90.226	6006000000	156	P06756-3;P06756-2;P06756	P06756-3;P06756-2;P06756	Integrin alpha-V;Integrin alpha-V heavy chain;Integrin alpha-V light chain	ITGAV
HEXA	26.4292	26.5438	26.6965	25.8524	25.7271	26.0226	24.8865	23.9762	25.2134	25.1857				8	8	8	16.4	16.4	16.4	60.702	0	33.956	1428900000	29	P06865;P06865-2	P06865	Beta-hexosaminidase subunit alpha	HEXA
SERPINE2	23.0031	20.2151	22.4098	25.5939	23.5485	30.1858	30.0462	29.5798	29.8265	29.6481				14	14	1	37.3	37.3	3	44	0	70.831	12078000000	207	P07093-2;P07093-3	P07093-2;P07093-3	Glia-derived nexin	SERPINE2
EPHX1	30.3667	30.5255	30.7627	30.0989	30.2645	29.4117	29.2583	29.0974	29.2001	29.3544				25	25	25	53.4	53.4	53.4	52.948	0	162.53	21253000000	317	P07099	P07099	Epoxide hydrolase 1	EPHX1
DBI	30.6545	30.1714	30.2708	30.8201	30.1221	30.2723	29.5926	29.6901	29.457	29.5064				5	5	5	71.3	71.3	71.3	10.044	0	60.871	23421000000	134	P07108;P07108-3;P07108-2;P07108-4;P07108-5;P07108-6	P07108;P07108-3;P07108-2;P07108-4;P07108-5	Acyl-CoA-binding protein	DBI
LDHB	33.8387	33.8725	33.8727	33.7512	33.6714	33.3356	33.4722	33.5055	33.4205	33.3087				20	19	19	57.2	57.2	57.2	36.638	0	179.9	232930000000	565	P07195	P07195	L-lactate dehydrogenase B chain	LDHB
P4HB	32.9778	32.8759	32.934	33.1366	32.8508	32.9199	33.0033	33.0403	32.8573	32.7617				34	34	34	60.6	60.6	60.6	57.116	0	323.31	128310000000	874	P07237	P07237	Protein disulfide-isomerase	P4HB
CTSD	30.8133	30.7821	30.8375	30.4625	30.1709	29.8263	30.0352	29.4823	29.5385	29.4446				15	15	15	40.3	40.3	40.3	44.552	0	106.63	23735000000	271	P07339	P07339	Cathepsin D;Cathepsin D light chain;Cathepsin D heavy chain	CTSD
ANXA2;ANXA2P2	35.6037	35.6816	35.6034	35.4619	35.3017	35.7688	36.0105	35.6704	35.8744	36.0382				38	38	38	80.2	80.2	80.2	38.604	0	323.31	1092000000000	1974	P07355;P07355-2;A6NMY6	P07355;P07355-2;A6NMY6	Annexin A2;Putative annexin A2-like protein	ANXA2;ANXA2P2
CAPN1	29.6566	29.7888	29.8096	29.5402	29.504	29.6696	29.3431	29.2531	29.5043	29.5558				31	31	31	46.9	46.9	46.9	81.889	0	230.06	18989000000	336	P07384	P07384	Calpain-1 catalytic subunit	CAPN1
TUBB	32.6451	32.6488	32.7271	32.629	32.1504	32.7089	32.8708	32.4408	32.5447	32.7446				26	6	5	71.6	19.6	16.2	49.67	0	76.838	138160000000	373	P07437;A6NNZ2	P07437	Tubulin beta chain	TUBB
PSAP	30.8487	30.9524	30.8235	30.5884	30.2839	30.9933	30.9148	30.8591	30.8514	30.575				19	19	19	36.8	36.8	36.8	58.112	0	58.404	33630000000	301	P07602;P07602-2;P07602-3	P07602;P07602-2;P07602-3	Prosaposin;Saposin-A;Saposin-B-Val;Saposin-B;Saposin-C;Saposin-D	PSAP
HEXB	27.3229	27.6521	27.6505	27.168	26.8796	27.0944	26.5573	26.916	26.93	27.0568				10	10	10	23.7	23.7	23.7	63.111	0	42.928	3047800000	78	P07686	P07686	Beta-hexosaminidase subunit beta;Beta-hexosaminidase subunit beta chain B;Beta-hexosaminidase subunit beta chain A	HEXB
CTSL	24.773	24.2805	23.5204	23.5743	24.2337	24.1483	24.92	25.2726	24.7012	25.4751				2	2	2	7.8	7.8	7.8	37.564	0	26.199	430030000	9	P07711	P07711	Cathepsin L1;Cathepsin L1 heavy chain;Cathepsin L1 light chain	CTSL
PFN1	33.8048	33.697	33.7062	33.6272	33.4407	34.1016	33.944	33.9881	34.0564	33.808				18	18	10	93.6	93.6	60	15.054	0	248.29	282690000000	773	P07737	P07737	Profilin-1	PFN1
BPGM	22.1919	22.206	22.1252	23.0179	21.9036	24.369	23.4923	25.0069	25.2367	25.0053				4	4	4	23.2	23.2	23.2	30.005	0	12.96	240680000	7	P07738	P07738	Bisphosphoglycerate mutase	BPGM
APRT	29.3599	29.6549	29.5568	29.3361	29.3006	29.1474	29.3176	29.0644	29.2641	29.2244				6	6	6	48.9	48.9	48.9	19.608	0	83.125	12343000000	143	P07741;P07741-2	P07741;P07741-2	Adenine phosphoribosyltransferase	APRT
EPRS	29.7776	29.7362	29.7283	30.15	29.9618	29.7173	29.6068	30.0353	29.787	29.8421				55	55	55	45.2	45.2	45.2	170.59	0	323.31	40635000000	987	P07814	P07814	Bifunctional glutamate/proline--tRNA ligase;Glutamate--tRNA ligase;Proline--tRNA ligase	EPRS
CTSB	28.8967	29.0071	28.8743	28.4661	28.4818	29.5635	29.5445	29.0116	29.1769	29.1489				8	8	8	30.7	30.7	30.7	37.821	0	76.879	9897400000	179	P07858	P07858	Cathepsin B;Cathepsin B light chain;Cathepsin B heavy chain	CTSB
HSP90AA1	30.4022	32.0576	29.3058	32.8415	34.7167	29.7215	29.9461	31.5997	32.9875	29.7822				47	47	30	50.8	50.8	33.3	84.659	0	323.31	131800000000	951	P07900;P07900-2;Q14568;Q58FG0;Q58FG1	P07900;P07900-2	Heat shock protein HSP 90-alpha	HSP90AA1
HNRNPC	23.1528	20.5789	22.5189	20.4601	24.0244	22.5454	22.9928	22.3659	21.5075	21.8347				19	19	4	43.7	43.7	8.2	32.337	0	213.12	173950000000	656	P07910-2;P07910-4	P07910-2;P07910-4	Heterogeneous nuclear ribonucleoproteins C1/C2	HNRNPC
UQCRH	26.9641	27.2722	27.2192	27.3843	26.8237	27.1149	27.3307	27.125	27.4321	27.4189				2	2	2	29.7	29.7	29.7	10.739	0	68.994	2904200000	40	P07919	P07919	Cytochrome b-c1 complex subunit 6, mitochondrial	UQCRH
LAMB1	26.4827	26.7819	26.5377	26.7312	26.0932	27.2613	27.0752	26.9954	26.4141	26.5814				25	25	25	19.7	19.7	19.7	198.04	0	142.38	4322600000	159	P07942	P07942	Laminin subunit beta-1	LAMB1
TPM2	28.2383	27.9553	28.0925	27.8643	27.8348	28.5457	28.5308	28.3324	27.9888	27.8804				22	7	1	53.9	27.1	4.2	32.85	0	38.031	14788000000	98	P07951	P07951	Tropomyosin beta chain	TPM2
FH	29.0792	29.0697	28.9813	28.9061	28.5436	28.4903	28.6917	28.5432	28.5027	28.5395				13	13	13	43.7	43.7	43.7	50.212	0	139.6	8263200000	169	P07954-2;P07954	P07954-2;P07954	Fumarate hydratase, mitochondrial	FH
ANXA6	29.1402	29.1177	28.8828	28.6519	28.2814	29.2129	29.2479	28.5235	28.7019	29.0135				24	24	24	40	40	40	75.872	0	172.47	9314700000	194	P08133;P08133-2	P08133;P08133-2	Annexin A6	ANXA6
RHOC	27.4002	27.4032	27.3697	27.1014	27.0512	27.6932	27.1486	27.3099	27.5253	27.2744				11	3	3	73.6	26.4	26.4	22.006	0	13.672	3175400000	42	P08134	P08134	Rho-related GTP-binding protein RhoC	RHOC
CD55	22.4823	22.4823	22.5908	24.1373	24.6464	24.7289	23.5336	23.3084	23.5013	22.2457				6	6	6	17.6	17.6	17.6	39.759	0	14.135	700110000	40	P08174-4;P08174;P08174-3;P08174-5;P08174-2;P08174-6;P08174-7	P08174-4;P08174;P08174-3;P08174-5;P08174-2;P08174-6;P08174-7	Complement decay-accelerating factor	CD55
SLC3A2	26.3719	26.5245	26.6032	26.0686	25.4938	25.5443	25.8156	24.6133	25.5704	25.0164				25	1	1	47.2	3	3	61.815	0	12.649	1190100000	32	P08195-3;P08195;P08195-4	P08195-3;P08195;P08195-4	4F2 cell-surface antigen heavy chain	SLC3A2
SLC3A2	32.0715	32.1808	32.1926	31.3979	31.7809	31.9376	32.1918	31.7871	31.8759	32.0252				26	26	2	49.1	49.1	7.2	57.944	0	323.31	77761000000	491	P08195-2	P08195-2	4F2 cell-surface antigen heavy chain	SLC3A2
PFKM	26.5715	27.0042	27.0707	27.1027	27.0617	26.7502	26.0527	26.7153	27.0558	26.9726				10	8	8	18.8	16.5	16.5	85.182	0	89.016	2364000000	59	P08237;P08237-3;P08237-2	P08237;P08237-3;P08237-2	ATP-dependent 6-phosphofructokinase, muscle type	PFKM
HSP90AB1	29.2104	30.875	28.3653	31.4793	33.4141	28.7597	29.0617	30.4651	31.8519	29.0523				43	24	23	54.1	34.5	33.1	83.263	0	323.31	63999000000	550	P08238;Q58FF7	P08238	Heat shock protein HSP 90-beta	HSP90AB1
ASNS	27.0949	26.2854	26.6649	27.6295	28.1081	26.8857	27.2713	28.4188	28.4087	28.4964				15	15	15	41.2	41.2	41.2	54.817	0	45.756	3914400000	71	P08243-3;P08243-2;P08243	P08243-3;P08243-2;P08243	Asparagine synthetase [glutamine-hydrolyzing]	ASNS
HMBS	24.1107	24.052	24.3554	24.5389	22.6583	22.1929	23.1005	24.2907	23.6778	23.8289				3	3	3	14.8	14.8	14.8	37.699	0.0003391	8.9424	253400000	7	P08397-2;P08397;P08397-4;P08397-3	P08397-2;P08397;P08397-4;P08397-3	Porphobilinogen deaminase	HMBS
PDHA1	28.919	28.8327	28.8245	28.9276	28.4892	28.4012	28.1097	28.4756	28.3755	28.5884				13	13	13	42.6	42.6	42.6	40.188	0	103.79	7679300000	145	P08559-3;P08559;P08559-4;P08559-2;P29803	P08559-3;P08559;P08559-4;P08559-2	Pyruvate dehydrogenase E1 component subunit alpha, somatic form, mitochondrial	PDHA1
COL4A2	22.0749	22.5319	22.2631	22.7396	22.2165	25.9298	26.0254	25.0743	25.2827	25.6381				9	9	9	7	7	7	167.55	0	32.939	753490000	29	P08572	P08572	Collagen alpha-2(IV) chain;Canstatin	COL4A2
CYC1	27.3595	27.69	27.5995	27.5725	27.812	27.4947	26.8256	27.5409	27.6529	27.6043				5	5	5	24.6	24.6	24.6	35.422	0	68.939	3685100000	83	P08574	P08574	Cytochrome c1, heme protein, mitochondrial	CYC1
VIM	28.5663	28.9513	29.4927	28.2948	27.6297	29.9509	30.3345	30.1563	29.952	29.8718				50	50	47	73	73	68.9	53.651	0	323.31	206170000000	1279	P08670;P17661;P41219;P41219-2;P07197-2;P07197	P08670	Vimentin	VIM
RPS17	27.9468	28.1981	27.7112	28.4892	29.4445	27.9398	26.714	28.2722	28.6235	28.1429				10	10	10	53.3	53.3	53.3	15.55	0	82.343	21160000000	314	P08708	P08708	40S ribosomal protein S17	RPS17
GNAI3	26.2057	26.2966	26.4679	25.6284	26.1337	26.6766	26.0337	26.4598	26.1546	26.2652				15	7	7	41.2	19.2	19.2	40.532	0	29.17	2636000000	101	P08754	P08754	Guanine nucleotide-binding protein G(k) subunit alpha	GNAI3
ANXA5	32.0663	32.01	32.0506	32.0445	31.7087	31.8595	32.1219	32.067	31.9727	32.1676				25	25	25	80	80	80	35.936	0	236.31	76570000000	413	P08758	P08758	Annexin A5	ANXA5
RPSA	31.364	31.2006	31.2276	31.3887	31.2388	31.029	31.13	31.153	31.1808	31.4485				16	16	16	59	59	59	32.854	0	284.76	149850000000	578	P08865	P08865	40S ribosomal protein SA	RPSA
CD63	25.6658	25.7067	25.7655	25.8708	26.4636	26.0951	25.5429	26.0914	26.1545	25.9494				1	1	1	6.4	6.4	6.4	17.271	0	11.962	1189200000	21	P08962-3;P08962-2;P08962	P08962-3;P08962-2;P08962	CD63 antigen	CD63
MRPL3	25.49	24.571	24.8593	24.9223	23.9749	24.9678	24.7658	25.3295	25.0543	24.7663				2	2	2	8.6	8.6	8.6	38.632	0.00032394	7.4312	640440000	13	P09001	P09001	39S ribosomal protein L3, mitochondrial	MRPL3
ENO2	28.4424	28.9881	28.5807	28.3052	27.8174	27.9758	28.2649	28.3046	28.1057	28.2028				15	12	11	56.2	43.5	41.7	47.268	0	161.16	6509800000	139	P09104;P09104-2	P09104;P09104-2	Gamma-enolase	ENO2
ACAA1	27.4167	27.353	27.2992	26.9431	26.8856	26.5124	26.872	26.7032	26.7247	26.8498				8	8	8	34.4	34.4	34.4	44.292	0	64.54	2492500000	68	P09110;P09110-2	P09110;P09110-2	3-ketoacyl-CoA thiolase, peroxisomal	ACAA1
GSTP1	33.1092	33.2208	33.1413	32.8763	32.6687	32.8884	32.7972	32.4221	32.6257	32.8541				13	13	13	60	60	60	23.356	0	228.68	140060000000	360	P09211	P09211	Glutathione S-transferase P	GSTP1
LGALS1	31.7331	31.8514	31.6364	32.0684	32.1616	32.4621	32.5049	32.7981	32.7312	32.808				11	11	11	80.7	80.7	80.7	14.716	0	164.72	97678000000	400	P09382	P09382	Galectin-1	LGALS1
QDPR	27.3649	27.2797	27.2222	27.322	27.2159	27.1439	27.2861	27.0649	26.9231	26.7705				7	7	7	35.2	35.2	35.2	25.789	0	61.013	3093200000	72	P09417;P09417-2	P09417;P09417-2	Dihydropteridine reductase	QDPR
HMGB1;HMGB1P1	26.1997	28.3856	22.0798	28.6193	30.7483	22.3989	27.6618	28.4059	29.3011	25.9977				8	8	7	35.3	35.3	29.8	24.893	0	55.353	10770000000	177	P09429;B2RPK0	P09429;B2RPK0	High mobility group protein B1;Putative high mobility group protein B1-like 1	HMGB1;HMGB1P1
RBP1	23.3586	23.0139	21.5814	22.1399	22.9459	25.6879	25.7682	25.3634	25.3968	25.8003				2	2	2	25.9	25.9	25.9	15.85	0	18.267	423590000	6	P09455;P09455-2;P09455-3	P09455;P09455-2;P09455-3	Retinol-binding protein 1	RBP1
	30.6046	30.6142	30.6623	30.7106	30.5241	31.3153	31.7422	31.1287	30.9837	30.9367				34	34	1	69.4	69.4	5.6	32.865	0	323.31	173960000000	1034	P09493-10	P09493-10
	26.2047	26.6301	25.9646	26.1496	24.2157	22.9796	24.1579	25.0083	24.7371	23.8557				22	8	4	53.9	22.9	16.7	28.385	0	88.951	4085300000	135	P09493-5	P09493-5
CLTA	27.977	27.9813	27.8179	28.1604	27.4644	28.2399	27.2254	27.7863	27.6056	27.9879				7	7	7	28.9	28.9	28.9	23.662	0	61.532	8352900000	129	P09496-2;P09496-4;P09496-3;P09496;P09496-5	P09496-2;P09496-4;P09496-3;P09496	Clathrin light chain A	CLTA
CLTB	25.5927	25.0057	25.2641	23.3472	25.2393	25.518	24.7763	25.4634	25.4251	25.3885				5	5	5	20.4	20.4	20.4	23.181	0	15.961	1085400000	15	P09497-2;P09497	P09497-2;P09497	Clathrin light chain B	CLTB
ANXA4	33.8986	33.8237	33.7755	33.1828	33.0007	32.8294	33.0816	32.6087	32.7117	32.7318				27	27	27	70.8	70.8	70.8	35.882	0	323.31	181370000000	726	P09525;P09525-2	P09525;P09525-2	Annexin A4	ANXA4
CNP	27.7758	27.7083	28.0346	27.2635	27.2638	27.5739	27.4085	27.1208	27.165	27.1126				10	10	10	32.7	32.7	32.7	45.098	0	53.791	3549900000	66	P09543-2;P09543	P09543-2;P09543	2,3-cyclic-nucleotide 3-phosphodiesterase	CNP
HMOX1	25.1846	24.913	24.9946	24.2311	24.4644	25.2048	23.3788	25.0918	24.8692	22.7244				5	5	5	20.8	20.8	20.8	32.818	0	16.328	591500000	16	P09601	P09601	Heme oxygenase 1	HMOX1
DLD	29.2043	29.4966	29.521	29.8718	29.6741	29.0342	28.9302	29.4498	28.7204	28.208				11	11	11	35.8	35.8	35.8	49.282	0	111.64	12566000000	199	P09622-3;P09622;P09622-2	P09622-3;P09622;P09622-2	Dihydrolipoyl dehydrogenase, mitochondrial	DLD
HNRNPA1;HNRNPA1L2	30.5358	30.1922	29.8468	29.7775	29.8161	30.1286	29.8027	29.8099	29.8249	30				26	26	26	60.2	60.2	60.2	38.746	0	323.31	279750000000	1172	P09651;P09651-2;P09651-3;Q32P51	P09651;P09651-2;P09651-3;Q32P51	Heterogeneous nuclear ribonucleoprotein A1;Heterogeneous nuclear ribonucleoprotein A1, N-terminally processed;Heterogeneous nuclear ribonucleoprotein A1-like 2	HNRNPA1;HNRNPA1L2
SNRPA1	22.0214	22.7848	22.4602	22.2536	21.5488	21.755	22.8023	21.8126	22.4399	21.888				16	16	16	65.9	65.9	65.9	28.415	0	165.69	14156000000	219	P09661	P09661	U2 small nuclear ribonucleoprotein A	SNRPA1
COX6C	24.311	24.9704	24.8017	24.8284	24.071	24.9066	25.0132	25.1291	25.4493	24.77				3	3	3	32	32	32	8.7813	0.00061709	6.219	634130000	27	P09669	P09669	Cytochrome c oxidase subunit 6C	COX6C
PARP1	21.41	22.2124	21.2232	22.0943	21.3312	21.6863	22.4963	21.5361	20.9782	20.7932				49	49	49	53.9	53.9	53.9	113.08	0	306.05	29837000000	630	P09874	P09874	Poly [ADP-ribose] polymerase 1	PARP1
UCHL1	32.7889	32.7531	32.8679	32.7109	32.5233	32.5156	32.6826	32.6898	32.411	32.3612				16	16	16	87.9	87.9	87.9	24.824	0	256.69	126790000000	410	P09936	P09936	Ubiquitin carboxyl-terminal hydrolase isozyme L1	UCHL1
LTA4H	30.2602	30.2698	30.4834	30.1657	29.8925	30.0887	30.2339	30.1635	30.1072	29.9611				23	23	23	48.6	48.6	48.6	69.284	0	290.64	22548000000	367	P09960;P09960-4;P09960-2;P09960-3	P09960;P09960-4;P09960-2;P09960-3	Leukotriene A-4 hydrolase	LTA4H
ALDOC	30.9971	31.0911	30.8498	31.0141	30.8199	30.0856	30.6595	30.7163	30.648	30.7327				7	5	5	26.6	19	19	39.455	0	130.13	42699000000	174	P09972	P09972	Fructose-bisphosphate aldolase C	ALDOC
HIST1H2AJ;HIST1H2AH;H2AFJ;HIST2H2AC;HIST2H2AA3;HIST1H2AD;HIST1H2AG	24.6273	27.2506	26.5753	27.5989	28.5128	23.719	25.2703	24.2292	26.7288	22.0219				7	7	2	36.7	36.7	14.1	13.936	0	59.69	194020000000	307	Q99878;Q96KK5;Q9BTM1;Q16777;Q6FI13;P20671;P0C0S8;Q9BTM1-2	Q99878;Q96KK5;Q9BTM1;Q16777;Q6FI13;P20671;P0C0S8;Q9BTM1-2	Histone H2A type 1-J;Histone H2A type 1-H;Histone H2A.J;Histone H2A type 2-C;Histone H2A type 2-A;Histone H2A type 1-D;Histone H2A type 1	HIST1H2AJ;HIST1H2AH;H2AFJ;HIST2H2AC;HIST2H2AA3;HIST1H2AD;HIST1H2AG
SULT1A4;SULT1A3	28.3288	28.701	28.6276	27.8927	27.6118	26.4337	26.6309	26.392	25.3363	23.9221				9	9	9	42.4	42.4	42.4	34.196	0	76.004	4259800000	67	P0DMN0;P0DMM9;P0DMM9-3;P0DMM9-2;P50225;P50225-2;P50226	P0DMN0;P0DMM9;P0DMM9-3;P0DMM9-2	Sulfotransferase 1A4;Sulfotransferase 1A3	SULT1A4;SULT1A3
HSPA1B;HSPA1A	33.6593	33.6249	33.546	33.7159	33.6849	33.1589	33.2612	33.2866	33.2273	33.1524				31	28	19	56.3	53.2	35.7	70.051	0	323.31	243070000000	1227	P0DMV9;P0DMV8;P0DMV8-2	P0DMV9;P0DMV8;P0DMV8-2	Heat shock 70 kDa protein 1B;Heat shock 70 kDa protein 1A	HSPA1B;HSPA1A
U2AF1	23.5973	25.1898	22.8495	22.3718	24.7942	23.9149	24.5504	24.3531	25.1971	23.2617				7	7	7	40.8	40.8	40.8	27.872	0	31.061	3890900000	93	P0DN76;Q01081;Q01081-2;Q01081-3;Q01081-4;Q8WU68-3;Q8WU68-2;Q8WU68	P0DN76;Q01081;Q01081-2	Splicing factor U2AF 35 kDa subunit	U2AF1
	32.9887	32.9431	32.8149	32.7609	32.473	33.1593	33.1858	32.7883	32.9199	33.0789				11	11	9	60.4	60.4	55.7	16.837	0	302.58	151820000000	543	P0DP25;P0DP24;P0DP23;P02585	P0DP25;P0DP24;P0DP23
TROVE2	26.4099	26.4577	26.3392	25.9616	26.1629	26.213	26.3146	26.2649	26.1697	25.7762				10	10	10	22.8	22.8	22.8	58.482	0	41.579	1958900000	75	P10155-3;P10155-5;P10155-4;P10155;P10155-2	P10155-3;P10155-5;P10155-4;P10155	60 kDa SS-A/Ro ribonucleoprotein	TROVE2
GAA	27.2369	27.3115	27.2041	26.9038	26.9217	27.0773	26.9151	26.6509	26.771	26.6507				10	10	10	15.9	15.9	15.9	105.32	0	63.903	2764000000	61	P10253	P10253	Lysosomal alpha-glucosidase;76 kDa lysosomal alpha-glucosidase;70 kDa lysosomal alpha-glucosidase	GAA
RRAS	27.5582	27.6093	27.5713	27.3902	27.4535	27.9159	27.7274	27.6029	27.5093	27.4989				10	10	8	42.7	42.7	37.6	23.48	0	96.012	3951200000	108	P10301	P10301	Ras-related protein R-Ras	RRAS
DLAT	27.842	27.8449	27.8735	27.7448	27.565	27.0904	27.0599	27.5303	27.055	27.1082				10	10	10	17.5	17.5	17.5	68.996	0	36.224	3908200000	101	P10515	P10515	Dihydrolipoyllysine-residue acetyltransferase component of pyruvate dehydrogenase complex, mitochondrial	DLAT
PTPRF	26.4648	26.4012	26.4368	25.9485	25.1222	27.1215	27.6271	27.7427	27.6568	27.3814				13	13	13	9.3	9.3	9.3	211.68	0	65.796	3225100000	55	P10586-2;P10586;P23468-3;Q13332-7;P23468-7;P23468-5;P23468-4;P23468-6;Q13332-5;P23468-2;Q13332-6;P23468;Q13332-3;Q13332-4;Q13332-2;Q13332	P10586-2;P10586	Receptor-type tyrosine-protein phosphatase F	PTPRF
TXN	32.2313	32.3646	32.2978	32.3985	32.2504	31.9655	31.8256	31.9106	30.7869	31.4885				9	9	9	79	79	79	11.737	0	46.8	75672000000	220	P10599;P10599-2	P10599;P10599-2	Thioredoxin	TXN
COX5B	27.8583	27.6304	27.7356	28.1323	27.8308	27.5202	27.5881	27.8019	27.7361	27.6235				5	5	5	29.5	29.5	29.5	13.696	0	21.523	4458600000	95	P10606	P10606	Cytochrome c oxidase subunit 5B, mitochondrial	COX5B
CTSA	25.1521	25.5246	25.5146	25.4891	24.0818	25.027	25.2108	25.0093	24.3924	24.013				1	1	1	2.8	2.8	2.8	52.488	0	19.723	634390000	21	P10619-2;P10619	P10619-2;P10619	Lysosomal protective protein;Lysosomal protective protein 32 kDa chain;Lysosomal protective protein 20 kDa chain	CTSA
MGST1	29.3626	28.8801	29.1575	28.9706	29.6462	28.9432	28.8166	28.7007	29.1627	29.1896				5	5	5	30.3	30.3	30.3	17.598	0	26.382	11689000000	72	P10620;P10620-2	P10620;P10620-2	Microsomal glutathione S-transferase 1	MGST1
PRKAR1A	27.5722	27.474	27.6124	27.424	27.0333	27.6165	27.7034	27.5667	27.003	27.4089				10	10	10	29.7	29.7	29.7	42.981	0	64.98	3446500000	77	P10644;P10644-2;P31321	P10644;P10644-2	cAMP-dependent protein kinase type I-alpha regulatory subunit;cAMP-dependent protein kinase type I-alpha regulatory subunit, N-terminally processed	PRKAR1A
ESD	27.8995	28.1603	28.0483	27.9808	28.098	28.0855	28.4275	27.9465	27.9379	28.1367				7	7	7	39.7	39.7	39.7	31.462	0	73.092	5127800000	86	P10768	P10768	S-formylglutathione hydrolase	ESD
HSPD1	34.5633	34.5788	34.5353	34.6067	34.2932	33.9304	33.8607	34.0892	34.0004	34.0965				43	43	43	78.2	78.2	78.2	61.054	0	323.31	295380000000	1434	P10809;P10809-2	P10809	60 kDa heat shock protein, mitochondrial	HSPD1
CLU	29.824	29.5867	28.6934	28.4962	28.8881	29.6549	29.6987	29.8416	29.6088	29.5966				12	12	12	37.3	37.3	37.3	48.803	0	83.47	13536000000	153	P10909-4;P10909;P10909-5;P10909-2;P10909-3	P10909-4;P10909;P10909-5;P10909-2;P10909-3	Clusterin;Clusterin beta chain;Clusterin alpha chain	CLU
HSPA5	32.7304	32.6654	32.6856	32.9048	32.5945	33.3272	33.5088	33.3566	33.3584	33.473				35	34	34	54.1	54.1	54.1	72.332	0	323.31	195970000000	1428	P11021	P11021	78 kDa glucose-regulated protein	HSPA5
LAMC1	25.3388	24.8806	25.7478	23.955	23.6721	26.2939	26.3785	26.3508	25.7832	26.3893				13	13	13	11.6	11.6	11.6	177.6	0	94.833	2154200000	107	P11047	P11047	Laminin subunit gamma-1	LAMC1
HSPA8	34.5528	34.4454	34.4649	34.654	34.5513	34.4631	34.6451	34.6811	34.6743	34.6951				40	40	29	65.6	65.6	52	70.897	0	323.31	586420000000	1978	P11142;P11142-2	P11142;P11142-2	Heat shock cognate 71 kDa protein	HSPA8
SLC2A1	26.9355	26.7531	26.7733	26.6714	27.0719	27.5802	27.4946	27.1243	26.683	27.3991				6	6	6	10.6	10.6	10.6	54.083	0	38.362	3478300000	96	P11166	P11166	Solute carrier family 2, facilitated glucose transporter member 1	SLC2A1
SLC2A14;SLC2A3	23.8798	23.872	22.7599	24.2064	24.1763	24.5837	23.4957	22.5592	22.8253	22.9427				2	2	2	3.9	3.9	3.9	44.891	0.00085421	4.693	179050000	8	Q8TDB8-4;P11169;Q8TDB8-2;Q8TDB8;Q8TDB8-5;Q8TDB8-3	Q8TDB8-4;P11169;Q8TDB8-2;Q8TDB8;Q8TDB8-5;Q8TDB8-3	Solute carrier family 2, facilitated glucose transporter member 14;Solute carrier family 2, facilitated glucose transporter member 3	SLC2A14;SLC2A3
UMPS	26.8014	27.3348	26.3012	27.1275	27.3021	26.8746	27.2923	26.9402	26.5043	26.6739				8	8	8	19.6	19.6	19.6	52.221	0	57.397	2698000000	69	P11172;P11172-3;P11172-2;P11172-4	P11172;P11172-3;P11172-2;P11172-4	Uridine 5-monophosphate synthase;Orotate phosphoribosyltransferase;Orotidine 5-phosphate decarboxylase	UMPS
PDHB	29.6166	29.2244	29.7021	29.5503	28.8808	29.0199	28.501	29.0054	28.9914	29.0756				10	10	10	36.4	36.4	36.4	37.514	0	110.04	11618000000	195	P11177-3;P11177-2;P11177	P11177-3;P11177-2;P11177	Pyruvate dehydrogenase E1 component subunit beta, mitochondrial	PDHB
PYGB	31.8331	31.9808	31.3495	32.0461	31.4203	31.3642	30.5925	31.546	30.7228	31.3844				43	43	36	53.4	53.4	44.5	96.695	0	323.31	57719000000	763	P11216	P11216	Glycogen phosphorylase, brain form	PYGB
RALB;RALA	25.5583	25.461	25.6382	25.4902	26.8115	26.5548	25.9498	26.2572	26.8322	26.3601				6	6	6	32	32	32	23.408	0	25.897	1446900000	59	P11234;P11234-2;P11234-3;P11233	P11234;P11234-2;P11234-3;P11233	Ras-related protein Ral-B;Ras-related protein Ral-A	RALB;RALA
NAT2	24.6998	24.9447	24.7061	23.9621	23.9235	23.1694	22.5207	23.7899	23.716	24.2208				2	2	2	6.6	6.6	6.6	33.542	0.0058622	2.2516	948630000	4	P11245	P11245	Arylamine N-acetyltransferase 2	NAT2
SPTB	25.6643	25.0946	26.173	24.7388	23.6757	24.9793	23.7925	24.0808	24.7353	24.0858				8	1	1	3.8	0.7	0.7	242.8	0.0035105	2.6215	652380000	9	P11277-3;P11277;P11277-2	P11277-3;P11277;P11277-2	Spectrin beta chain, erythrocytic	SPTB
LAMP1	26.1006	26.1899	26.0204	26.2879	26.355	26.3754	26.4883	26.6013	26.2028	26.4721				3	3	3	6.7	6.7	6.7	44.882	0.00063012	6.7905	1559800000	29	P11279;P11279-2	P11279;P11279-2	Lysosome-associated membrane glycoprotein 1	LAMP1
ACADM	26.442	26.8589	26.4879	27.0594	26.845	26.5093	26.5713	26.6609	26.9276	26.2201				7	7	7	19.7	19.7	19.7	46.588	0	57.599	2046300000	55	P11310;P11310-2	P11310;P11310-2	Medium-chain specific acyl-CoA dehydrogenase, mitochondrial	ACADM
G6PD	34.4698	34.6205	34.6345	34.4022	34.2759	33.6709	33.9484	33.856	33.7067	33.8534				43	43	43	83.5	83.5	83.5	59.256	0	323.31	363190000000	1050	P11413;P11413-2;P11413-3	P11413;P11413-2;P11413-3	Glucose-6-phosphate 1-dehydrogenase	G6PD
PC	24.5471	23.8534	25.0392	23.6045	24.5941	22.6825	23.3496	24.0434	23.3985	24.7289				2	2	2	2.5	2.5	2.5	129.63	0.00063452	6.9589	343450000	5	P11498;P11498-2	P11498;P11498-2	Pyruvate carboxylase, mitochondrial	PC
MTHFD1	31.0727	30.894	31.0474	31.0211	30.8587	30.521	30.7948	30.6013	30.6716	30.6704				45	45	45	52.4	52.4	52.4	101.56	0	323.31	64342000000	1196	P11586	P11586	C-1-tetrahydrofolate synthase, cytoplasmic;Methylenetetrahydrofolate dehydrogenase;Methenyltetrahydrofolate cyclohydrolase;Formyltetrahydrofolate synthetase;C-1-tetrahydrofolate synthase, cytoplasmic, N-terminally processed	MTHFD1
ADH5	29.3763	29.5916	29.4868	29.205	29.2123	29.6137	29.5641	29.5315	29.3514	29.4115				10	10	10	34.2	34.2	34.2	39.724	0	57.504	13836000000	197	P11766	P11766	Alcohol dehydrogenase class-3	ADH5
PRPS2	26.0479	26.1311	26.1688	25.7309	25.5917	26.0877	25.8585	26.0423	25.8427	26.2132				11	3	2	44.7	15.7	11.6	34.769	0	14.33	1213100000	10	P11908;P11908-2	P11908;P11908-2	Ribose-phosphate pyrophosphokinase 2	PRPS2
PABPC1;PABPC3	30.9207	30.8434	30.9642	30.9382	31.0089	30.9071	31.0348	31.0776	30.9502	31.11				30	30	19	55.9	55.9	35.3	61.18	0	271.31	71637000000	992	P11940-2;P11940;Q9H361;Q4VXU2;Q4VXU2-2;Q96DU9-2;Q96DU9	P11940-2;P11940;Q9H361	Polyadenylate-binding protein 1;Polyadenylate-binding protein 3	PABPC1;PABPC3
PCNA	31.1696	31.1221	31.0538	31.3191	31.04	30.6456	30.7099	30.8469	30.5753	30.8161				13	13	13	61.7	61.7	61.7	28.768	0	126.4	48345000000	491	P12004	P12004	Proliferating cell nuclear antigen	PCNA
COX6A1	24.7175	25.2069	24.991	24.9574	24.2088	25.29	23.5469	24.1985	25.0763	23.9842				1	1	1	16.5	16.5	16.5	12.155	0.0008643	4.8399	571650000	7	P12074	P12074	Cytochrome c oxidase subunit 6A1, mitochondrial	COX6A1
HARS	28.7689	28.8197	28.5765	28.839	28.6816	28.8245	28.9134	28.8878	28.5706	28.8489				20	20	15	54.2	54.2	44.2	54.846	0	84.578	8965900000	235	P12081-4;P12081;P12081-3;P12081-2	P12081-4;P12081;P12081-3;P12081-2	Histidine--tRNA ligase, cytoplasmic	HARS
SLC25A6	28.1689	28.2216	28.1102	28.3612	28.6151	28.094	27.8428	28.1775	28.5903	28.3116				17	7	5	47	21.5	13.1	32.866	0	42.449	9086900000	147	P12236	P12236	ADP/ATP translocase 3;ADP/ATP translocase 3, N-terminally processed	SLC25A6
IMPDH2	29.8514	29.9888	29.9473	30.1826	29.9528	29.9213	29.9617	30.1105	29.813	29.5821				19	19	19	43	43	43	55.804	0	144.23	19044000000	319	P12268	P12268	Inosine-5-monophosphate dehydrogenase 2	IMPDH2
TPR	22.1356	22.0818	24.0768	22.6611	23.9038	19.1219	21.7501	22.7943	21.4615	20.2546				100	100	100	46.2	46.2	46.2	267.29	0	323.31	68231000000	1504	P12270;P12270-2	P12270	Nucleoprotein TPR	TPR
ANXA3	30.616	30.5085	30.5428	30.512	30.3638	30.3208	30.3912	30.0428	29.8218	29.9828				18	18	18	50.2	50.2	50.2	36.375	0	120.24	24968000000	287	P12429	P12429	Annexin A3	ANXA3
ACTN1	31.6036	31.5717	31.6779	31.652	31.4858	32.706	32.8497	32.4899	32.4111	32.5845				66	42	42	76.2	57.8	57.8	103.06	0	323.31	134680000000	1439	P12814;P12814-3;P12814-2;P12814-4;P35609-2;P35609;Q08043	P12814;P12814-3;P12814-2;P12814-4	Alpha-actinin-1	ACTN1
CDH1	22.5015	23.2043	22.5802	24.1966	26.2357	22.0288	22.8955	22.7699	22.1972	22.4978				6	6	6	9.3	9.3	9.3	97.455	0	17.076	386720000	12	P12830;P12830-2	P12830;P12830-2	Cadherin-1;E-Cad/CTF1;E-Cad/CTF2;E-Cad/CTF3	CDH1
SRC	29.4565	29.9202	29.5894	29.5102	29.3596	28.9086	28.8223	28.5423	28.303	28.3863				18	18	11	42.7	42.7	31.9	59.834	0	132.38	11548000000	226	P12931;P12931-2;P08631-3;P08631-2;P08631-4;P08631;P42685-2;Q9H3Y6;P42685;Q04912-2;Q04912	P12931;P12931-2	Proto-oncogene tyrosine-protein kinase Src	SRC
PEPD	29.047	29.2113	29.0926	28.8615	29.0355	28.825	28.9749	28.9329	28.8235	28.9308				15	15	15	42.6	42.6	42.6	54.548	0	109.15	9757100000	182	P12955;P12955-3;P12955-2	P12955;P12955-3;P12955-2	Xaa-Pro dipeptidase	PEPD
XRCC6	30.8421	30.8869	30.8233	30.7321	30.5596	30.6831	30.6856	30.6336	30.5578	30.5229				46	46	46	65	65	65	69.842	0	323.31	79782000000	1268	P12956;P12956-2	P12956;P12956-2	X-ray repair cross-complementing protein 6	XRCC6
XRCC5	31.1248	31.0254	31.0088	30.8732	30.8064	30.7853	30.7963	30.4902	30.6688	30.4786				41	41	41	60.9	60.9	60.9	82.704	0	323.31	88865000000	1132	P13010	P13010	X-ray repair cross-complementing protein 5	XRCC5
COX4I1	28.6411	28.289	28.3656	28.8963	28.7632	28.7172	28.361	28.7418	28.461	28.3803				7	7	7	32.5	32.5	32.5	19.576	0	40.096	7531200000	138	P13073	P13073	Cytochrome c oxidase subunit 4 isoform 1, mitochondrial	COX4I1
LAMP2	26.906	27.5698	26.7692	26.8643	26.686	27.2753	27.2667	26.8049	26.5225	26.807				4	4	4	9.3	9.3	9.3	44.955	0	24.006	2384000000	48	P13473-2;P13473;P13473-3	P13473-2;P13473;P13473-3	Lysosome-associated membrane glycoprotein 2	LAMP2
RNH1	30.6213	30.8898	30.8188	31.2297	30.8785	31.3588	30.6556	31.3556	30.5623	30.2408				21	21	21	75.9	75.9	75.9	49.973	0	301.35	39266000000	366	P13489	P13489	Ribonuclease inhibitor	RNH1
CYBA	23.0571	22.8841	22.8546	23.3957	23.6209	22.2565	23.9015	22.7551	23.287	22.292				2	2	2	12.8	12.8	12.8	21.012	0.0011158	4.3	215090000	15	P13498	P13498	Cytochrome b-245 light chain	CYBA
VCAN	26.9456	25.7624	26.5274	26.8594	23.6344	27.7727	27.0959	27.3601	27.3377	27.5393				14	14	14	5.1	5.1	5.1	369.68	0	51.574	4122800000	104	P13611-5;P13611;P13611-2;P13611-3;P13611-4	P13611-5;P13611;P13611-2;P13611-3;P13611-4	Versican core protein	VCAN
EEF2	33.3555	33.3921	33.4788	33.5039	33.4091	33.5254	33.5757	33.6215	33.5724	33.5494				50	49	49	65.2	64	64	95.337	0	323.31	251800000000	1670	P13639	P13639	Elongation factor 2	EEF2
PDIA4	31.3418	31.0695	31.6639	31.6048	31.4968	31.0728	31.8587	31.4285	31.719	31.6526				41	41	41	58.3	58.3	58.3	72.932	0	323.31	52314000000	596	P13667	P13667	Protein disulfide-isomerase A4	PDIA4
P4HA1	26.1327	25.9273	26.1878	26.4456	26.0069	26.6213	27.0808	27.4446	27.568	27.9832				13	13	13	36	36	36	61.049	0	65.942	2219200000	63	P13674;P13674-3;P13674-2	P13674;P13674-3;P13674-2	Prolyl 4-hydroxylase subunit alpha-1	P4HA1
TPT1	29.7929	29.6121	29.6403	29.7637	29.4429	30.1098	30.3283	30.1846	30.317	30.2267				6	6	6	35.5	35.5	35.5	19.595	0	61.7	19034000000	167	P13693;P13693-2;Q56UQ5	P13693;P13693-2	Translationally-controlled tumor protein	TPT1
PLS3	31.039	31.1043	30.9653	30.9475	30.7053	31.5968	31.704	31.1263	31.0335	31.1926				37	37	34	56.8	56.8	51.3	70.81	0	323.31	68343000000	1031	P13797;P13797-3;P13797-2;P13796	P13797;P13797-3;P13797-2	Plastin-3	PLS3
APEH	28.0037	27.9734	28.0236	28.1635	28.0522	27.3765	27.1687	27.4634	27.3849	27.5249				13	13	13	22.8	22.8	22.8	81.224	0	105.86	4745500000	131	P13798	P13798	Acylamino-acid-releasing enzyme	APEH
ETFA	30.9319	31.1068	30.8792	30.8732	30.7397	30.5175	30.5066	30.2993	30.6224	30.4401				13	13	13	56.2	56.2	56.2	35.079	0	105.14	31256000000	251	P13804;P13804-2	P13804;P13804-2	Electron transfer flavoprotein subunit alpha, mitochondrial	ETFA
PRKAR2A	27.0822	26.5303	26.524	26.9086	26.1497	27.2421	27.3508	26.6796	26.7191	26.3716				16	16	16	55.2	55.2	55.2	43.066	0	76.132	4235100000	186	P13861-2;P13861;P31323	P13861-2;P13861	cAMP-dependent protein kinase type II-alpha regulatory subunit	PRKAR2A
ENO3	22.1624	23.906	23.6495	22.2927	22.4596	27.9712	28.7217	26.5751	26.7693	26.7109				10	6	6	37.4	21.9	21.9	44.114	0	35.272	1764700000	35	P13929-2;P13929;P13929-3	P13929-2;P13929;P13929-3	Beta-enolase	ENO3
CD59	27.4135	26.939	27.1116	27.1284	27.4667	29.0897	28.7081	29.0204	28.8956	28.9748				5	5	5	25.8	25.8	25.8	14.177	0	27.08	13663000000	184	P13987	P13987	CD59 glycoprotein	CD59
MTHFD2	24.618	23.4929	24.6002	26.065	25.4765	22.7861	21.4268	25.8681	25.8368	26.5132				5	5	5	22.6	22.6	22.6	37.895	0	37.637	1727900000	51	P13995;P13995-2	P13995;P13995-2	Bifunctional methylenetetrahydrofolate dehydrogenase/cyclohydrolase, mitochondrial;NAD-dependent methylenetetrahydrofolate dehydrogenase;Methenyltetrahydrofolate cyclohydrolase	MTHFD2
MIF	30.8149	31.0571	30.8572	31.1174	30.2602	30.6148	30.7215	30.8471	30.8121	30.918				3	3	3	18.3	18.3	18.3	12.476	0	19.402	34659000000	65	P14174	P14174	Macrophage migration inhibitory factor	MIF
CD99	26.8317	26.6545	26.6117	24.5472	26.222	26.4988	26.1649	26.4418	26.211	25.9739				2	2	2	10.7	10.7	10.7	17.128	0	36.131	1511700000	42	P14209-3;P14209	P14209-3;P14209	CD99 antigen	CD99
PRKCSH	29.5573	29.3103	29.2333	29.3183	29.2678	29.6977	29.5497	29.7683	29.6105	29.5409				15	15	15	20.6	20.6	20.6	59.177	0	134.07	14134000000	190	P14314-2;P14314	P14314-2;P14314	Glucosidase 2 subunit beta	PRKCSH
FDPS	29.9717	29.4438	29.4282	30.3538	30.37	30.2792	29.1772	30.6192	29.7019	29.8039				8	8	8	23.8	23.8	23.8	40.532	0	64.972	18666000000	144	P14324-2;P14324	P14324-2;P14324	Farnesyl pyrophosphate synthase	FDPS
COX7A2	25.6774	25.5355	25.6917	25.6528	25.9058	25.6978	24.0154	25.6454	26.2688	24.0466				2	2	2	27.7	27.7	27.7	9.3959	0.00034638	9.5902	969290000	33	P14406	P14406	Cytochrome c oxidase subunit 7A2, mitochondrial	COX7A2
AKR1A1	29.9035	29.5717	29.7062	29.4605	29.6738	29.4396	29.3493	29.4584	29.2908	29.4221				15	15	15	58.2	58.2	58.2	36.573	0	106.19	14948000000	209	P14550	P14550	Alcohol dehydrogenase [NADP(+)]	AKR1A1
PKM	35.9664	35.9749	35.9301	36.0544	35.7984	35.7847	35.9631	35.7851	35.7826	35.9195				46	46	5	79.7	79.7	9.4	57.936	0	323.31	1161900000000	2032	P14618;P14618-3;P30613-2;P30613	P14618;P14618-3	Pyruvate kinase PKM	PKM
PKM	24.7375	24.7312	24.5883	24.7375	24.6131	24.6562	24.6891	24.845	24.6535	24.1478				44	3	3	75.9	5.6	5.6	58.061	0	16.549	553430000	26	P14618-2	P14618-2	Pyruvate kinase PKM	PKM
HSP90B1	32.7863	32.6933	32.7421	32.9261	32.9539	33.1948	33.1919	33.0897	33.1416	33.1563				50	50	48	63	63	61.3	92.468	0	323.31	148190000000	1083	P14625;Q58FF3	P14625	Endoplasmin	HSP90B1
IDE	28.7486	29.1063	29.324	29.243	28.9545	28.5298	28.8095	29.0974	28.847	28.7926				24	24	24	24.5	24.5	24.5	117.97	0	107.07	10031000000	236	P14735;P14735-2	P14735	Insulin-degrading enzyme	IDE
COX6B1	24.6665	25.5992	25.4009	25.6525	25.9596	24.6408	23.6079	24.0427	24.9236	24.6968				1	1	1	12.8	12.8	12.8	10.192	0.00031969	7.141	736020000	18	P14854	P14854	Cytochrome c oxidase subunit 6B1	COX6B1
HNRNPL	25.3608	23.8327	23.1962	22.1639	21.7176	22.5834	22.2403	23.0981	23.4078	22.2952				26	26	25	59.3	59.3	59.3	64.132	0	318.4	99741000000	564	P14866;P14866-2	P14866;P14866-2	Heterogeneous nuclear ribonucleoprotein L	HNRNPL
DARS	29.1934	29.0233	28.983	29.2737	29.2237	28.8811	28.9834	29.3226	29.045	29.2318				28	28	28	59.5	59.5	59.5	57.136	0	200.47	21328000000	545	P14868;P14868-2	P14868;P14868-2	Aspartate--tRNA ligase, cytoplasmic	DARS
JUP	29.2475	29.438	29.5062	29.4379	28.7721	29.3264	28.959	29.0642	28.8479	28.7272				33	33	28	60.7	60.7	55	81.744	0	256.3	16763000000	424	P14923	P14923	Junction plakoglobin	JUP
UQCRB	26.0084	26.0501	26.0762	26.0938	26.4132	26.2939	26.2642	26.1678	26.4887	23.9976				4	4	4	38.7	38.7	38.7	13.53	0	17.419	1405200000	24	P14927;P14927-2	P14927;P14927-2	Cytochrome b-c1 complex subunit 7	UQCRB
AKR1B1	32.9302	32.8187	32.7866	32.3878	32.5334	32.529	32.4239	32.474	32.4968	32.4895				16	16	15	66.5	66.5	66.5	35.853	0	168.67	112390000000	405	P15121	P15121	Aldose reductase	AKR1B1
ANPEP	22.0038	21.8581	21.0929	21.8448	22.2195	22.3348	22.444	24.0215	23.3018	23.5995				2	2	2	2.4	2.4	2.4	109.54	0	17.173	76569000	2	P15144	P15144	Aminopeptidase N	ANPEP
PVR	26.6261	26.2701	26.5517	26.43	26.7329	27.06	26.9586	27.5736	27.3531	27.0333				5	5	5	17	17	17	39.304	0	24.072	1988400000	64	P15151-3;P15151-2;P15151-4;P15151	P15151-3;P15151-2;P15151-4;P15151	Poliovirus receptor	PVR
GSPT1	28.8369	28.6768	29.2254	28.1072	29.0479	28.6486	28.3208	29.2611	28.5866	29.0375				13	13	13	25.8	25.8	25.8	68.6	0	86.23	9208000000	186	P15170-2;P15170-3;P15170;Q8IYD1	P15170-2;P15170-3;P15170	Eukaryotic peptide chain release factor GTP-binding subunit ERF3A	GSPT1
B4GALT1	24.2343	24.2533	23.986	24.0601	24.189	24.9761	25.0676	25.0026	25.6296	24.9713				1	1	1	5.2	5.2	5.2	42.537	0.00063231	6.863	490790000	8	P15291-2;P15291	P15291-2;P15291	Beta-1,4-galactosyltransferase 1;Lactose synthase A protein;N-acetyllactosamine synthase;Beta-N-acetylglucosaminylglycopeptide beta-1,4-galactosyltransferase;Beta-N-acetylglucosaminyl-glycolipid beta-1,4-galactosyltransferase;Processed beta-1,4-galactosyltransferase 1	B4GALT1
EZR	32.0197	31.8315	31.9899	31.7947	31.7346	31.3588	31.4147	31.573	31.2399	31.1441				42	30	28	60.1	47.3	45.9	69.412	0	313.44	71542000000	746	P15311	P15311	Ezrin	EZR
UCHL3	26.5532	26.639	26.6959	26.9805	26.5602	26.8277	26.9355	27.3547	26.9483	26.8167				7	7	7	35.2	35.2	35.2	26.182	0	25.578	2303200000	67	P15374	P15374	Ubiquitin carboxyl-terminal hydrolase isozyme L3	UCHL3
HPGD	28.5646	28.7598	28.6745	28.8198	28.624	25.6325	25.813	26.5298	25.8461	23.7917				9	9	9	42.9	42.9	42.9	28.977	0	104.5	4754600000	74	P15428;P15428-5;P15428-2;P15428-4;P15428-3	P15428;P15428-5;P15428-2;P15428-4	15-hydroxyprostaglandin dehydrogenase [NAD(+)]	HPGD
NME1	28.1145	28.5999	28.1796	28.7044	27.2144	28.0881	27.9551	27.9895	27.8331	27.9064				13	3	3	86.2	25	25	17.149	0	53.045	5893600000	61	P15531;P15531-2	P15531;P15531-2	Nucleoside diphosphate kinase A	NME1
NQO1	33.2622	33.175	33.1496	33.0113	32.854	32.6475	32.3352	32.307	32.4367	32.7253				19	19	19	50.8	50.8	50.8	27.295	0	172.47	145150000000	465	P15559-2;P15559;P15559-3	P15559-2;P15559;P15559-3	NAD(P)H dehydrogenase [quinone] 1	NQO1
GNS	26.4817	26.5266	26.4689	26.3606	26.4344	26.5401	26.8672	26.3242	26.5815	26.6691				6	6	6	12.8	12.8	12.8	59.988	0	42.947	1742500000	49	P15586-2;P15586	P15586-2;P15586	N-acetylglucosamine-6-sulfatase	GNS
RPS2	29.4213	29.3594	29.3899	29.5692	30.2828	29.7684	29.5984	29.8261	30.0491	29.8763				13	13	13	45.1	45.1	45.1	31.324	0	104.37	39055000000	454	P15880	P15880	40S ribosomal protein S2	RPS2
DSP	26.7265	26.8655	27.189	29.3926	26.7582	26.9438	28.5183	26.3929	25.4822	25.2589				60	60	60	27.1	27.1	27.1	331.77	0	245.16	6115900000	182	P15924;P15924-3;P15924-2	P15924;P15924-3;P15924-2	Desmoplakin	DSP
RPA2	26.3615	26.5726	26.8248	26.544	26.2737	25.9562	26.5415	26.6076	26.5357	26.0742				5	5	5	25.2	25.2	25.2	29.247	0	23.894	2804300000	79	P15927;P15927-2;P15927-3	P15927;P15927-2;P15927-3	Replication protein A 32 kDa subunit	RPA2
TIMP2	22.4802	23.1881	22.2711	22.7456	22.1286	25.1355	25.3143	24.8954	24.7605	25.0408				4	4	4	15.9	15.9	15.9	24.399	0	18.188	366790000	13	P16035	P16035	Metalloproteinase inhibitor 2	TIMP2
CD44	29.5346	29.5921	29.5076	29.5717	29.7933	29.6622	29.8244	30.4513	30.0989	30.2114				9	9	9	23.2	23.2	23.2	37.277	0	89.039	20650000000	259	P16070-18;P16070-12;P16070-14;P16070-13;P16070-11;P16070-10;P16070-16;P16070-8;P16070-17;P16070-6;P16070-4;P16070-3;P16070-7;P16070-5;P16070;P16070-15;P16070-9;P16070-19	P16070-18;P16070-12;P16070-14;P16070-13;P16070-11;P16070-10;P16070-16;P16070-8;P16070-17;P16070-6;P16070-4;P16070-3;P16070-7;P16070-5;P16070	CD44 antigen	CD44
NQO2	25.224	24.8972	25.1516	25.0784	23.9737	24.5316	25.0103	25.0305	24.5996	24.6811				3	3	3	13.4	13.4	13.4	25.918	0.00032626	7.7037	401940000	20	P16083	P16083	Ribosyldihydronicotinamide dehydrogenase [quinone]	NQO2
ITGB4	27.5526	27.2876	27.708	28.9589	29.1503	28.2875	28.0532	27.7345	28.1116	28.439				30	30	30	21	21	21	194.46	0	209.21	6166200000	148	P16144-4;P16144-2;P16144;P16144-3;P16144-5	P16144-4;P16144-2;P16144;P16144-3	Integrin beta-4	ITGB4
CBR1	31.2106	31.4769	31.3019	30.9993	31.1078	30.3314	30.6754	30.8212	30.7176	30.4078				15	15	13	70	70	59.6	30.375	0	246.08	38116000000	305	P16152;P16152-2	P16152	Carbonyl reductase [NADPH] 1	CBR1
HLA-A;HLA-H	23.6254	24.0101	23.6272	24.0385	24.1653	23.3646	23.4874	23.4766	23.0737	22.7758				5	1	1	21.6	4.4	4.4	40.904	0.0006079	5.8547	258500000	19	P16188;P30455;P30447;P30443;P13746;P05534;P04439;P13746-2;P01893;Q09160	P16188;P30455;P30447;P30443;P13746;P05534;P04439;P13746-2;P01893	HLA class I histocompatibility antigen, A-30 alpha chain;HLA class I histocompatibility antigen, A-36 alpha chain;HLA class I histocompatibility antigen, A-23 alpha chain;HLA class I histocompatibility antigen, A-1 alpha chain;HLA class I histocompatibility antigen, A-11 alpha chain;HLA class I histocompatibility antigen, A-24 alpha chain;HLA class I histocompatibility antigen, A-3 alpha chain;Pu…	HLA-A;HLA-H
GLB1	26.3162	26.0508	26.2585	25.6755	25.5469	26.2607	26.5529	25.9834	26.1604	26.4671				6	6	6	12.5	12.5	12.5	72.75	0	58.394	1536100000	57	P16278-3;P16278;P16278-2	P16278-3;P16278;P16278-2	Beta-galactosidase	GLB1
POR	29.3607	29.4347	29.477	29.3407	29.2545	28.8919	28.861	28.9897	28.8585	28.8223				28	28	28	48.7	48.7	48.7	76.689	0	161.94	11935000000	240	P16435	P16435	NADPH--cytochrome P450 reductase	POR
ATP2A2	30.6862	30.5958	30.7814	30.8496	30.8528	30.8702	30.536	30.6134	30.6391	30.4396				45	45	27	48.7	48.7	31.2	114.76	0	323.31	46308000000	796	P16615;P16615-5;P16615-2;P16615-3;P16615-4	P16615;P16615-5;P16615-2;P16615-3;P16615-4	Sarcoplasmic/endoplasmic reticulum calcium ATPase 2	ATP2A2
FAH	23.9022	24.1244	24.0299	24.097	24.0385	22.9765	23.3166	23.6938	23.8405	22.7859				2	2	2	6.3	6.3	6.3	38.614	0.0011261	4.4729	245150000	3	P16930-2;P16930	P16930-2;P16930	Fumarylacetoacetase	FAH
STMN1;STMN2	28.4881	28.2842	28.1783	28.1244	28.694	28.2352	28.1075	27.9308	28.2117	27.4994				8	8	8	26.2	26.2	26.2	17.302	0	64.699	6631100000	95	P16949;P16949-2;Q93045;Q93045-2	P16949;P16949-2;Q93045;Q93045-2	Stathmin;Stathmin-2	STMN1;STMN2
YBX3	25.7103	24.8008	24.1308	25.925	27.2913	23.4018	25.3312	25.3508	25.2629	25.6908				11	6	6	43.5	32.5	32.5	40.089	0	96.146	2416400000	89	P16989;P16989-2;P16989-3;Q9Y2T7	P16989;P16989-2;P16989-3	Y-box-binding protein 3	YBX3
HSPA6;HSPA7	30.6202	28.9539	29.3781	21.6561	26.8247	30.092	29.1474	30.4481	30.815	26.499				8	1	1	12.6	1.7	1.7	71.027	0	12.365	20789000000	41	P17066;P48741	P17066;P48741	Heat shock 70 kDa protein 6;Putative heat shock 70 kDa protein 7	HSPA6;HSPA7
GOT1	29.7819	30.0298	29.863	30.2613	29.787	28.9722	29.0548	29.2198	29.1588	29.1961				20	20	20	52.1	52.1	52.1	46.247	0	135.07	15596000000	312	P17174;P17174-2	P17174;P17174-2	Aspartate aminotransferase, cytoplasmic	GOT1
PRKCA	27.1942	27.2311	27.0616	26.9514	27.0107	27.5398	27.5654	27.4147	27.3026	27.0975				13	13	13	24	24	24	76.749	0	44.583	2957800000	69	P17252;P05771;P05771-2;P05129-2;P05129	P17252	Protein kinase C alpha type	PRKCA
ITGA2	25.6962	25.5641	24.3283	26.6433	26.0383	29.9466	29.0969	30.1312	29.8058	30.1511				26	26	26	29.5	29.5	29.5	129.29	0	180.51	8890900000	200	P17301	P17301	Integrin alpha-2	ITGA2
CAPN2	31.1137	31.2746	31.0557	31.0886	30.8313	31.6952	31.7159	31.6264	31.3635	31.4135				36	36	36	60.9	60.9	60.9	79.994	0	323.31	44346000000	522	P17655;P17655-2	P17655;P17655-2	Calpain-2 catalytic subunit	CAPN2
HLA-G	25.2211	25.1023	24.9253	25.0405	23.6308	25.0707	24.9312	24.9024	24.8342	25.1246				2	1	1	7.2	3.1	3.1	36.457	0.00061463	6.1188	571250000	21	P17693-5;P17693;P17693-4	P17693-5;P17693;P17693-4	HLA class I histocompatibility antigen, alpha chain G	HLA-G
CTPS1	28.5394	28.8113	28.7755	29.035	29.6927	29.9313	30.5451	30.137	30.2212	29.9456				19	19	17	47	47	42.6	66.69	0	207.38	15518000000	239	P17812;P17812-2	P17812;P17812-2	CTP synthase 1	CTPS1
DDX5	21.9346	21.0493	21.3979	21.8818	21.907	22.3784	21.7293	21.982	22.5414	22.2538				38	29	29	51.6	42.7	42.7	69.147	0	206.79	55410000000	574	P17844;P17844-2	P17844;P17844-2	Probable ATP-dependent RNA helicase DDX5	DDX5
PFKL	27.7148	27.7115	27.7437	27.3666	27.5017	27.2432	27.1678	27.2694	27.3247	27.2027				14	12	11	26.5	22.9	21.8	85.018	0	80.516	3706000000	80	P17858;P17858-2	P17858;P17858-2	ATP-dependent 6-phosphofructokinase, liver type	PFKL
LGALS3	27.7946	28.0507	27.8085	27.5629	27.6092	27.6529	28.0064	27.0953	27.4049	27.6237				6	6	6	26.4	26.4	26.4	26.152	0	43.601	4098000000	119	P17931	P17931	Galectin-3	LGALS3
PSMC3	30.0246	29.9882	29.8638	30.0839	29.9275	29.9475	29.8151	30.1109	29.9013	29.9137				23	23	23	65.6	65.6	65.6	49.203	0	231.64	27236000000	587	P17980	P17980	26S protease regulatory subunit 6A	PSMC3
TCP1	31.1083	30.9064	30.9469	31.0899	31.0657	30.9364	31.0255	31.2219	31.0729	31.0476				30	30	30	74.3	74.3	74.3	60.343	0	231.05	46486000000	774	P17987	P17987	T-complex protein 1 subunit alpha	TCP1
PTPN1	26.0867	25.7011	25.7986	26.1377	25.4836	25.7845	25.7513	26.1501	25.7674	25.6315				6	6	6	15.9	15.9	15.9	49.966	0	23.253	1334600000	49	P18031	P18031	Tyrosine-protein phosphatase non-receptor type 1	PTPN1
RPL35A	24.4944	23.1911	23.0942	24.9387	26.7084	25.0699	23.8813	25.0769	25.6261	24.5186				5	5	5	23.6	23.6	23.6	12.538	0	12.079	2755300000	55	P18077	P18077	60S ribosomal protein L35a	RPL35A
ITGB5	26.3612	25.7851	25.9369	26.918	26.0237	22.5559	22.4785	23.193	22.8982	22.6813				6	6	6	9.6	9.6	9.6	88.053	0	16.657	971680000	26	P18084	P18084	Integrin beta-5	ITGB5
ARF4	27.533	27.2605	27.2737	27.0544	27.3839	27.1029	25.573	26.8388	27.0694	26.9768				9	5	5	60.6	31.7	31.7	20.511	0	42.212	2838100000	74	P18085	P18085	ADP-ribosylation factor 4	ARF4
RPL7	25.5332	27.2591	25.3257	28.2789	30.5757	24.2747	25.3368	27.2458	28.6464	25.6743				20	20	20	54.8	54.8	54.8	29.225	0	176.74	42105000000	480	P18124	P18124	60S ribosomal protein L7	RPL7
VCL	31.8195	31.8998	31.9345	31.9132	31.7031	32.8193	32.802	32.616	32.4283	32.4713				59	59	59	61.6	61.6	61.6	116.72	0	323.31	100220000000	1006	P18206-2;P18206;P18206-3	P18206-2;P18206	Vinculin	VCL
PTPRA	22.0401	19.6374	20.6611	22.0028	22.471	21.8571	22.9527	23.4166	22.1314	22.6187				1	1	1	2.5	2.5	2.5	89.702	0.0022831	2.806	13213000	3	P18433-4;P18433-2;P18433-3;P18433	P18433-4;P18433-2;P18433-3;P18433	Receptor-type tyrosine-protein phosphatase alpha	PTPRA
ITGB6	27.1024	27.429	27.1244	27.54	27.3613	28.2078	28.3854	28.0943	28.1775	28.2658				1	1	1	1.3	1.3	1.3	74.957	0.0022947	2.8632	4281100000	22	P18564-2;P18564	P18564-2;P18564	Integrin beta-6	ITGB6
RPL17	24.585	26.6908	22.1121	27.0009	29.6817	22.8783	23.1161	26.4868	27.8576	23.0064				13	13	13	54.9	54.9	54.9	21.397	0	59.077	17014000000	199	P18621;P18621-3;P18621-2	P18621;P18621-3;P18621-2	60S ribosomal protein L17	RPL17
PGAM1	32.2012	32.0872	32.2038	32.3347	31.7365	32.1979	32.1435	32.4623	32.0689	31.9977				15	15	15	66.9	66.9	66.9	28.804	0	156.69	90375000000	463	P18669;P15259;Q8N0Y7	P18669	Phosphoglycerate mutase 1	PGAM1
RCC1	22.624	22.6514	23.8079	22.8165	23.3839	23.8613	22.1574	24.0785	24.8581	24.8197				17	17	17	56.8	56.8	56.8	44.969	0	204.49	12140000000	241	P18754;P18754-2	P18754;P18754-2	Regulator of chromosome condensation	RCC1
SDC1	26.807	26.8013	26.8557	26.5063	26.8078	26.607	26.7085	27.1848	27.3557	27.4473				4	4	4	15.8	15.8	15.8	32.461	0	44.304	4221400000	90	P18827	P18827	Syndecan-1	SDC1
LIG1	24.4904	24.7013	25.1039	24.9493	25.7795	24.3563	23.8641	24.137	23.6193	24.2086				2	2	2	3.5	3.5	3.5	88.515	0.00034305	9.304	567820000	12	P18858-2;P18858-3;P18858	P18858-2;P18858-3;P18858	DNA ligase 1	LIG1
CDH2	21.8468	23.0554	23.2221	22.8707	25.3799	25.5957	25.4029	25.204	26.5325	25.3036				7	7	7	11.8	11.8	11.8	97.039	0	23.964	1868500000	34	P19022-2;P19022;P55283-2;P55283	P19022-2;P19022	Cadherin-2	CDH2
NCL	26.9407	29.0768	21.9987	29.3538	31.3578	22.7499	27.4483	28.507	29.6068	26.4454				28	28	28	38.6	38.6	38.6	76.613	0	311.71	227060000000	880	P19338	P19338	Nucleolin	NCL
HK1	27.4421	26.1431	27.1584	27.1502	27.2297	26.745	25.5764	26.7397	27.0592	26.7169				18	18	17	21.9	21.9	21.1	101.08	0	76.06	2536400000	96	P19367-4;P19367-2;P19367;P19367-3;P52789;P52790	P19367-4;P19367-2;P19367;P19367-3	Hexokinase-1	HK1
NDUFV2	26.0121	25.5123	25.7192	25.208	25.2649	25.1871	25.9146	25.6106	25.9277	25.8691				3	3	3	13.7	13.7	13.7	27.391	0	10.932	1301300000	41	P19404	P19404	NADH dehydrogenase [ubiquinone] flavoprotein 2, mitochondrial	NDUFV2
EIF2AK2	27.4378	27.2083	27.1818	27.5323	27.6808	27.2357	27.1756	27.4523	27.1472	27.0261				12	12	12	26	26	26	62.094	0	67.415	5732800000	220	P19525;P19525-2	P19525;P19525-2	Interferon-induced, double-stranded RNA-activated protein kinase	EIF2AK2
SRM	27.8823	27.7412	27.7497	27.9033	27.8338	27.6338	27.4336	27.7936	27.7994	27.9821				7	7	7	27.2	27.2	27.2	33.824	0	35.025	4330100000	86	P19623	P19623	Spermidine synthase	SRM
CSNK2A2	24.3453	24.5273	24.5334	23.6862	24.5369	24.1909	24.4776	23.9864	23.7407	24.0096				5	5	5	16	16	16	41.213	0	12.502	546620000	21	P19784	P19784	Casein kinase II subunit alpha	CSNK2A2
NFKB1	23.3408	24.279	23.3396	23.6047	24.5817	24.4197	24.259	24.5915	23.6189	25.1554				3	3	3	5.7	5.7	5.7	105.35	0	18.336	357290000	5	P19838;P19838-2	P19838;P19838-2	Nuclear factor NF-kappa-B p105 subunit;Nuclear factor NF-kappa-B p50 subunit	NFKB1
ATP2B1	27.6454	28.0588	27.5857	28.3384	28.6702	23.9076	24.7647	25.8109	25.0499	24.4544				26	26	16	25.4	25.4	16.4	130.62	0	99.621	4918600000	113	P20020-6;P20020-3;P20020-4;P20020;P20020-5;P20020-2;Q01814-6;Q01814-8;Q01814-5;Q01814;Q01814-4;Q01814-7;Q01814-3;Q01814-2	P20020-6;P20020-3;P20020-4;P20020;P20020-5;P20020-2	Plasma membrane calcium-transporting ATPase 1	ATP2B1
ANXA7	29.3538	29.3771	29.1953	29.0929	29.1722	29.3489	29.5807	29.3	29.3985	29.5042				14	13	13	34.3	32.8	32.8	50.315	0	96.6	12083000000	181	P20073-2;P20073	P20073-2;P20073	Annexin A7	ANXA7
BTF3	27.0415	27.8403	26.9737	27.6778	28.1489	27.5761	27.5336	28.1055	27.4848	27.8687				8	8	2	58.3	58.3	8.7	22.168	0	126.98	6047300000	91	P20290	P20290	Transcription factor BTF3	BTF3
RAB5A	26.2868	25.7738	26.1701	25.7957	24.2948	26.0805	25.7758	25.2667	26.0083	25.7518				7	4	4	45.3	29.4	29.4	22.178	0	38.991	1536800000	35	P20339-2;P20339	P20339-2;P20339	Ras-related protein Rab-5A	RAB5A
RAB6A	29.713	29.4465	29.4006	29.2821	29.3108	29.471	28.9855	29.4589	29.409	29.4354				16	16	15	62.5	62.5	51.9	23.548	0	68.017	16487000000	149	P20340-2;P20340;P20340-4;P20340-3;Q9NRW1;Q9NRW1-2;Q14964	P20340-2;P20340;P20340-4;P20340-3	Ras-related protein Rab-6A	RAB6A
PSMB1	29.2615	29.3512	29.1454	29.1725	29.5335	29.52	29.3647	29.3785	29.3785	29.4845				9	9	9	43.2	43.2	43.2	26.489	0	104.45	16810000000	270	P20618	P20618	Proteasome subunit beta type-1	PSMB1
M6PR	27.3453	27.1961	27.1339	27.3156	27.2376	27.6703	27.2728	27.4112	27.8069	27.564				5	5	5	22.7	22.7	22.7	30.993	0	87.509	3210100000	80	P20645	P20645	Cation-dependent mannose-6-phosphate receptor	M6PR
COX5A	28.0224	27.8603	27.9365	27.8	27.7984	27.8455	27.787	27.8566	28.2744	28.0658				5	5	5	30	30	30	16.762	0	47.335	4514400000	76	P20674	P20674	Cytochrome c oxidase subunit 5A, mitochondrial	COX5A
CAST	24.5985	27.034	27.1954	27.1568	25.9612	26.2397	26.3921	26.5653	26.5572	26.7137				20	2	1	50.8	9.7	5.7	71.894	0	60.54	2127500000	19	P20810-4;P20810-8;P20810;P20810-9;P20810-10;P20810-7;P20810-6	P20810-4;P20810-8;P20810;P20810-9;P20810-10;P20810-7;P20810-6	Calpastatin	CAST
CAST	30.7712	30.8446	30.7112	30.6317	30.3596	29.9949	29.8732	29.6462	29.7399	29.8568				21	21	1	55.1	55.1	2.9	63.665	0	323.31	26135000000	377	P20810-3	P20810-3	Calpastatin	CAST
PTMS	22.0184	26.1773	23.3735	26.3769	27.807	22.4845	24.5011	25.654	27.2121	23.1722				2	2	2	16.7	16.7	16.7	11.53	0.0011114	4.2142	1271500000	13	P20962	P20962	Parathymosin	PTMS
GSTM3	23.6313	23.865	24.0062	23.5028	23.4244	23.2565	21.9735	23.333	23.4205	23.3516				3	3	2	17.8	17.8	13.8	26.559	0.00088313	5.3041	217620000	7	P21266;P46439	P21266	Glutathione S-transferase Mu 3	GSTM3
ATP6V1B2	27.3574	27.1121	27.1521	27.3635	27.0278	27.1329	27.2122	26.8559	26.9432	26.7976				15	15	15	47.4	47.4	47.4	56.5	0	99.47	5001100000	169	P21281;P15313	P21281	V-type proton ATPase subunit B, brain isoform	ATP6V1B2
ATP6V1C1	25.422	25.2027	25.0992	25.1181	25.5949	25.3206	24.5359	25.3305	25.343	24.7111				6	6	6	16.8	16.8	16.8	43.941	0	21.518	889010000	45	P21283	P21283	V-type proton ATPase subunit C 1	ATP6V1C1
CSRP1	29.7866	29.7194	29.5762	29.5911	29.6534	30.2859	30.5608	30.1623	30.4507	30.4913				8	8	8	50.8	50.8	50.8	20.567	0	110.77	29007000000	326	P21291	P21291	Cysteine and glycine-rich protein 1	CSRP1
FLNA	34.1086	34.0452	34.2387	34.1606	34.0144	34.7565	35.0645	34.6057	34.7484	34.8643				143	135	133	69.2	67.6	66.7	280.01	0	323.31	1003300000000	6079	P21333-2;P21333	P21333-2;P21333	Filamin-A	FLNA
ACO1	28.5577	28.6782	28.5591	28.4401	28.3656	28.6224	28.0313	28.3737	28.1861	28.254				18	18	18	27.8	27.8	27.8	98.398	0	109.9	6970300000	201	P21399	P21399	Cytoplasmic aconitate hydratase	ACO1
NT5E	23.4787	22.3856	23.6143	24.0176	23.7534	27.0157	25.2089	27.6198	27.3641	27.9276				22	22	22	50.4	50.4	50.4	57.948	0	196.05	17033000000	309	P21589-2;P21589	P21589-2;P21589	5-nucleotidase	NT5E
VDAC1	30.9395	30.6517	30.5712	30.8973	30.9999	30.8369	30.8065	30.9667	31.0398	31.115				18	18	18	73.1	73.1	73.1	30.772	0	227.4	53124000000	660	P21796	P21796	Voltage-dependent anion-selective channel protein 1	VDAC1
SDHB	26.504	26.6729	26.6949	26.2984	25.9328	26.6322	26.3117	26.5965	26.3038	26.2918				6	6	6	21.8	21.8	21.8	31.629	0	23.342	1695900000	61	P21912	P21912	Succinate dehydrogenase [ubiquinone] iron-sulfur subunit, mitochondrial	SDHB
CD9	26.0779	26.1405	26.4716	26.4818	27.4924	25.9713	25.5232	25.8125	25.8859	25.5178				5	5	5	20.6	20.6	20.6	25.416	0	36.867	1558200000	37	P21926	P21926	CD9 antigen	CD9
BCKDHB	23.8565	24.0871	23.9353	24.2343	23.3414	23.5956	22.9866	22.2763	23.6424	21.84				1	1	1	2.8	2.8	2.8	43.122	0.0013473	3.7655	187900000	1	P21953	P21953	2-oxoisovalerate dehydrogenase subunit beta, mitochondrial	BCKDHB
COMT	27.7461	27.7764	27.6225	27.7841	27.8736	27.7944	27.65	27.8159	27.7709	27.8215				11	11	11	73.8	73.8	73.8	24.449	0	74.208	4840700000	98	P21964-2;P21964	P21964-2;P21964	Catechol O-methyltransferase	COMT
TGM2	31.7641	31.7966	31.909	32.1141	31.8403	33.4011	33.6316	33.6123	33.6938	33.6647				33	33	33	55.7	55.7	55.7	77.328	0	323.31	128480000000	865	P21980;P21980-2;P21980-3;O43548-2;O43548	P21980;P21980-2	Protein-glutamine gamma-glutamyltransferase 2	TGM2
OSBP	25.3882	25.8179	25.6079	25.4696	27.1343	25.5845	25.2557	25.1655	26.4916	26.1261				8	8	8	14.5	14.5	14.5	89.42	0	33.179	1259800000	38	P22059;Q969R2-5;Q969R2-4;Q969R2-6;Q969R2-3;Q969R2-2;Q969R2	P22059	Oxysterol-binding protein 1	OSBP
PCMT1	28.5173	28.7883	28.8034	28.9872	28.6791	29.0814	29.0312	28.9526	28.3951	28.394				12	12	12	62.1	62.1	62.1	24.636	0	163.57	8630100000	175	P22061;P22061-2	P22061;P22061-2	Protein-L-isoaspartate(D-aspartate) O-methyltransferase	PCMT1
GART	29.6505	29.6973	29.6247	29.8048	30.3102	29.7096	29.6393	29.8472	29.7073	30.42				30	30	30	41.7	41.7	41.7	107.77	0	174.37	18386000000	357	P22102;P22102-2	P22102;P22102-2	Trifunctional purine biosynthetic protein adenosine-3;Phosphoribosylamine--glycine ligase;Phosphoribosylformylglycinamidine cyclo-ligase;Phosphoribosylglycinamide formyltransferase	GART
PAICS	30.8774	31.362	31.3155	31.1623	30.6384	30.3748	30.2699	30.641	30.4824	30.3803				20	20	20	48.9	48.9	48.9	47.079	0	194.53	36153000000	435	P22234;P22234-2	P22234;P22234-2	Multifunctional protein ADE2;Phosphoribosylaminoimidazole-succinocarboxamide synthase;Phosphoribosylaminoimidazole carboxylase	PAICS
SCP2	27.8622	28.039	27.8229	26.9994	27.1714	27.5202	27.3093	27.1704	26.5677	25.3282				13	13	13	29	29	29	50.341	0	53.7	3516900000	93	P22307-4;P22307-8;P22307;P22307-7;P22307-6;P22307-2;P22307-3	P22307-4;P22307-8;P22307;P22307-7;P22307-6;P22307-2	Non-specific lipid-transfer protein	SCP2
UBA1	32.3509	32.2099	32.158	32.0801	32.0158	32.6257	32.8433	32.1795	32.2629	32.6001				37	37	37	50.3	50.3	50.3	113.8	0	323.31	90559000000	750	P22314-2;P22314	P22314-2;P22314	Ubiquitin-like modifier-activating enzyme 1	UBA1
NME2	32.6619	32.8507	32.7177	32.959	32.906	32.3896	32.4815	32.6219	32.7527	32.7566				17	17	7	80.1	80.1	27.7	30.137	0	106.32	134430000000	445	P22392-2;P22392;O60361	P22392-2;P22392	Nucleoside diphosphate kinase B	NME2
USF1	24.1334	24.2703	24.0192	22.9315	23.447	21.3807	22.4388	24.5632	24.4183	22.9201				3	3	2	12	12	8	27.372	0.00032103	7.2337	277590000	7	P22415-2;P22415	P22415-2;P22415	Upstream stimulatory factor 1	USF1
FDXR	28.8877	29.1999	29.2939	29.5206	29.3787	27.9644	28.3345	28.5755	27.8245	28.2424				20	20	20	46.8	46.8	46.8	53.836	0	147.83	9481800000	223	P22570;P22570-7;P22570-4;P22570-5;P22570-2;P22570-3;P22570-6	P22570;P22570-7;P22570-4;P22570-5;P22570-2;P22570-3;P22570-6	NADPH:adrenodoxin oxidoreductase, mitochondrial	FDXR
HNRNPA2B1	30.4997	30.2986	30.134	29.7784	29.9545	30.1623	29.7643	29.8107	29.6543	30.0146				34	34	34	77.1	77.1	77.1	37.429	0	323.31	386130000000	1371	P22626;P22626-2	P22626;P22626-2	Heterogeneous nuclear ribonucleoproteins A2/B1	HNRNPA2B1
CALB2	22.537	23.1489	22.7359	24.8539	25.392	25.3079	25.8557	27.5049	27.0424	27.5756				7	7	7	29.2	29.2	29.2	31.54	0	17.904	1194600000	37	P22676;P05937-2;P05937	P22676	Calretinin	CALB2
IGFBP4	26.8698	27.1263	26.9732	27.5133	26.1038	28.0858	28.7517	28.3723	28.3811	27.9975				6	6	6	32.9	32.9	32.9	27.934	0	31.548	4242900000	89	P22692;P22692-2	P22692;P22692-2	Insulin-like growth factor-binding protein 4	IGFBP4
PRKACB;PRKACA	24.4864	24.0275	21.5228	23.7496	24.8941	24.9303	24.5726	24.7622	24.8952	21.7231				5	5	5	11.2	11.2	11.2	36.979	0.00032712	7.7876	336020000	21	P22694-10;P22694-4;P22694-3;P22694;P22694-5;P22694-7;P22694-6;P22694-9;P22694-2;P17612-2;P17612;P22694-8;P22612	P22694-10;P22694-4;P22694-3;P22694;P22694-5;P22694-7;P22694-6;P22694-9;P22694-2;P17612-2;P17612	cAMP-dependent protein kinase catalytic subunit beta;cAMP-dependent protein kinase catalytic subunit alpha	PRKACB;PRKACA
UQCRC2	29.5532	29.2905	29.5995	29.7089	29.8655	29.6578	29.4854	29.734	29.4178	29.7337				12	12	12	36.2	36.2	36.2	48.442	0	123.75	15328000000	199	P22695	P22695	Cytochrome b-c1 complex subunit 2, mitochondrial	UQCRC2
CES1	24.807	24.9466	25.307	24.2854	23.3531	22.3127	23.9887	24.7537	24.6884	24.7822				3	3	3	6.5	6.5	6.5	62.392	0	13.304	432670000	14	P23141-3;P23141;P23141-2;Q9UKY3-2;Q9UKY3	P23141-3;P23141;P23141-2	Liver carboxylesterase 1	CES1
TCEA1	28.6238	28.5463	28.3328	28.3592	28.3333	27.8981	28.2323	28.5233	27.7582	28.0536				14	14	14	46.2	46.2	46.2	33.969	0	83.379	6876700000	159	P23193;P23193-2;Q15560-2;Q15560	P23193;P23193-2	Transcription elongation factor A protein 1	TCEA1
ITGA6	25.9487	25.9486	26.2173	27.3333	27.5457	24.9734	25.8511	27.0843	27.4592	27.348				17	17	17	17.6	17.6	17.6	121.66	0	106.8	2438000000	75	P23229-5;P23229-3;P23229;P23229-4;P23229-2;P23229-9;P23229-6;P23229-7	P23229-5;P23229-3;P23229;P23229-4;P23229-2;P23229-9;P23229-6;P23229-7	Integrin alpha-6;Integrin alpha-6 heavy chain;Integrin alpha-6 light chain;Processed integrin alpha-6	ITGA6
SFPQ	22.589	22.5158	24.2827	21.0609	23.64	23.03	22.8773	23.5454	22.2439	21.7604				34	33	33	45.4	44.3	44.3	76.149	0	323.31	139850000000	828	P23246;P23246-2	P23246;P23246-2	Splicing factor, proline- and glutamine-rich	SFPQ
TUBG2;TUBG1	25.2597	25.1041	25.493	25.2895	25.247	25.2113	25.1962	23.9385	25.2871	25.8761				5	5	5	11.8	11.8	11.8	51.091	0	14.722	1152400000	58	Q9NRH3;P23258	Q9NRH3;P23258	Tubulin gamma-2 chain;Tubulin gamma-1 chain	TUBG2;TUBG1
PPIB	31.0535	30.8437	30.8173	31.1542	31.1971	31.3537	31.5383	31.521	31.45	31.5128				15	15	15	56.9	56.9	56.9	23.742	0	128.2	73543000000	708	P23284	P23284	Peptidyl-prolyl cis-trans isomerase B	PPIB
ME2	28.1517	27.5053	27.9488	27.4622	27.2818	27.2245	27.2198	28.0177	27.5964	28.2674				12	12	12	33	33	33	65.443	0	95.284	4119900000	91	P23368;P23368-2	P23368;P23368-2	NAD-dependent malic enzyme, mitochondrial	ME2
GLDC	24.0857	23.7992	24.5124	22.0549	23.8998	23.1953	21.7009	24.2493	22.824	22.9414				3	3	3	4.5	4.5	4.5	112.73	0.000342	9.1927	208820000	6	P23378	P23378	Glycine dehydrogenase (decarboxylating), mitochondrial	GLDC
WARS	29.1301	28.3468	28.7335	28.4479	28.2968	29.2352	28.9713	28.9287	29.8242	29.8006				18	18	18	43.3	43.3	43.3	53.165	0	116.3	10260000000	146	P23381;P23381-2	P23381;P23381-2	Tryptophan--tRNA ligase, cytoplasmic;T1-TrpRS;T2-TrpRS	WARS
RPS3	31.2206	31.1217	31.1797	31.3236	31.2552	31.0715	31.0363	31.4275	31.3563	31.4696				21	21	21	74.1	74.1	74.1	26.688	0	197.56	108110000000	827	P23396;P23396-2	P23396;P23396-2	40S ribosomal protein S3	RPS3
GCSH	26.4053	26.2928	26.4445	26.2281	25.9385	25.9345	26.3252	26.0103	25.5065	25.679				2	2	2	17.3	17.3	17.3	18.884	0.00033546	8.6324	1350100000	22	P23434	P23434	Glycine cleavage system H protein, mitochondrial	GCSH
RPS6KB1;RPS6KB2	24.8557	24.8121	24.7786	24.8034	24.7746	24.8155	24.4275	24.8081	24.6739	24.3536				2	2	2	8.6	8.6	8.6	51.016	0.0044357	2.3718	588590000	17	P23443-4;P23443-3;P23443-5;P23443-2;P23443;Q9UBS0	P23443-4;P23443-3;P23443-5;P23443-2;P23443;Q9UBS0	Ribosomal protein S6 kinase beta-1;Ribosomal protein S6 kinase beta-2	RPS6KB1;RPS6KB2
AHCY	31.9528	31.936	31.9757	31.907	31.6266	31.6528	31.9218	32.0372	31.5155	31.4964				24	24	24	47	47	47	47.716	0	140.79	59464000000	517	P23526;P23526-2	P23526;P23526-2	Adenosylhomocysteinase	AHCY
CFL1	33.7198	33.9383	33.7365	33.8176	33.6312	34.0917	34.0973	33.9823	33.7977	33.9376				16	16	13	65.1	65.1	48.2	18.502	0	174.81	312320000000	808	P23528	P23528	Cofilin-1	CFL1
EIF4B	27.3966	27.354	27.1037	27.4916	27.7548	27.3155	27.5765	27.717	27.1822	27.2564				9	9	9	21.3	21.3	21.3	69.15	0	48.54	4260500000	103	P23588;P23588-2	P23588;P23588-2	Eukaryotic translation initiation factor 4B	EIF4B
CPT2	24.7329	24.458	24.6649	24.2916	23.6352	22.9537	23.8191	23.611	24.0969	23.9525				3	3	3	5.9	5.9	5.9	73.776	0	11.285	322430000	15	P23786	P23786	Carnitine O-palmitoyltransferase 2, mitochondrial	CPT2
DTYMK	28.7526	28.674	28.3605	28.8206	28.5799	28.2979	28.4501	28.6189	28.2497	28.3349				12	12	12	61.2	61.2	61.2	21.064	0	57.309	7519200000	123	P23919-2;P23919	P23919-2;P23919	Thymidylate kinase	DTYMK
RRM1	28.3747	28.2135	28.483	27.9952	27.9237	27.2478	27.1663	27.1649	26.994	27.2451				14	14	14	26.4	26.4	26.4	90.069	0	90.352	4550200000	117	P23921	P23921	Ribonucleoside-diphosphate reductase large subunit	RRM1
EEF1B2	30.3025	30.107	30.0236	30.3893	30.1651	30.2028	29.8367	30.5378	30.3933	30.3395				9	8	8	54.7	49.8	49.8	24.763	0	129.16	53367000000	322	P24534	P24534	Elongation factor 1-beta	EEF1B2
ATP5F1	28.1735	28.0415	28.2354	28.2185	28.0538	27.3018	27.1696	27.4722	27.5096	27.05				8	8	8	32	32	32	28.908	0	68.969	4527000000	93	P24539	P24539	ATP synthase F(0) complex subunit B1, mitochondrial	ATP5F1
ACP1	29.2956	29.3431	29.2614	29.056	28.4964	29.4781	29.1077	29.1847	29.1161	29.4395				10	10	10	73.4	73.4	73.4	18.042	0	104.64	11482000000	204	P24666;P24666-4;P24666-3;P24666-2	P24666;P24666-4;P24666-3;P24666-2	Low molecular weight phosphotyrosine protein phosphatase	ACP1
PRKCH;PRKCE	25.0905	25.2162	24.9823	25.3399	23.203	25.5382	25.4393	25.2918	25.3374	25.3927				2	2	2	2.9	2.9	2.9	77.828	0.0022895	2.8454	669230000	13	P24723;P24723-2;Q02156	P24723;P24723-2;Q02156	Protein kinase C eta type;Protein kinase C epsilon type	PRKCH;PRKCE
ACAT1	28.2311	27.9234	28.3426	28.9087	28.6879	28.0925	27.2501	28.7147	27.7852	27.9489				12	12	12	33	33	33	45.199	0	144.01	5996700000	145	P24752;P24752-2	P24752	Acetyl-CoA acetyltransferase, mitochondrial	ACAT1
MCM3	23.7601	23.5287	21.6902	24.0172	29.0786	22.0079	22.1712	21.9426	25.4011	22.4422				39	39	39	59	59	59	90.98	0	242.99	13694000000	472	P25205;P25205-2	P25205;P25205-2	DNA replication licensing factor MCM3	MCM3
MPST	27.1621	27.0265	26.8916	26.7152	26.6677	26.6194	26.329	25.7655	26.4442	26.7917				6	6	6	28.6	28.6	28.6	33.178	0	60.237	2102100000	42	P25325;P25325-2	P25325;P25325-2	3-mercaptopyruvate sulfurtransferase	MPST
RPS12	30.7753	30.5853	30.4271	30.8257	30.664	30.5966	30.5663	30.8166	30.7487	30.5924				9	9	9	71.2	71.2	71.2	14.515	0	99.265	86256000000	529	P25398	P25398	40S ribosomal protein S12	RPS12
DNAJB1	28.1067	27.8363	27.8328	27.9882	27.9518	27.9336	28.4291	28.3771	28.4163	28.6879				14	14	13	35.6	35.6	32.1	38.044	0	67.193	7619600000	188	P25685;P25685-2	P25685;P25685-2	DnaJ homolog subfamily B member 1	DNAJB1
ATP5A1	32.6511	32.5213	32.6049	32.5123	32.3155	32.1818	32.3909	32.345	32.3971	32.4154				27	27	27	55.7	55.7	55.7	59.75	0	323.31	112550000000	925	P25705;P25705-2;P25705-3	P25705;P25705-2;P25705-3	ATP synthase subunit alpha, mitochondrial	ATP5A1
CTSS	24.5562	24.7154	24.4184	23.0663	23.665	22.5636	21.7483	22.9516	22.2662	22.6527				1	1	1	5.7	5.7	5.7	31.626	0.0011154	4.2987	160490000	2	P25774-2;P25774	P25774-2;P25774	Cathepsin S	CTSS
PSMA1	29.7737	29.8938	29.8328	30.0797	29.7426	29.7186	29.4538	29.689	29.5446	29.5456				14	14	14	56.3	56.3	56.3	29.555	0	221.9	21742000000	382	P25786;P25786-2	P25786;P25786-2	Proteasome subunit alpha type-1	PSMA1
PSMA2	28.4356	28.6107	28.7606	28.8905	28.5581	28.6769	28.6313	29.1165	28.8265	28.4383				9	9	9	49.6	49.6	49.6	25.898	0	93.667	9423800000	136	P25787	P25787	Proteasome subunit alpha type-2	PSMA2
PSMA3	28.858	28.8887	28.772	28.8356	28.9787	28.8863	28.9545	29.0663	29.0352	29.0929				10	10	10	42.7	42.7	42.7	27.647	0	115.35	13063000000	309	P25788-2;P25788	P25788-2;P25788	Proteasome subunit alpha type-3	PSMA3
PSMA4	29.5392	29.601	29.5267	29.7238	29.5507	29.4681	29.6847	29.6548	29.6233	29.5045				9	9	9	41.8	41.8	41.8	29.483	0	78.707	21195000000	243	P25789;P25789-2	P25789;P25789-2	Proteasome subunit alpha type-4	PSMA4
S100P	26.2545	26.5244	26.0166	26.2348	26.3925	22.6925	24.5299	24.0964	25.7791	25.8386				2	2	2	27.4	27.4	27.4	10.4	0	45.477	1101100000	23	P25815	P25815	Protein S100-P	S100P
ITGA3	28.0295	28.3753	28.8459	29.0779	28.8498	29.0917	29.2491	29.4561	29.421	29.4235				15	15	15	18.5	18.5	18.5	116.61	0	126.61	9929000000	169	P26006;P26006-1	P26006;P26006-1	Integrin alpha-3;Integrin alpha-3 heavy chain;Integrin alpha-3 light chain	ITGA3
MSN	32.5241	32.656	32.6226	32.6225	32.3902	33.262	33.3625	33.3726	33.1887	33.2441				49	49	35	70.7	70.7	53.4	67.819	0	323.31	172640000000	1440	P26038	P26038	Moesin	MSN
DDX6	28.4823	28.3682	28.4774	28.3864	28.4865	28.6997	28.8824	28.9231	28.9798	28.8205				16	16	16	38.7	38.7	38.7	54.416	0	103.93	16011000000	344	P26196	P26196	Probable ATP-dependent RNA helicase DDX6	DDX6
CTNNA2	25.9558	26.8053	26.1609	25.9956	26.1406	25.3689	25.467	25.908	25.9708	25.7522				11	1	1	14.3	2	2	100.45	0.0011071	4.1543	1508100000	28	P26232-2;P26232-5;P26232;P26232-3;P26232-4;P26232-6;REV__Q9P2T0-2;REV__Q9P2T0	P26232-2;P26232-5;P26232;P26232-3;P26232-4;P26232-6	Catenin alpha-2	CTNNA2
RPL13	24.0431	26.6687	22.2777	27.8236	29.6808	23.4699	21.9882	26.6939	27.5713	21.9191				11	11	11	42.7	42.7	42.7	24.261	0	100.33	17698000000	215	P26373;P26373-2	P26373;P26373-2	60S ribosomal protein L13	RPL13
S100A4	30.6255	30.7268	30.5959	30.9469	30.9447	30.732	30.4698	30.6204	30.6674	30.1229				3	3	3	27.7	27.7	27.7	11.728	0.00034235	9.2373	32603000000	96	P26447	P26447	Protein S100-A4	S100A4
HMGB2	24.9835	25.5626	21.0393	25.8897	27.4044	22.0912	22.6111	25.0429	26.0815	22.5062				5	4	4	24.4	18.7	18.7	24.033	0	19.127	1963100000	51	P26583	P26583	High mobility group protein B2	HMGB2
PTBP1	29.2176	29.123	29.1662	28.946	28.8296	28.9139	28.9372	28.749	28.6725	28.8937				20	20	19	62.5	62.5	61	57.221	0	323.31	62236000000	545	P26599;P26599-2;P26599-3	P26599;P26599-2;P26599-3	Polypyrimidine tract-binding protein 1	PTBP1
TARS	30.0469	30.0824	30.1611	30.1015	30.744	30.4058	30.2452	30.7035	30.3359	30.9463				30	30	30	49	49	49	83.434	0	171.87	26351000000	405	P26639;P26639-2;A2RTX5-2;A2RTX5	P26639;P26639-2	Threonine--tRNA ligase, cytoplasmic	TARS
VARS	27.6734	27.4679	27.7573	27.6707	27.8683	27.0853	27.132	27.5672	27.0644	26.9619				19	19	19	19.6	19.6	19.6	140.47	0	147.4	4774100000	165	P26640;P26640-2	P26640	Valine--tRNA ligase	VARS
EEF1G	30.0594	29.9659	30.0322	30.1779	30.5885	30.1253	29.7272	30.433	30.3177	30.2278				18	18	18	45.5	45.5	45.5	50.118	0	172.93	42175000000	632	P26641;P26641-2	P26641;P26641-2	Elongation factor 1-gamma	EEF1G
FKBP2	27.4895	27.6273	27.1152	27.4846	27.1005	27.2617	27.3918	27.4098	27.2634	26.6709				4	4	4	45.8	45.8	45.8	15.649	0	15.302	3286600000	29	P26885	P26885	Peptidyl-prolyl cis-trans isomerase FKBP2	FKBP2
STOM	27.3208	27.7446	27.6409	27.1181	27.193	25.7427	25.2572	25.006	24.7388	23.6078				10	10	10	46.9	46.9	46.9	31.73	0	91.467	6479300000	151	P27105;P27105-2	P27105;P27105-2	Erythrocyte band 7 integral membrane protein	STOM
AK4	25.5408	26.3323	25.4641	24.0396	23.4165	23.3942	23.2717	23.7462	23.4375	24.027				6	6	6	28.3	28.3	28.3	25.268	0	15.45	497610000	22	P27144	P27144	Adenylate kinase 4, mitochondrial	AK4
ANXA13	29.6432	29.9779	30.0301	29.1367	27.9849	26.1097	25.3587	25.4512	24.9291	24.7219				15	15	15	55.7	55.7	55.7	39.743	0	134.13	7892800000	136	P27216-2;P27216	P27216-2;P27216	Annexin A13	ANXA13
YWHAQ	31.9818	32.1526	31.9763	32.0114	31.5787	31.7631	31.9383	31.7249	31.7473	31.7939				18	14	14	62.9	59.2	59.2	27.764	0	237.57	76936000000	427	P27348	P27348	14-3-3 protein theta	YWHAQ
RPL10	26.6355	27.6816	26.2903	28.175	29.7583	27.5005	26.6633	27.7958	28.5175	27.3275				12	12	12	44.9	44.9	44.9	24.604	0	101.21	22208000000	277	P27635;Q96L21	P27635	60S ribosomal protein L10	RPL10
RPA1	27.8487	27.7516	27.6202	27.3808	27.3045	27.349	27.8614	27.4352	27.5145	27.6125				15	15	15	26.6	26.6	26.6	68.137	0	90.153	5513600000	193	P27694	P27694	Replication protein A 70 kDa DNA-binding subunit;Replication protein A 70 kDa DNA-binding subunit, N-terminally processed	RPA1
APEX1	29.3438	29.3578	29.1674	29.2052	29.4344	29.2108	28.835	29.3505	29.0371	28.9506				16	16	16	55	55	55	35.554	0	199.81	21484000000	460	P27695	P27695	DNA-(apurinic or apyrimidinic site) lyase;DNA-(apurinic or apyrimidinic site) lyase, mitochondrial	APEX1
CAD	29.9153	30.0297	30.2547	30.1458	30.1021	29.7186	29.9522	29.7226	29.5749	29.9094				50	50	48	27.3	27.3	26.7	242.98	0	323.31	19713000000	401	P27708	P27708	CAD protein;Glutamine-dependent carbamoyl-phosphate synthase;Aspartate carbamoyltransferase;Dihydroorotase	CAD
CALR	27.3156	28.7279	26.3578	29.5957	31.4963	27.5967	29.4669	29.4781	30.4765	28.505				13	13	13	55.6	55.6	55.6	48.141	0	179.77	15947000000	184	P27797	P27797	Calreticulin	CALR
MAP4	30.1188	30.1105	30.1004	29.9146	29.6112	30.221	30.4679	30.197	30.2242	30.17				47	47	47	51	51	51	121	0	323.31	37162000000	731	P27816;P27816-6;P27816-2;P27816-5;P27816-4;P27816-7	P27816;P27816-6;P27816-2	Microtubule-associated protein 4	MAP4
CANX	28.5669	28.89	28.2896	29.1794	31.1015	27.9089	29.5276	29.555	29.757	28.7011				17	17	17	25.7	25.7	25.7	67.567	0	151.57	15617000000	240	P27824;P27824-2;P27824-3	P27824;P27824-2;P27824-3	Calnexin	CANX
PSMA5	29.8728	29.8688	29.6628	29.9647	29.824	29.8324	29.9268	29.8215	30.0309	29.9822				9	9	9	49.8	49.8	49.8	26.411	0	78.792	23937000000	276	P28066;P28066-2	P28066;P28066-2	Proteasome subunit alpha type-5	PSMA5
PSMB4	28.8803	28.8585	28.9205	29.0594	28.4576	28.6326	28.3687	28.3023	28.7465	28.6299				8	8	8	42.8	42.8	42.8	29.204	0	57.855	9141800000	137	P28070	P28070	Proteasome subunit beta type-4	PSMB4
PSMB6	28.4234	28.4504	28.3456	28.4035	28.4092	28.254	28.4519	28.4521	28.2211	28.3487				5	5	5	36	36	36	25.357	0	32.068	9112800000	120	P28072	P28072	Proteasome subunit beta type-6	PSMB6
PSMB5	28.0383	28.585	28.2561	28.6496	28.6719	28.544	28.5843	28.7443	28.7386	28.7864				13	13	13	47.5	47.5	47.5	28.48	0	226.74	9974400000	198	P28074;P28074-3;P28074-2	P28074;P28074-3	Proteasome subunit beta type-5	PSMB5
NDUFS1	28.5904	28.5561	28.7153	28.5514	28.5024	28.7762	28.5771	28.729	28.6979	28.8401				21	21	21	47.9	47.9	47.9	73.527	0	163.82	10024000000	244	P28331-4;P28331;P28331-2;P28331-5;P28331-3	P28331-4;P28331;P28331-2;P28331-5;P28331-3	NADH-ubiquinone oxidoreductase 75 kDa subunit, mitochondrial	NDUFS1
MAPK1	28.6141	28.8581	28.5491	28.3514	28.0833	28.5612	28.9885	28.2171	28.6019	28.374				14	14	11	46.8	46.8	39.9	36.432	0	107.34	7327400000	147	P28482-2;P28482	P28482-2;P28482	Mitogen-activated protein kinase 1	MAPK1
GRN	24.8132	25.0485	24.8954	24.9621	23.3964	25.0161	25.4082	25.1033	24.78	23.9417				4	4	4	9.3	9.3	9.3	63.544	0	14.656	668400000	46	P28799;P28799-2;P28799-3	P28799;P28799-2;P28799-3	Granulins;Acrogranin;Paragranulin;Granulin-1;Granulin-2;Granulin-3;Granulin-4;Granulin-5;Granulin-6;Granulin-7	GRN
LAP3	28.2426	28.4716	28.5086	28.6109	28.0325	28.4151	28.3637	28.3031	28.5624	28.6308				19	19	19	52.7	52.7	52.7	52.771	0	81.962	6616000000	141	P28838-2;P28838	P28838-2;P28838	Cytosol aminopeptidase	LAP3
GTF2E1	21.1157	21.9239	21.2597	23.1778	24.0453	22.1609	22.5859	22.424	22.2628	21.479				2	2	2	7.1	7.1	7.1	49.452	0.00031867	7.0734	94449000	11	P29083	P29083	General transcription factor IIE subunit 1	GTF2E1
TPP2	24.5094	24.6145	24.8616	25.0564	24.9226	24.5489	24.918	24.684	24.4286	24.8032				5	5	5	5.2	5.2	5.2	138.35	0	10.302	601870000	26	P29144	P29144	Tripeptidyl-peptidase 2	TPP2
IMPA1	27.231	27.1307	27.0238	27.2321	26.9511	27.0369	27.3394	27.1341	27.1631	27.1896				10	10	10	48	48	48	30.188	0	38.57	2865100000	83	P29218;P29218-3;P29218-2	P29218;P29218-3;P29218-2	Inositol monophosphatase 1	IMPA1
CTGF	23.7653	22.8279	21.8288	22.0191	22.6309	25.9083	24.8142	22.2044	25.0093	23.5251				7	7	7	26.4	26.4	26.4	38.091	0	32.588	801340000	36	P29279;P29279-2	P29279;P29279-2	Connective tissue growth factor	CTGF
EPHA2	26.0187	24.8122	25.5966	26.9979	27.3809	26.974	26.8652	27.5044	27.6758	27.8887				16	15	15	20.4	19.3	19.3	108.27	0	54.359	3031500000	85	P29317;P29317-2;Q9UF33-2;Q9UF33-3;P54764-2;P54764;P54760;P54753;Q9UF33	P29317	Ephrin type-A receptor 2	EPHA2
EPHB2	24.833	24.3379	25.0035	25.7681	25.9511	28.5503	28.5239	27.5321	28.3156	28.4255				17	17	16	24.6	24.6	23.5	109.87	0	71.642	3856900000	90	P29323-2;P29323-3;P29323;P54762-5;P54762;Q15375-2;Q15375-4;Q15375	P29323-2;P29323-3;P29323	Ephrin type-B receptor 2	EPHB2
SHC1	25.0732	24.6494	24.1144	24.4095	22.8262	23.8444	24.1888	23.8561	22.5713	23.0201				3	3	2	9.1	9.1	6.3	46.668	0.00062952	6.7597	367720000	10	P29353-3;P29353-2;P29353-7;P29353;P29353-6;P29353-5	P29353-3;P29353-2;P29353-7;P29353;P29353-6	SHC-transforming protein 1	SHC1
TKT	36.0466	36.1369	36.091	35.7544	35.5462	35.638	35.6541	35.4197	35.409	35.2794				43	43	43	80.4	80.4	80.4	67.877	0	323.31	576630000000	1551	P29401;P29401-2	P29401;P29401-2	Transketolase	TKT
EEF1D	30.7633	30.5122	30.4588	30.978	30.7811	30.6773	30.4576	31.1134	30.9647	31.0057				16	16	2	64.4	64.4	12.1	31.121	0	218.01	78782000000	611	P29692;P29692-2;P29692-4	P29692;P29692-2;P29692-4	Elongation factor 1-delta	EEF1D
MARCKS	28.8492	29.1786	28.9207	28.6748	27.5086	28.1126	28.4936	28.2248	27.9169	27.9992				5	5	5	34.9	34.9	34.9	31.554	0	76.293	7233100000	86	P29966	P29966	Myristoylated alanine-rich C-kinase substrate	MARCKS
ALDH4A1	25.2152	24.9457	25.5954	25.0847	24.6247	24.8895	23.665	24.244	22.8452	23.8838				3	3	3	10.1	10.1	10.1	55.117	0.00087235	5.0122	476740000	11	P30038-2;P30038;P30038-3	P30038-2;P30038;P30038-3	Delta-1-pyrroline-5-carboxylate dehydrogenase, mitochondrial	ALDH4A1
ERP29	29.2052	29.2269	29.0711	29.4108	29.22	29.1847	29.2315	29.0229	28.9027	29.2661				7	7	7	29.5	29.5	29.5	28.993	0	39.073	11708000000	134	P30040;P30040-2	P30040	Endoplasmic reticulum resident protein 29	ERP29
PRDX6	31.8534	31.9645	31.8159	31.8936	31.6466	31.0784	31.5375	30.8878	31.3674	31.4638				20	20	20	65.2	65.2	65.2	25.035	0	201.07	61906000000	405	P30041	P30041	Peroxiredoxin-6	PRDX6
C21orf33	26.2675	26.3282	26.6478	26.4369	26.1623	23.3536	23.9822	25.7675	24.3537	25.9944				4	4	4	30.6	30.6	30.6	28.17	0	28.021	1196400000	18	P30042;P30042-2	P30042;P30042-2	ES1 protein homolog, mitochondrial	C21orf33
BLVRB	31.0856	31.3985	31.5324	31.1648	30.3477	30.4296	30.4038	30.0189	30.8174	30.4167				9	9	9	58.3	58.3	58.3	22.119	0	194.07	37711000000	235	P30043	P30043	Flavin reductase (NADPH)	BLVRB
PRDX5	30.8261	30.5066	30.7441	30.9685	30.4044	30.791	30.988	30.9615	31.0371	30.7579				12	12	12	74.7	74.7	74.7	17.031	0	196.55	34787000000	247	P30044-2;P30044;P30044-3;P30044-4	P30044-2;P30044;P30044-3;P30044-4	Peroxiredoxin-5, mitochondrial	PRDX5
DDT;DDTL	27.9572	28.1814	28.1829	28.0299	28.2251	27.4755	27.8115	27.6716	27.9207	27.9965				7	7	7	56.8	56.8	56.8	12.712	0	84.222	4819000000	82	P30046;P30046-2;A6NHG4	P30046;P30046-2;A6NHG4	D-dopachrome decarboxylase;D-dopachrome decarboxylase-like protein	DDT;DDTL
PRDX3	31.2578	31.323	31.1492	31.1472	31.0397	30.4762	30.3712	30.1325	29.8385	30.3836				9	9	9	56.7	56.7	56.7	25.838	0	143.68	34768000000	221	P30048-2;P30048	P30048-2;P30048	Thioredoxin-dependent peroxide reductase, mitochondrial	PRDX3
ATP5D	26.9876	27.2056	27.0111	27.1705	27.3186	26.7897	26.9737	27.0038	26.9793	26.7885				2	2	2	13.7	13.7	13.7	17.49	0	28.455	2663400000	39	P30049	P30049	ATP synthase subunit delta, mitochondrial	ATP5D
RPL12	30.0513	29.9182	29.7934	30.0046	30.0719	29.9485	30.1357	30.1266	30.248	30.3143				8	8	8	58.8	58.8	58.8	17.818	0	290.82	64603000000	433	P30050;P30050-2	P30050;P30050-2	60S ribosomal protein L12	RPL12
ECHS1	30.2168	30.3388	30.1406	30.2649	30.1219	29.8027	29.9639	29.9156	29.9178	29.8662				10	10	10	42.4	42.4	42.4	31.387	0	91.093	20971000000	225	P30084	P30084	Enoyl-CoA hydratase, mitochondrial	ECHS1
CMPK1	28.137	28.1019	28.0907	28.3488	28.5845	28.6491	28.3694	28.2397	28.3296	28.0174				10	10	10	57.7	57.7	57.7	22.222	0	41.373	6465800000	124	P30085;P30085-2	P30085;P30085-2	UMP-CMP kinase	CMPK1
PEBP1	31.0913	30.7114	31.0592	30.547	30.4714	31.0591	29.6385	30.7589	30.8494	30.8801				11	11	11	75.4	75.4	75.4	21.057	0	169.61	33163000000	234	P30086	P30086	Phosphatidylethanolamine-binding protein 1;Hippocampal cholinergic neurostimulating peptide	PEBP1
PDIA3	32.3096	32.2193	32.2961	32.3671	32.0288	32.7272	32.787	32.7391	32.5219	32.5117				37	37	37	65.7	65.7	65.7	56.782	0	323.31	106750000000	759	P30101	P30101	Protein disulfide-isomerase A3	PDIA3
PPP2R1A	30.7492	30.7312	30.7689	30.7091	30.7461	30.7496	30.7292	30.6942	30.6362	30.7199				28	28	23	57.9	57.9	47.4	65.308	0	323.31	42011000000	599	P30153	P30153	Serine/threonine-protein phosphatase 2A 65 kDa regulatory subunit A alpha isoform	PPP2R1A
PPIF	26.6434	26.241	26.5611	26.455	26.4675	26.2453	24.7105	26.4324	26.4343	26.8525				5	5	5	37.7	37.7	37.7	22.04	0	51.375	1658200000	31	P30405;P30405-2	P30405;P30405-2	Peptidyl-prolyl cis-trans isomerase F, mitochondrial	PPIF
NMT1	21.9062	24.7288	22.4558	25.2296	27.1119	22.0224	23.4608	22.3737	25.6015	23.0086				9	9	9	28.1	28.1	28.1	48.14	0	55.557	3285700000	89	P30419-2;P30419;O60551	P30419-2;P30419	Glycylpeptide N-tetradecanoyltransferase 1	NMT1
HLA-A	26.7245	26.8555	26.4393	26.5638	25.9149	27.0727	26.7946	27.0588	27.0204	27.2149				7	7	2	28.5	28.5	7.9	41.054	0	85.129	2427400000	69	P30453;P30457;P30450;P18462;P16190;P10316;P01891;P30456;P30512;P30459;P16189;P10314;P01892;Q31612	P30453;P30457;P30450;P18462;P16190;P10316;P01891;P30456;P30512;P30459;P16189;P10314;P01892	HLA class I histocompatibility antigen, A-34 alpha chain;HLA class I histocompatibility antigen, A-66 alpha chain;HLA class I histocompatibility antigen, A-26 alpha chain;HLA class I histocompatibility antigen, A-25 alpha chain;HLA class I histocompatibility antigen, A-33 alpha chain;HLA class I histocompatibility antigen, A-69 alpha chain;HLA class I histocompatibility antigen, A-68 alpha chain;…	HLA-A
HMOX2	25.6972	25.5654	25.9749	26.1762	26.24	25.8925	26.0539	25.6641	25.8254	25.6692				6	6	6	27.2	27.2	27.2	36.032	0	46.422	1256800000	36	P30519;P30519-2	P30519;P30519-2	Heme oxygenase 2	HMOX2
ADSS	29.1281	29.0883	29.1419	29.2761	28.9236	28.8408	28.9972	28.9139	28.8796	29.0961				17	17	15	48.2	48.2	44.7	50.097	0	98.422	10562000000	207	P30520	P30520	Adenylosuccinate synthetase isozyme 2	ADSS
ADSL	27.0321	27.4453	27.3492	27.5896	27.7413	26.9761	27.3323	27.5184	27.0786	26.7224				11	11	11	30.6	30.6	30.6	54.889	0	39.73	3351200000	80	P30566;P30566-2	P30566;P30566-2	Adenylosuccinate lyase	ADSL
SRI	27.4036	27.6019	27.1357	27.4321	27.2691	27.4882	26.917	26.682	27.2186	26.8657				7	7	7	50.3	50.3	50.3	20.345	0	22.706	3072800000	69	P30626-2;P30626;P30626-3	P30626-2;P30626;P30626-3	Sorcin	SRI
SERPINB1	30.2852	30.1397	30.1672	30.1311	29.7071	28.9311	29.1918	29.1018	29.0771	29.1607				23	23	22	62.8	62.8	60.2	42.741	0	187.36	16498000000	216	P30740;P30740-2;O75830	P30740;P30740-2	Leukocyte elastase inhibitor	SERPINB1
SLC7A1	22.4862	23.414	23.261	23.3131	24.4175	25.6576	25.2049	25.244	23.0293	24.6868				3	3	3	6.8	6.8	6.8	67.638	0	18.01	371400000	17	P30825;P52569;P52569-3	P30825	High affinity cationic amino acid transporter 1	SLC7A1
ALDH1B1	28.9308	29.0377	28.9307	29.3743	29.0446	28.538	28.7677	28.0396	28.3827	28.2246				13	11	11	31.3	29.6	29.6	57.206	0	164.1	8730300000	180	P30837	P30837	Aldehyde dehydrogenase X, mitochondrial	ALDH1B1
ALDH3A1	34.1472	34.1424	34.1541	34.359	34.2569	32.6514	32.8593	32.7169	32.5693	32.803				28	28	27	55.2	55.2	55.2	50.394	0	323.31	259990000000	739	P30838	P30838	Aldehyde dehydrogenase, dimeric NADP-preferring	ALDH3A1
SDHA	28.2545	28.366	28.4556	27.9754	28.127	28.2113	28.5116	28.2028	28.348	28.3187				15	15	15	36.7	36.7	36.7	72.691	0	130.99	6021400000	128	P31040;P31040-2;P31040-3	P31040;P31040-2;P31040-3	Succinate dehydrogenase [ubiquinone] flavoprotein subunit, mitochondrial	SDHA
GDI1	28.4347	28.6253	28.5231	28.5636	28.5559	28.8173	28.8169	28.8565	28.8635	28.8597				25	16	16	63.8	46.3	46.3	50.582	0	131.8	8227200000	156	P31150	P31150	Rab GDP dissociation inhibitor alpha	GDI1
S100A7	23.5934	22.2964	28.168	28.2195	25.1176	23.0167	23.3226	21.5764	20.1182	22.851				7	7	7	66.3	66.3	66.3	11.471	0	23.747	2817300000	65	P31151;Q86SG5	P31151	Protein S100-A7	S100A7
MAT2A	29.1383	29.3025	29.2225	29.7853	29.5552	29.1091	29.472	29.2782	29.5477	30.3135				14	14	14	38.7	38.7	38.7	43.66	0	130.26	13867000000	195	P31153;P31153-2;Q00266	P31153;P31153-2	S-adenosylmethionine synthase isoform type-2	MAT2A
CPS1	30.0458	30.1926	30.5482	29.8077	29.6839	27.9673	28.3292	28.6549	28.2541	28.5392				45	43	43	37.3	36.3	36.3	164.94	0	241.67	17398000000	326	P31327;P31327-3;P31327-2	P31327;P31327-3;P31327-2	Carbamoyl-phosphate synthase [ammonia], mitochondrial	CPS1
RRM2	26.5426	26.9649	26.7885	26.5006	26.3354	25.3694	22.713	26.3477	26.345	26.4205				7	7	7	22.4	22.4	22.4	44.877	0	24.263	1702100000	46	P31350;P31350-2	P31350;P31350-2	Ribonucleoside-diphosphate reductase subunit M2	RRM2
TIA1	24.5435	24.7138	23.6526	23.6701	22.4499	24.8877	24.4713	23.816	24.5279	22.1133				6	2	2	22.7	7.5	7.5	41.8	0.00061977	6.3366	407620000	3	P31483-2;P31483;P31483-3	P31483-2;P31483;P31483-3	Nucleolysin TIA-1 isoform p40	TIA1
SLC6A6	24.3317	21.8185	22.8532	22.3388	22.6029	22.5117	23.1293	22.6748	22.8496	22.8017				2	2	2	13	13	13	22.744	0.0011105	4.2061	71889000	7	P31641-2;P31641	P31641-2;P31641	Sodium- and chloride-dependent taurine transporter	SLC6A6
DNAJA1	28.7554	28.7344	28.7096	28.973	28.8616	28.6166	28.4743	28.8734	28.6294	28.6556				14	14	14	45.6	45.6	45.6	44.868	0	120.71	13435000000	324	P31689;P31689-2	P31689;P31689-2	DnaJ homolog subfamily A member 1	DNAJA1
AKT1	24.659	24.1802	24.1468	24.0446	23.6685	24.5082	22.6142	24.741	24.6953	24.5463				4	2	2	11	6.7	6.7	48.346	0	11.535	428120000	16	P31749-2;P31749;Q9Y243-2;Q9Y243	P31749-2;P31749	RAC-alpha serine/threonine-protein kinase	AKT1
AKT2	25.8518	26.1659	26.0049	26.0372	25.9452	26.021	25.3263	25.8794	25.6811	25.6419				7	7	5	19.6	19.6	15.5	51.083	0	33.558	1191900000	37	P31751-2;P31751	P31751-2;P31751	RAC-beta serine/threonine-protein kinase	AKT2
UQCRC1	29.9262	29.6563	29.7417	30.087	30.0301	29.9447	29.4483	30.1621	29.8866	30.0003				15	15	15	49.6	49.6	49.6	52.645	0	233.09	18099000000	220	P31930	P31930	Cytochrome b-c1 complex subunit 1, mitochondrial	UQCRC1
HIBADH	27.6116	27.7539	27.4297	27.6516	27.231	27.0635	27.2128	26.5975	26.7445	26.5328				8	8	8	33	33	33	35.329	0	56.886	2958200000	65	P31937	P31937	3-hydroxyisobutyrate dehydrogenase, mitochondrial	HIBADH
ATIC	32.0435	32.0162	31.9921	31.9044	31.7447	31.7908	31.5999	31.8651	31.7075	31.7753				36	36	36	74	74	74	64.615	0	323.31	65034000000	762	P31939;P31939-2	P31939;P31939-2	Bifunctional purine biosynthesis protein PURH;Phosphoribosylaminoimidazolecarboxamide formyltransferase;IMP cyclohydrolase	ATIC
HNRNPH3	26.7618	26.2487	26.3906	25.6488	22.8225	26.2428	26.004	26.091	26.2494	26.9732				13	11	11	51.1	48	48	35.238	0	114.49	15371000000	198	P31942-2;P31942;P31942-3;P31942-4;P31942-6;P31942-5	P31942-2;P31942;P31942-3;P31942-4	Heterogeneous nuclear ribonucleoprotein H3	HNRNPH3
HNRNPH1	30.8779	30.8772	30.8103	30.8636	30.7229	31.1932	30.927	31.0969	30.9676	31.0794				16	14	9	50.3	44.3	31.8	49.229	0	294.02	86860000000	723	P31943	P31943	Heterogeneous nuclear ribonucleoprotein H;Heterogeneous nuclear ribonucleoprotein H, N-terminally processed	HNRNPH1
YWHAB	30.8324	30.1328	30.0783	30.661	30.3198	30.2363	29.7774	30.0258	30.877	30.6385				15	9	9	65.2	51.6	51.6	27.85	0	120.27	27952000000	225	P31946-2;P31946	P31946-2;P31946	14-3-3 protein beta/alpha;14-3-3 protein beta/alpha, N-terminally processed	YWHAB
SFN	30.6579	30.9865	31.2386	30.6809	30.4093	30.5731	30.7013	30.6916	30.3791	30.3156				16	14	14	62.1	58.9	58.9	27.774	0	111.73	33428000000	246	P31947;P31947-2	P31947;P31947-2	14-3-3 protein sigma	SFN
STIP1	31.7206	31.7289	31.6905	31.828	31.6981	31.5773	31.7463	31.88	31.5458	31.6537				28	28	28	48.4	48.4	48.4	62.639	0	198.97	72546000000	712	P31948;P31948-3;P31948-2	P31948;P31948-3;P31948-2	Stress-induced-phosphoprotein 1	STIP1
S100A11	31.4066	31.919	31.2964	31.729	31.5696	31.8018	31.4702	31.75	32.1236	30.7012				6	6	6	73.3	73.3	73.3	11.74	0	75.275	58525000000	160	P31949	P31949	Protein S100-A11;Protein S100-A11, N-terminally processed	S100A11
PYCR1	26.4081	25.8912	25.9674	27.0308	26.8278	25.9926	26.2351	26.6237	26.5355	26.2989				10	10	9	37.6	37.6	33.5	33.36	0	68.026	4231400000	120	P32322;P32322-3;P32322-2	P32322;P32322-3;P32322-2	Pyrroline-5-carboxylate reductase 1, mitochondrial	PYCR1
RPL9	29.0977	29.2025	29.1986	29.5563	29.794	29.1065	28.5375	29.2558	29.3285	29.0282				8	8	8	61.5	61.5	61.5	21.863	0	67.433	41878000000	334	P32969	P32969	60S ribosomal protein L9	RPL9
KIF5B	29.8698	29.9473	30.0753	30.214	30.0037	30.2026	30.4003	30.4456	30.1136	30.3472				40	40	34	53.5	53.5	45.5	109.68	0	323.31	23053000000	498	P33176;Q12840	P33176	Kinesin-1 heavy chain	KIF5B
CSTF2	24.5058	23.9106	23.1147	25.0198	24.9292	23.9443	22.2975	24.4601	22.9469	24.0766				17	17	10	39.6	39.6	26.1	59.251	0	136.33	10954000000	295	P33240-2;P33240	P33240-2;P33240	Cleavage stimulation factor subunit 2	CSTF2
DUT	27.2126	27.4456	27.2321	27.4765	27.4712	27.0707	27.3808	26.747	26.9385	27.0563				7	7	7	57.3	57.3	57.3	17.748	0	88.937	2982400000	67	P33316-2;P33316	P33316-2;P33316	Deoxyuridine 5-triphosphate nucleotidohydrolase, mitochondrial	DUT
ABCC1	27.5925	27.3724	27.9651	27.2935	27.9579	26.2698	26.175	26.0973	26.0548	25.7779				32	32	30	26.8	26.8	25.7	164.97	0	127.7	4762100000	142	P33527-2;P33527;P33527-9;P33527-5;P33527-3;P33527-6;P33527-4;P33527-8;P33527-7	P33527-2;P33527;P33527-9;P33527-5;P33527-3;P33527-6;P33527-4;P33527-8;P33527-7	Multidrug resistance-associated protein 1	ABCC1
S100A3	22.3516	22.4887	22.7974	21.74	24.2971	25.7992	25.8443	24.2046	25.9364	25.8745				2	2	2	19.8	19.8	19.8	11.713	0.00034566	9.4864	397980000	9	P33764	P33764	Protein S100-A3	S100A3
MCM4	29.3814	29.1909	29.352	28.9517	28.6392	28.8586	29.0862	28.7589	28.4824	28.3911				33	33	33	47.7	47.7	47.7	96.557	0	202.69	19255000000	543	P33991;Q9UJA3-2;Q9UJA3-3;Q9UJA3;Q9UJA3-4	P33991	DNA replication licensing factor MCM4	MCM4
MCM5	28.7194	28.9087	28.8858	28.3098	28.1263	28.3687	28.5148	27.7628	28.0893	27.8232				29	29	29	53.3	53.3	53.3	82.285	0	271.23	15692000000	416	P33992	P33992	DNA replication licensing factor MCM5	MCM5
MCM7	29.0461	29.12	29.2379	28.7537	28.4384	28.6538	28.7789	28.3945	28.3712	28.2932				27	27	27	48.8	48.8	48.8	81.307	0	266.17	17985000000	526	P33993;P33993-3;P33993-2	P33993;P33993-3	DNA replication licensing factor MCM7	MCM7
SHMT1	27.4556	27.3425	27.4854	27.6459	27.2897	26.9489	26.406	26.9649	26.6777	26.1092				8	7	7	25.2	22.1	22.1	49.027	0	49.795	3084600000	71	P34896-2;P34896;P34896-3;P34896-4	P34896-2;P34896;P34896-3;P34896-4	Serine hydroxymethyltransferase, cytosolic	SHMT1
SHMT2	28.6935	28.622	28.3692	28.7422	29.0581	28.2869	28.348	29.2519	28.7481	28.9409				17	17	16	45.5	45.5	42.7	53.454	0	114.84	9724300000	211	P34897-3;P34897;P34897-2	P34897-3;P34897;P34897-2	Serine hydroxymethyltransferase, mitochondrial	SHMT2
HSPA4	31.6283	31.6004	31.5925	31.615	31.524	31.5216	31.6163	31.6489	31.5905	31.6383				43	43	42	63.7	63.7	62	94.33	0	323.31	58865000000	798	P34932;P34932-2	P34932	Heat shock 70 kDa protein 4	HSPA4
GPC1	25.8551	23.7018	24.5802	25.5041	24.5533	23.9612	23.6034	22.7222	22.7667	22.8089				10	10	10	25.4	25.4	25.4	61.68	0	61.202	2050300000	75	P35052;P35052-2	P35052;P35052-2	Glypican-1;Secreted glypican-1	GPC1
PFN2	27.8822	28.1693	28.0148	28.1549	28.2993	27.9638	27.8171	27.8821	27.7066	27.9724				6	6	2	62.9	62.9	12.1	15.088	0	52.877	5297900000	70	P35080-2	P35080-2	Profilin-2	PFN2
CTNNA1	29.9628	30.0328	29.888	29.3772	29.4616	30.1185	29.3933	29.6793	29.5866	29.7149				36	36	26	54.7	54.7	42.5	100.07	0	252.36	21936000000	483	P35221;P35221-2;P35221-3;Q9UI47	P35221;P35221-2;P35221-3	Catenin alpha-1	CTNNA1
CTNNB1	25.1773	25.1975	26.1529	24.9	24.5216	24.411	23.3064	25.5564	25.1813	25.6664				16	11	11	24.5	17.4	17.4	85.496	0	45.223	750700000	34	P35222	P35222	Catenin beta-1	CTNNB1
PHB	29.9126	29.6469	29.5343	29.9794	29.8536	29.2828	29.3374	29.8003	29.6591	29.8216				14	14	14	52.9	52.9	52.9	29.804	0	171.25	40208000000	498	P35232;P35232-2	P35232	Prohibitin	PHB
SERPINB6	29.5585	29.7671	29.5176	29.3991	28.9308	29.7715	29.6182	29.5802	29.4393	29.2237				18	18	17	58.8	58.8	56.6	42.621	0	175.08	13912000000	259	P35237	P35237	Serpin B6	SERPINB6
RDX	29.4836	29.6808	29.5846	29.3793	28.9938	30.5021	30.516	29.8167	29.8552	29.8718				36	20	20	52.3	33.8	33.8	68.563	0	117.48	21354000000	421	P35241;P35241-5;P35241-4;P35241-3;P35241-2	P35241;P35241-5;P35241-4	Radixin	RDX
RPA3	25.7077	25.7026	25.3748	25.4735	25.4014	25.4471	25.3941	25.5313	25.4913	25.1633				3	3	3	28.9	28.9	28.9	13.569	0.00034953	9.8365	1196100000	49	P35244	P35244	Replication protein A 14 kDa subunit	RPA3
RPL22	23.162	26.1296	21.806	26.4358	29.3026	21.8402	22.6556	25.5057	27.1431	20.8245				5	5	4	57	57	50.8	14.787	0	52.877	23539000000	120	P35268	P35268	60S ribosomal protein L22	RPL22
SPR	29.8411	29.881	29.5586	29.5927	29.637	29.5898	29.5792	29.4684	29.5844	29.5747				10	10	10	47.5	47.5	47.5	28.048	0	188.41	15476000000	217	P35270	P35270	Sepiapterin reductase	SPR
MYH9	33.5471	33.5723	33.6422	33.5085	33.4116	34.7596	34.6924	34.429	34.3071	34.3567				145	145	124	61.9	61.9	54	226.53	0	323.31	424860000000	4735	P35579;P35579-2;REV__Q9UKV3-5;REV__Q9UKV3	P35579;P35579-2	Myosin-9	MYH9
MYH10	28.1802	28.5204	28.679	27.1391	27.3683	28.7308	28.7608	28.7231	28.4475	28.4525				59	44	40	36.3	29.5	27.6	230.78	0	299.42	10728000000	320	P35580-2;P35580-4;P35580;P35580-5;P35580-3	P35580-2;P35580-4;P35580;P35580-5;P35580-3	Myosin-10	MYH10
COPB2	29.2589	29.1983	29.3719	29.3381	29.4166	29.6235	29.3798	29.5379	29.4854	29.5055				24	24	24	41.7	41.7	41.7	99.045	0	147.41	15627000000	320	P35606-2;P35606	P35606-2;P35606	Coatomer subunit beta	COPB2
ADD1	23.121	23.2398	22.3447	21.7805	23.2673	23.62	20.4657	21.7875	22.1531	21.9464				12	12	11	23.9	23.9	22.7	69.984	0	106.77	2940000000	136	P35611-2;P35611-6;P35611;P35611-3;P35611-4;P35611-5	P35611-2;P35611-6;P35611;P35611-3;P35611-4;P35611-5	Alpha-adducin	ADD1
BSG	28.0533	28.5464	27.6987	28.228	28.3653	28.4805	28.5133	28.4103	28.2934	28.152				9	9	9	48.3	48.3	48.3	29.221	0	117.13	6741100000	109	P35613-2;P35613;P35613-4;P35613-3	P35613-2;P35613;P35613-4;P35613-3	Basigin	BSG
FUS	28.7951	28.8214	28.6664	28.9181	28.6683	28.9799	28.5925	28.9637	28.7032	28.4307				14	14	12	24	24	24	53.354	0	268.62	48857000000	411	P35637-2;P35637	P35637-2;P35637	RNA-binding protein FUS	FUS
NUP214	25.5666	24.4836	25.052	24.4342	24.8564	24.6861	24.31	25.1732	24.6741	22.9176				15	15	15	10.1	10.1	10.1	212.57	0	85.03	2234300000	107	P35658-2;P35658-4;P35658;P35658-3;P35658-5	P35658-2;P35658-4;P35658;P35658-3;P35658-5	Nuclear pore complex protein Nup214	NUP214
GLRX	27.4933	28.0613	27.5795	27.7924	27.2449	24.3468	25.9629	26.1391	26.0828	25.3877				5	5	5	50.9	50.9	50.9	11.776	0	74.174	2654800000	54	P35754	P35754	Glutaredoxin-1	GLRX
PPM1A	24.6353	22.1155	23.8072	23.2694	24.9742	24.4016	24.267	23.5938	24.52	24.32				4	3	3	11.8	8.6	8.6	42.447	0	10.489	317200000	12	P35813;P35813-3;P35813-2	P35813;P35813-3;P35813-2	Protein phosphatase 1A	PPM1A
PSMC2	29.7615	29.6961	29.5485	29.6751	29.4171	29.7578	29.7207	29.8189	29.7582	29.8125				25	25	25	68.1	68.1	68.1	48.633	0	263.15	23512000000	520	P35998;P35998-2	P35998;P35998-2	26S protease regulatory subunit 7	PSMC2
ARL2	26.828	26.9432	26.777	26.8173	26.677	26.5942	26.7357	26.6479	26.5786	26.6629				8	8	8	48.9	48.9	48.9	20.878	0	27.456	2102600000	52	P36404;P36404-2	P36404;P36404-2	ADP-ribosylation factor-like protein 2	ARL2
ARL3	28.5493	28.5424	28.3133	28.5178	28.0249	28.1985	28.3558	28.292	28.0941	28.0807				7	7	7	60.4	60.4	60.4	20.455	0	112.92	6108700000	110	P36405	P36405	ADP-ribosylation factor-like protein 3	ARL3
TRIM23	25.0583	24.9024	24.5469	24.4378	23.5917	23.954	22.4833	23.4735	24.2845	22.7443				2	2	2	4.2	4.2	4.2	61.068	0.0025208	2.7085	359120000	9	P36406-3;P36406-2;P36406	P36406-3;P36406-2;P36406	E3 ubiquitin-protein ligase TRIM23	TRIM23
MAP2K2	25.2743	25.5079	25.5764	26.1136	26.128	25.3607	25.6814	25.8265	25.2227	25.3311				11	7	7	38.2	25.2	25.2	44.424	0	27.782	1029800000	33	P36507	P36507	Dual specificity mitogen-activated protein kinase kinase 2	MAP2K2
ATP5C1	28.7114	29.1894	28.9179	28.7556	29.1375	28.1198	28.629	28.2992	28.3233	28.6181				11	11	11	42.6	42.6	42.6	32.996	0	63.512	8344400000	141	P36542;P36542-2	P36542;P36542-2	ATP synthase subunit gamma, mitochondrial	ATP5C1
ATP6V1E1	26.6166	26.2517	26.4196	26.4873	25.9958	26.3863	24.5025	26.3568	26.5655	26.1601				7	7	7	33.2	33.2	33.2	26.145	0	46.697	2587100000	81	P36543;P36543-3;P36543-2;Q96A05	P36543;P36543-3;P36543-2	V-type proton ATPase subunit E 1	ATP6V1E1
CPOX	26.1431	26.1676	26.0277	26.1155	25.9358	25.7542	26.0548	25.8114	25.5158	25.8021				5	5	5	15	15	15	50.151	0	11.8	1236900000	27	P36551;P36551-2	P36551	Oxygen-dependent coproporphyrinogen-III oxidase, mitochondrial	CPOX
RPL4	22.3667	26.2401	22.8425	27.8826	30.5944	22.6269	23.6689	24.46	28.6484	22.8631				30	30	30	50.8	50.8	50.8	47.697	0	270.58	63054000000	598	P36578	P36578	60S ribosomal protein L4	RPL4
NUDT1	25.3847	25.1518	25.5592	25.5242	24.5178	25.6346	25.5435	25.4242	25.6946	25.5378				3	3	3	26.3	26.3	26.3	17.951	0.00034977	9.843	879570000	11	P36639-4;P36639-3;P36639-2;P36639	P36639-4;P36639-3;P36639-2;P36639	7,8-dihydro-8-oxoguanine triphosphatase	NUDT1
LONP1	28.1761	28.5564	28.7469	28.8383	28.6339	27.5134	27.7428	28.1592	28.1464	28.0435				20	20	20	33.5	33.5	33.5	100.4	0	119.48	6366700000	165	P36776-2;P36776;P36776-3	P36776-2;P36776;P36776-3	Lon protease homolog, mitochondrial	LONP1
PGM1	28.7359	28.4367	28.5842	28.041	28.018	28.1075	27.803	28.3127	28.1701	28.3167				19	19	19	50	50	50	61.448	0	103.31	6615900000	161	P36871;P36871-2;P36871-3	P36871;P36871-2;P36871-3	Phosphoglucomutase-1	PGM1
DLST	28.2986	28.2558	28.1877	28.4579	28.32	28.3941	28.1323	28.4984	28.6023	28.381				11	11	11	29.1	29.1	29.1	48.755	0	81.265	7432700000	152	P36957;P36957-2	P36957;P36957-2	Dihydrolipoyllysine-residue succinyltransferase component of 2-oxoglutarate dehydrogenase complex, mitochondrial	DLST
SRP14	25.2772	26.57	24.3348	26.8477	28.4862	24.6725	22.8235	26.0844	27.0497	24.8737				5	5	5	34.6	34.6	34.6	14.57	0	41.157	6180700000	99	P37108	P37108	Signal recognition particle 14 kDa protein	SRP14
NUP62	26.3031	25.7024	26.2129	25.6252	25.5632	26.4953	23.5502	24.9499	25.8192	25.5537				8	8	8	21.3	21.3	21.3	53.254	0	142.57	4861900000	135	P37198	P37198	Nuclear pore glycoprotein p62	NUP62
HPCAL1	27.1435	27.4165	27.1669	27.5712	27.5584	27.3633	27.6839	27.4989	27.4412	27.4008				10	10	8	53.9	53.9	46.1	22.313	0	29.806	3544100000	83	P37235;P84074	P37235	Hippocalcin-like protein 1	HPCAL1
FDFT1	27.7785	27.984	27.873	27.943	27.861	26.7715	26.1137	26.6354	26.7415	26.5048				11	11	11	33.3	33.3	33.3	48.115	0	156.94	3371500000	111	P37268;P37268-5;P37268-4;P37268-3;P37268-2	P37268;P37268-5;P37268-4;P37268-3;P37268-2	Squalene synthase	FDFT1
TAGLN2	32.3793	32.597	32.3372	32.2486	32.0002	33.0409	32.6993	32.8202	32.8638	32.8145				18	18	18	89.4	89.4	89.4	22.391	0	272.02	123430000000	569	P37802;P37802-2;Q9UI15	P37802;P37802-2	Transgelin-2	TAGLN2
TALDO1	32.1375	32.2066	32.187	32.0091	31.9616	31.7492	31.9252	32.0259	31.8319	31.6411				15	15	15	38	38	38	37.54	0	91.391	77585000000	314	P37837	P37837	Transaldolase	TALDO1
ETFB	30.4436	30.5144	30.4341	30.5727	30.4804	29.9772	30.3154	29.9844	29.9893	30.0986				14	14	14	59.2	59.2	59.2	27.843	0	191.41	25736000000	300	P38117;P38117-2	P38117;P38117-2	Electron transfer flavoprotein subunit beta	ETFB
RBMX	25.1341	22.7351	22.6149	21.7909	23.4414	22.5018	22.5777	24.8558	23.0958	22.7914				17	17	6	45.8	45.8	14.1	42.331	0	249.21	51679000000	351	P38159;P38159-2;P38159-3;O75526;Q8N7X1	P38159;P38159-2	RNA-binding motif protein, X chromosome;RNA-binding motif protein, X chromosome, N-terminally processed	RBMX
ATP6V1A	28.2579	28.0765	28.1678	28.2695	28.0954	28.1343	28.0703	28.0177	27.8734	28.0896				20	20	20	41.1	41.1	41.1	64.735	0	224.55	10351000000	265	P38606-2;P38606	P38606-2;P38606	V-type proton ATPase catalytic subunit A	ATP6V1A
HSPA9	32.7355	32.8352	32.7719	32.8129	32.6382	32.145	32.4325	32.5948	32.3601	32.3804				33	33	33	56.4	56.4	56.4	73.68	0	323.31	104330000000	742	P38646	P38646	Stress-70 protein, mitochondrial	HSPA9
EIF4A3	28.1276	27.8654	28.3223	28.0549	28.3195	27.9498	27.8663	28.2586	27.9603	27.8409				30	27	27	69.8	64	64	46.871	0	149.36	25476000000	479	P38919	P38919	Eukaryotic initiation factor 4A-III;Eukaryotic initiation factor 4A-III, N-terminally processed	EIF4A3
RPS19	28.9837	29.1229	28.9164	29.3218	29.7291	29.0893	28.9334	29.4108	29.3151	28.9929				11	11	11	57.9	57.9	57.9	16.06	0	82.43	24455000000	335	P39019	P39019	40S ribosomal protein S19	RPS19
RPL3	23.7091	26.5268	22.4072	28.1402	30.3877	23.6492	23.9118	27.1195	28.4601	25.4625				17	17	17	38	38	38	46.108	0	154.09	51328000000	462	P39023;Q92901	P39023	60S ribosomal protein L3	RPL3
DDOST	27.7326	27.2397	27.6663	28.029	28.1519	28.0892	27.7538	27.6304	27.897	27.9165				12	12	12	33.1	33.1	33.1	50.8	0	111	9139600000	223	P39656;P39656-3;P39656-2	P39656;P39656-3;P39656-2	Dolichyl-diphosphooligosaccharide--protein glycosyltransferase 48 kDa subunit	DDOST
ANP32A	21.2349	27.33	21.9518	27.1525	30.3728	22.2846	25.111	26.482	27.8584	22.727				6	6	4	24.9	24.9	22.1	28.585	0	109.69	4334400000	39	P39687;O95626;O43423	P39687	Acidic leucine-rich nuclear phosphoprotein 32 family member A	ANP32A
FEN1	27.5076	27.458	27.3472	27.6651	27.8701	27.1366	26.6797	27.2889	27.4636	27.3947				10	10	10	38.9	38.9	38.9	42.592	0	57.357	6510300000	157	P39748;P39748-2	P39748;P39748-2	Flap endonuclease 1	FEN1
CAPG	28.9855	28.9915	29.0032	29.023	28.5347	29.0037	29.0194	28.7053	28.6836	28.5279				8	8	8	36.8	36.8	36.8	38.498	0	80.879	9541000000	146	P40121;P40121-2	P40121;P40121-2	Macrophage-capping protein	CAPG
CAP2	26.444	26.5635	26.5555	26.4218	26.0281	26.4846	26.3806	26.6227	26.3928	26.3284				7	6	6	21.1	19.1	19.1	45.245	0	32.225	1683600000	51	P40123-2;P40123;P40123-3	P40123-2;P40123;P40123-3	Adenylyl cyclase-associated protein 2	CAP2
CEACAM6	27.1016	27.0271	26.5499	26.868	26.7924	25.7252	25.5196	25.4595	25.4515	25.1459				3	3	2	14	14	9.9	37.194	0	27.857	2813600000	68	P40199	P40199	Carcinoembryonic antigen-related cell adhesion molecule 6	CEACAM6
CCT6A	31.163	30.9656	31.0123	31.2543	31.0533	30.9556	30.9078	31.1886	30.9745	31.0972				24	24	19	54.4	54.4	46.9	58.024	0	175.22	52026000000	545	P40227;P40227-2	P40227;P40227-2	T-complex protein 1 subunit zeta	CCT6A
NNMT	28.4849	28.6102	28.4035	28.2033	28.4509	29.4948	29.3713	28.5364	28.9118	29.0952				9	9	9	54.9	54.9	54.9	29.574	0	75.325	9028700000	136	P40261	P40261	Nicotinamide N-methyltransferase	NNMT
RPL13A	25.7038	26.5863	25.5311	27.4828	29.336	25.7625	25.122	26.7649	27.7088	25.9235				11	11	11	45.3	45.3	45.3	23.577	0	73.988	15101000000	222	P40429;Q6NVV1	P40429	60S ribosomal protein L13a	RPL13A
ARL1	26.9862	26.8669	26.8376	26.8432	26.2311	26.7629	26.2732	25.7301	25.8927	25.0956				4	4	4	30.5	30.5	30.5	18.565	0	18.189	1623200000	53	P40616-2;P40616	P40616-2;P40616	ADP-ribosylation factor-like protein 1	ARL1
STAT3	27.2393	27.0228	27.2299	27.0406	27.1823	27.2053	26.8048	26.9888	26.32	26.9681				16	16	16	31.4	31.4	31.4	83.125	0	51.581	2868600000	66	P40763-3;P40763;P40763-2	P40763-3;P40763;P40763-2	Signal transducer and activator of transcription 3	STAT3
PEX19	23.4582	23.404	23.4255	23.4928	23.9724	23.0875	23.2034	23.1553	23.0192	22.8709				1	1	1	7	7	7	32.806	0.00085935	4.7548	199080000	14	P40855	P40855	Peroxisomal biogenesis factor 19	PEX19
MDH1	31.5053	31.4751	31.468	31.0129	30.7236	30.9297	31.1266	31.1364	30.5773	30.7797				14	14	14	41.9	41.9	41.9	36.426	0	117.43	40402000000	249	P40925;P40925-3;P40925-2	P40925;P40925-3;P40925-2	Malate dehydrogenase, cytoplasmic	MDH1
MDH2	32.3592	32.5055	32.3688	32.4349	32.4457	31.994	32.1625	32.2589	32.1047	32.2315				16	16	16	59.2	59.2	59.2	35.503	0	218.71	102550000000	530	P40926;P40926-2	P40926;P40926-2	Malate dehydrogenase, mitochondrial	MDH2
HADHA	30.7835	30.7507	30.6913	30.8231	30.5652	30.5232	30.4649	30.7472	30.5447	30.7078				32	32	32	54.5	54.5	54.5	82.999	0	319.14	52787000000	979	P40939	P40939	Trifunctional enzyme subunit alpha, mitochondrial;Long-chain enoyl-CoA hydratase;Long chain 3-hydroxyacyl-CoA dehydrogenase	HADHA
EIF2S3;EIF2S3L	30.0067	29.8534	29.9613	30.1041	30.1061	30.0681	30.106	30.3054	30.2282	30.3533				21	21	21	57.4	57.4	57.4	51.109	0	271.62	37917000000	798	P41091;Q2VIR3;Q2VIR3-2	P41091;Q2VIR3;Q2VIR3-2	Eukaryotic translation initiation factor 2 subunit 3;Putative eukaryotic translation initiation factor 2 subunit 3-like protein	EIF2S3;EIF2S3L
CETN2	23.7366	24.6079	25.6216	23.5385	22.7398	22.9989	24.2214	23.0932	25.086	24.9609				4	4	4	45.3	45.3	45.3	19.738	0	13.945	1705000000	40	P41208	P41208	Centrin-2	CETN2
NAA10	26.3147	26.3294	26.3641	26.4954	26.8124	26.2731	26.3493	26.7509	26.2945	26.4213				6	6	6	31.9	31.9	31.9	26.458	0	23.955	1774400000	34	P41227;P41227-2;Q9BSU3	P41227;P41227-2	N-alpha-acetyltransferase 10	NAA10
CSK	26.4941	25.952	26.2174	25.9994	24.3546	26.2797	26.1598	26.0555	26.1174	26.1392				11	11	11	32.7	32.7	32.7	50.704	0	28.983	1713900000	33	P41240	P41240	Tyrosine-protein kinase CSK	CSK
GARS	29.449	29.5191	29.5668	29.4806	29.5128	29.5728	29.5179	29.8759	29.7327	29.7197				22	22	22	40.1	40.1	40.1	83.165	0	224.53	14843000000	322	P41250	P41250	Glycine--tRNA ligase	GARS
IARS	28.7631	28.6813	28.6093	29.0669	29.145	28.5621	28.1503	29.0589	28.9035	28.9555				41	41	41	39.1	39.1	39.1	144.5	0	244.75	15230000000	402	P41252	P41252	Isoleucine--tRNA ligase, cytoplasmic	IARS
EIF1;EIF1B	28.6751	29.1106	28.2521	28.8432	28.7017	28.7665	28.6731	28.8141	29.0462	28.828				7	7	7	76.1	76.1	76.1	12.732	0	82.729	9479500000	106	P41567;O60739	P41567;O60739	Eukaryotic translation initiation factor 1;Eukaryotic translation initiation factor 1b	EIF1;EIF1B
PRKCI	25.0146	24.4415	24.5845	25.0866	23.9593	24.3432	23.4312	25.2251	24.4128	24.3247				4	4	4	14.3	14.3	14.3	68.262	0	22.007	481810000	16	P41743	P41743	Protein kinase C iota type	PRKCI
ACTR1B	25.4825	24.8573	23.8772	24.4188	24.747	24.3433	25.9308	25.5565	26.3941	26.4014				6	3	3	29.3	16	16	42.293	0	11.77	1219300000	31	P42025	P42025	Beta-centractin	ACTR1B
ECI1	28.7394	28.8656	28.7761	28.549	28.3363	28.0144	28.0533	27.9195	28.1335	28.155				6	6	6	27.4	27.4	27.4	30.895	0	52.616	6425900000	82	P42126-2;P42126	P42126-2;P42126	Enoyl-CoA delta isomerase 1, mitochondrial	ECI1
TMPO	28.6833	28.4848	27.9671	28.1856	28.3946	27.888	28.3258	28.1381	28.4722	28.4196				29	29	20	58.4	58.4	41.2	75.491	0	316.84	21508000000	527	P42166;P42167-3	P42166	Lamina-associated polypeptide 2, isoform alpha;Thymopoietin;Thymopentin	TMPO
STAT1	29.5147	29.6751	29.9249	28.7826	28.7452	28.4614	28.7367	28.5079	28.5383	28.5106				27	27	27	45.5	45.5	45.5	87.334	0	168.73	11661000000	259	P42224;P42224-2	P42224;P42224-2	Signal transducer and activator of transcription 1-alpha/beta	STAT1
AKR1C3	34.6592	34.6599	34.646	34.2052	33.9865	33.8997	33.4214	33.4226	33.4489	33.0674				25	15	4	78.9	59.4	22.9	36.853	0	272.18	312190000000	748	P42330;P17516	P42330	Aldo-keto reductase family 1 member C3	AKR1C3
AKR1C3	23.7221	24.1231	23.7077	23.5778	23.8729	22.7252	23.159	22.5923	22.4847	20.9315				18	1	1	78.9	7.8	7.8	23.364	0	33.22	179310000	8	P42330-2	P42330-2	Aldo-keto reductase family 1 member C3	AKR1C3
RPS27	27.0403	27.1131	26.9172	27.1534	28.0649	26.8063	26.7438	27.266	27.4357	26.848				6	6	3	41.7	41.7	15.5	9.461	0	42.971	6586800000	127	P42677	P42677	40S ribosomal protein S27	RPS27
LRPPRC	31.5904	31.6313	31.7827	31.8086	31.7243	31.2309	31.1865	31.4816	31.3875	31.3556				72	72	72	60.2	60.2	60.2	157.9	0	323.31	67822000000	1276	P42704;Q9NP80-3;Q9NP80-2;Q9NP80	P42704	Leucine-rich PPR motif-containing protein, mitochondrial	LRPPRC
ACAA2	29.3747	29.2207	29.2548	28.7598	28.5929	28.3076	28.7285	28.6511	28.4992	28.4029				16	16	16	62.2	62.2	62.2	41.924	0	119.02	9263100000	144	P42765	P42765	3-ketoacyl-CoA thiolase, mitochondrial	ACAA2
RPL35	21.8156	24.5081	21.6721	25.0117	27.4904	21.6177	21.6211	24.0264	25.6526	22.0961				4	4	4	25.2	25.2	25.2	14.551	0	16.911	4280300000	36	P42766	P42766	60S ribosomal protein L35	RPL35
PRCP	24.6957	24.7215	25.0186	23.7983	23.8545	22.9709	23.8832	23.4158	22.7085	23.6389				2	2	2	6.7	6.7	6.7	55.799	0	11.345	348380000	12	P42785;P42785-2	P42785;P42785-2	Lysosomal Pro-X carboxypeptidase	PRCP
CXCL5	25.8442	25.9619	24.2492	27.4317	27.2023	22.3062	23.5446	24.7201	24.1496	23.6154				4	4	4	36.8	36.8	36.8	11.972	0	14.681	1122400000	16	P42830	P42830	C-X-C motif chemokine 5;ENA-78(8-78);ENA-78(9-78)	CXCL5
PAFAH1B1	28.7948	28.9769	28.8956	28.9957	28.9156	29.3183	29.309	29.4133	29.3096	29.3201				15	15	15	43.4	43.4	43.4	46.637	0	214.14	11427000000	238	P43034;P43034-2	P43034	Platelet-activating factor acetylhydrolase IB subunit alpha	PAFAH1B1
MSH2	27.8517	27.7646	27.8416	27.6169	27.669	27.5173	27.6968	27.5946	27.463	27.4448				24	24	24	29.7	29.7	29.7	104.74	0	81.327	5856600000	202	P43246;P43246-2	P43246;P43246-2	DNA mismatch repair protein Msh2	MSH2
GPD2	29.3453	29.4362	29.5457	29.1503	28.878	27.6821	28.5845	27.6606	28.0805	28.2452				22	22	22	43.2	43.2	43.2	80.852	0	170.38	8655600000	198	P43304;P43304-2	P43304;P43304-2	Glycerol-3-phosphate dehydrogenase, mitochondrial	GPD2
SSR1	26.3685	26.1079	26.2208	26.2186	26.7256	26.6936	26.6551	26.4057	26.9038	26.7704				4	4	4	21	21	21	32.235	0	41.243	4046900000	120	P43307;P43307-2	P43307;P43307-2	Translocon-associated protein subunit alpha	SSR1
ALDH3B1	25.4302	25.2622	25.5032	24.8241	24.8639	22.9189	22.4665	22.1922	21.3205	23.082				8	7	7	17.7	15.2	15.2	51.839	0	20.112	693480000	11	P43353;P43353-2;P48448	P43353;P43353-2	Aldehyde dehydrogenase family 3 member B1	ALDH3B1
RANBP1	28.9772	29.7819	29.4033	29.6882	28.9137	29.7162	29.3993	29.838	29.4385	29.3486				6	6	6	55.5	55.5	55.5	23.239	0	65.455	14372000000	120	P43487-2;P43487	P43487-2;P43487	Ran-specific GTPase-activating protein	RANBP1
NAMPT	31.6477	31.7593	31.8006	31.478	31.3961	30.9027	31.0778	31.3073	31.3464	31.5237				25	25	25	62.1	62.1	62.1	55.52	0	191.98	52625000000	525	P43490	P43490	Nicotinamide phosphoribosyltransferase	NAMPT
PSMC4	29.7566	29.7769	29.7312	30.0927	29.7005	29.7895	29.9192	30.1023	29.8375	29.7498				20	20	20	60.5	60.5	60.5	47.366	0	213.87	26226000000	544	P43686;P43686-2	P43686;P43686-2	26S protease regulatory subunit 6B	PSMC4
TSFM	26.107	26.2584	26.3435	26.1642	26.4222	26.1048	26.1989	26.17	26.0131	25.995				5	5	5	23.1	23.1	23.1	35.39	0	24.652	1453800000	16	P43897;P43897-2;P43897-4;P43897-3	P43897;P43897-2	Elongation factor Ts, mitochondrial	TSFM
VDAC2	30.3853	29.994	29.9603	30.2322	30.277	30.1119	29.9688	30.3011	30.3671	30.3458				13	13	13	61.6	61.6	61.6	31.566	0	162.46	31735000000	419	P45880;P45880-2;P45880-1	P45880;P45880-2;P45880-1	Voltage-dependent anion-selective channel protein 2	VDAC2
ACADSB	24.3198	24.6644	24.4309	24.547	24.4034	23.9796	22.3725	22.6027	22.6852	22.4138				3	3	3	8.8	8.8	8.8	36.025	0.00034722	9.7078	280010000	10	P45954-2;P45954	P45954-2;P45954	Short/branched chain specific acyl-CoA dehydrogenase, mitochondrial	ACADSB
CBX5	24.3034	26.6265	26.1293	23.954	26.3743	26.0452	23.7637	25.5838	25.5814	23.7082				9	9	8	52.9	52.9	46.6	22.225	0	66.046	9457100000	204	P45973	P45973	Chromobox protein homolog 5	CBX5
USP5	30.0126	30.0751	30.1553	29.9282	29.5378	29.7768	29.5978	29.5212	29.6056	29.2586				25	25	25	45.3	45.3	45.3	93.307	0	215.23	17091000000	283	P45974-2;P45974	P45974-2;P45974	Ubiquitin carboxyl-terminal hydrolase 5	USP5
MAP2K4	26.0241	26.2169	26.1484	26.484	26.2393	26.1068	25.8941	26.1291	25.7179	26.103				7	7	7	24.8	24.8	24.8	44.287	0	16.652	1613900000	17	P45985;P45985-2	P45985;P45985-2	Dual specificity mitogen-activated protein kinase kinase 4	MAP2K4
MKI67	25.2732	24.4681	24.621	25.254	24.13	24.6524	26.0459	25.7817	26.4249	25.4827				63	63	63	31.4	31.4	31.4	319.44	0	245.1	9262700000	224	P46013-2;P46013	P46013-2;P46013	Antigen KI-67	MKI67
RANGAP1	23.0332	23.2219	22.9234	23.571	26.8597	23.9182	22.8655	23.7951	25.2386	22.1128				22	22	22	45.7	45.7	45.7	63.541	0	184.64	6028000000	276	P46060	P46060	Ran GTPase-activating protein 1	RANGAP1
RECQL	28.1907	28.0041	28.0191	28.0953	27.9762	28.6502	28.2842	28.5544	28.4173	28.4806				23	23	23	48.1	48.1	48.1	73.457	0	133.55	16558000000	407	P46063	P46063	ATP-dependent DNA helicase Q1	RECQL
CRK	27.1192	27.2828	27.3114	26.8397	27.0197	27.5726	27.7694	27.3629	27.2736	27.4843				10	10	10	60.3	60.3	60.3	22.905	0	60.492	3118100000	72	P46108-2;P46108	P46108-2;P46108	Adapter molecule crk	CRK
CRKL	27.2443	26.7989	26.5669	26.6071	26.3821	27.0785	26.9736	26.6311	26.6379	27.0859				5	5	5	19.1	19.1	19.1	33.777	0	19.434	2394900000	62	P46109	P46109	Crk-like protein	CRKL
BAG6	26.6965	26.8438	26.6427	26.4823	26.5598	26.6709	26.4742	26.5036	26.5474	26.2969				8	8	8	11.3	11.3	11.3	113.45	0	51.617	2098800000	65	P46379-5;P46379-2;P46379;P46379-3;P46379-4	P46379-5;P46379-2;P46379;P46379-3;P46379-4	Large proline-rich protein BAG6	BAG6
NSF	27.764	27.7159	27.9396	27.626	27.6685	27.4536	26.8051	27.6293	27.5457	27.4543				17	17	17	23.9	23.9	23.9	82.593	0	78.148	4779700000	133	P46459;P46459-2	P46459;P46459-2	Vesicle-fusing ATPase	NSF
MAP2K3	24.9353	25.0783	24.9004	25.3892	24.5122	24.2512	23.533	24.1123	23.4576	22.52				3	3	2	14.2	14.2	9.1	36.172	0.00034341	9.3213	518610000	16	P46734-2;P46734;P46734-3	P46734-2;P46734;P46734-3	Dual specificity mitogen-activated protein kinase kinase 3	MAP2K3
BRCC3	23.6142	23.6966	23.5869	24.0846	24.0114	23.5625	23.4263	23.8445	22.7945	22.5792				3	3	3	17.3	17.3	17.3	23.457	0	11.546	282240000	8	P46736-4;P46736-2;P46736-3;P46736	P46736-4;P46736-2;P46736-3;P46736	Lys-63-specific deubiquitinase BRCC36	BRCC3
RPL27A	22.5064	21.9806	23.079	25.6862	28.895	22.9264	23.4346	24.3152	26.6329	22.2805				6	6	6	35.1	35.1	35.1	16.561	0	42.762	20081000000	164	P46776	P46776	60S ribosomal protein L27a	RPL27A
RPL5	23.6074	27.0752	23.0811	28.6465	30.352	22.9636	23.501	26.5562	28.4148	22.3787				14	14	14	55.9	55.9	55.9	34.362	0	102.21	42877000000	388	P46777	P46777	60S ribosomal protein L5	RPL5
RPL21	21.7564	26.2948	22.885	27.0177	28.8971	22.0899	21.9551	25.9753	27.2808	23.0275				7	7	7	43.8	43.8	43.8	18.565	0	37.615	11923000000	125	P46778	P46778	60S ribosomal protein L21	RPL21
RPL28	23.645	24.7078	22.6907	24.9316	26.5831	22.8582	22.3253	24.5003	25.4604	24.1932				4	4	4	59.4	59.4	59.4	7.888	0	12.496	2678600000	42	P46779-4;P46779-5;P46779;P46779-2;P46779-3	P46779-4;P46779-5;P46779;P46779-2;P46779-3	60S ribosomal protein L28	RPL28
RPS9	27.0026	27.9271	26.2859	28.4804	30.5042	26.8514	24.1133	27.8897	28.7404	27.3086				15	15	15	44.8	44.8	44.8	22.591	0	50.431	20431000000	386	P46781	P46781	40S ribosomal protein S9	RPS9
RPS5	29.7258	29.3315	29.5113	29.6003	29.3982	29.3673	28.6678	29.2508	29.4535	29.5499				9	9	9	42.6	42.6	42.6	22.876	0	64.443	29841000000	302	P46782	P46782	40S ribosomal protein S5;40S ribosomal protein S5, N-terminally processed	RPS5
RPS10;RPS10P5	28.5098	28.3805	28.3484	28.6788	28.872	28.6281	28.749	28.6587	28.6727	28.7813				7	7	7	37.6	37.6	37.6	18.898	0	114.17	16673000000	283	P46783;Q9NQ39	P46783;Q9NQ39	40S ribosomal protein S10;Putative 40S ribosomal protein S10-like	RPS10;RPS10P5
MAP1B	28.5042	28.7329	28.4058	29.1166	30.2267	29.1557	28.726	29.5051	29.8745	29.3352				57	57	57	36.7	36.7	36.7	270.63	0	323.31	26317000000	809	P46821;P78559;P78559-2	P46821	Microtubule-associated protein 1B;MAP1B heavy chain;MAP1 light chain LC1	MAP1B
GNPDA1	26.3574	26.1479	26.0333	26.5466	26.3025	26.2406	26.7553	26.7282	26.5946	26.6674				5	5	5	21.1	21.1	21.1	32.668	0	25.829	1648000000	31	P46926;P46926-2;Q8TDQ7-3;Q8TDQ7;Q8TDQ7-4;Q8TDQ7-5;Q8TDQ7-2	P46926;P46926-2	Glucosamine-6-phosphate isomerase 1	GNPDA1
NEDD4	25.3413	25.4273	25.4601	25.2989	25.0266	25.502	24.8251	24.9589	25.4246	25.0441				5	5	3	6.6	6.6	4.3	104.22	0	60.435	651640000	36	P46934-4;P46934-3;P46934-2;P46934	P46934-4	E3 ubiquitin-protein ligase NEDD4	NEDD4
YAP1	24.323	24.0617	24.0702	23.4902	22.6528	23.5755	22.7657	22.3884	23.3579	21.3213				3	3	3	8	8	8	48.274	0.00062755	6.6681	245050000	6	P46937-5;P46937-3;P46937-6;P46937-7;P46937-2;P46937-8;P46937;P46937-9;P46937-4	P46937-5;P46937-3;P46937-6;P46937-7;P46937-2;P46937-8;P46937;P46937-9;P46937-4	Transcriptional coactivator YAP1	YAP1
IQGAP1	31.0983	31.5189	31.3805	31.1884	32.1252	31.4555	30.262	31.3795	31.2731	31.1476				61	61	58	47.4	47.4	45.9	189.25	0	323.31	49533000000	765	P46940	P46940	Ras GTPase-activating-like protein IQGAP1	IQGAP1
RABIF	25.0356	25.1516	24.9967	24.9925	24.8645	24.765	25.0031	25.1564	25.122	25.2071				1	1	1	8.9	8.9	8.9	13.839	0.00062794	6.6845	630870000	20	P47224	P47224	Guanine nucleotide exchange factor MSS4	RABIF
PLA2G4A	27.6217	27.6241	27.2574	27.7038	27.5627	23.7115	24.6593	25.6299	25.5782	25.3617				11	11	11	19.5	19.5	19.5	85.238	0	80.706	2438900000	72	P47712	P47712	Cytosolic phospholipase A2;Phospholipase A2;Lysophospholipase	PLA2G4A
CAPZA2	29.2975	29.2371	29.1767	28.9966	28.9455	29.4171	29.5127	29.2556	29.357	29.5614				14	14	12	74.8	74.8	65.4	32.949	0	184.98	19575000000	325	P47755;P47755-2	P47755;P47755-2	F-actin-capping protein subunit alpha-2	CAPZA2
CAPZB	29.9823	29.8834	29.8269	29.7257	29.6258	30.1276	30.1607	30.0712	30.0928	30.2243				15	15	15	61.8	61.8	61.8	30.628	0	234.23	30192000000	513	P47756-2;P47756	P47756-2;P47756	F-actin-capping protein subunit beta	CAPZB
EIF1AX;EIF1AY	25.4159	25.8088	25.6476	26.0283	26.9311	25.898	23.9634	25.8947	26.5602	26.2495				7	7	7	47.2	47.2	47.2	16.46	0	32.354	1841500000	43	P47813;O14602	P47813;O14602	Eukaryotic translation initiation factor 1A, X-chromosomal;Eukaryotic translation initiation factor 1A, Y-chromosomal	EIF1AX;EIF1AY
QARS	28.4356	28.3115	28.3056	28.4879	28.4307	28.3146	28.2358	28.5602	28.2621	28.2271				37	37	2	58.7	58.7	2.1	87.798	0	251.76	14339000000	447	P47897	P47897	Glutamine--tRNA ligase	QARS
RPL29	23.207	25.7976	22.3485	22.4922	28.7311	22.5395	22.6694	25.5161	27.0901	21.5563				5	5	5	24.5	24.5	24.5	17.752	0	19.641	9648500000	99	P47914	P47914	60S ribosomal protein L29	RPL29
UQCRFS1;UQCRFS1P1	26.1366	25.9665	25.711	25.7898	25.6522	25.9277	25.8288	26.3645	26.6984	26.3181				6	6	6	30.3	30.3	30.3	29.668	0	27.012	3698000000	61	P47985;P0C7P4	P47985;P0C7P4	Cytochrome b-c1 complex subunit Rieske, mitochondrial;Cytochrome b-c1 complex subunit 11;Putative cytochrome b-c1 complex subunit Rieske-like protein 1	UQCRFS1;UQCRFS1P1
ATP5O	28.7695	29.0782	28.8865	29.0766	28.9456	28.6174	28.7278	28.8975	28.9938	28.7358				10	10	10	63.4	63.4	63.4	23.277	0	81.638	9226300000	146	P48047	P48047	ATP synthase subunit O, mitochondrial	ATP5O
LIMS1	26.3927	26.2343	26.3268	26.2258	25.766	26.5861	26.4403	26.0546	26.2925	26.612				7	7	7	29.4	29.4	29.4	38.421	0	33.903	1728600000	42	P48059-2;P48059;P48059-4;P48059-5;P48059-3;Q7Z4I7-4;Q7Z4I7-3;Q7Z4I7;Q7Z4I7-5;Q7Z4I7-2;P0CW19-2	P48059-2;P48059;P48059-4;P48059-5;P48059-3	LIM and senescent cell antigen-like-containing domain protein 1	LIMS1
PREP	26.8418	27.0562	26.8918	24.6891	26.629	27.2845	27.1859	27.6603	27.2836	27.5911				11	11	11	22	22	22	80.699	0	66.361	2379000000	52	P48147	P48147	Prolyl endopeptidase	PREP
ME1	29.7324	29.7974	29.9268	29.4482	29.3058	29.5942	29.5	29.3223	29.2034	29.0953				18	18	18	35.5	35.5	35.5	64.149	0	113.35	14615000000	292	P48163;P48163-2	P48163;P48163-2	NADP-dependent malic enzyme	ME1
IREB2	22.4901	24.3932	24.2189	24.4062	24.1615	22.7504	23.1319	21.9631	21.4522	23.0405				4	4	4	3.9	3.9	3.9	105.04	0.00033167	8.3096	211350000	18	P48200;P48200-2	P48200;P48200-2	Iron-responsive element-binding protein 2	IREB2
ARCN1	28.7961	28.8099	28.8346	28.8678	28.9329	28.9602	28.9002	29.2088	29.1065	28.9291				26	26	26	48.9	48.9	48.9	57.21	0	118.99	10968000000	336	P48444;P48444-2	P48444;P48444-2	Coatomer subunit delta	ARCN1
LSS	26.3952	26.6626	26.6327	26.6588	26.7135	25.5806	25.0536	26.2352	25.5663	25.9752				9	9	9	13.9	13.9	13.9	82.198	0	35.747	1586200000	63	P48449-3;P48449;P48449-2	P48449-3;P48449;P48449-2	Lanosterol synthase	LSS
GCLC	29.2113	29.4996	29.4302	28.9632	28.8282	28.0352	27.4557	28.1912	27.8966	27.7372				24	24	24	43.8	43.8	43.8	72.765	0	137.24	8851300000	141	P48506	P48506	Glutamate--cysteine ligase catalytic subunit	GCLC
GCLM	29.0955	29.1323	29.299	28.7374	28.503	28.0353	27.4692	28.5108	27.7426	27.7052				7	7	7	30.7	30.7	30.7	30.727	0	84.256	7488500000	108	P48507;P48507-2	P48507	Glutamate--cysteine ligase regulatory subunit	GCLM
CD151	26.2588	26.2072	26.2148	26.4208	26.9003	26.8819	26.6565	27.2577	26.7156	26.5351				3	3	3	11.1	11.1	11.1	28.295	0	16.13	1650000000	43	P48509	P48509	CD151 antigen	CD151
PSMD8	27.2531	27.4776	27.3306	27.4152	27.6647	27.2465	27.2872	27.6543	27.494	27.3883				9	9	9	22.6	22.6	22.6	39.611	0	48.577	4141000000	161	P48556	P48556	26S proteasome non-ATPase regulatory subunit 8	PSMD8
GSS	28.8182	28.7906	28.7721	28.6967	28.5151	28.5854	28.6192	28.5785	28.425	28.3716				13	13	13	34.8	34.8	34.8	52.384	0	115.24	7271100000	139	P48637;P48637-2	P48637;P48637-2	Glutathione synthetase	GSS
CCT5	30.8919	30.8641	30.8226	31.449	31.1951	30.9472	30.7959	31.1497	30.8096	30.8556				31	31	31	78.2	78.2	78.2	59.67	0	323.31	50564000000	720	P48643;P48643-2	P48643;P48643-2	T-complex protein 1 subunit epsilon	CCT5
IDH2	28.5581	28.5343	28.5746	28.1479	28.0306	27.8176	28.063	27.893	28.0171	28.2212				14	13	13	40	40	40	50.909	0	64.514	5867000000	108	P48735;P48735-2	P48735;P48735-2	Isocitrate dehydrogenase [NADP], mitochondrial	IDH2
PITPNB	26.959	27.5565	26.8639	27.3089	26.7144	28.0457	27.3449	27.9961	27.3154	27.4445				10	10	9	47.6	47.6	44.6	31.54	0	31.871	3764400000	74	P48739;P48739-2;P48739-3	P48739;P48739-2;P48739-3	Phosphatidylinositol transfer protein beta isoform	PITPNB
MARCKSL1	25.472	25.2479	25.1829	22.1903	24.1367	24.9877	24.0357	25.3796	25.1918	25.0286				1	1	1	7.7	7.7	7.7	19.529	0.00032755	7.8477	582880000	18	P49006	P49006	MARCKS-related protein	MARCKSL1
PXN	26.392	26.2741	26.5202	26.6407	25.9977	27.5605	27.6493	28.1424	27.738	27.7378				10	10	10	27.1	27.1	27.1	60.966	0	85.095	2750600000	102	P49023-2;P49023;P49023-3;P49023-4	P49023-2;P49023;P49023-3;P49023-4	Paxillin	PXN
ALDH9A1	28.4315	28.8528	28.201	28.659	28.2882	27.268	27.5416	27.4869	27.9459	28.0265				14	14	14	30.6	30.6	30.6	53.801	0	60.552	5766800000	93	P49189;P49189-2	P49189;P49189-2	4-trimethylaminobutyraldehyde dehydrogenase	ALDH9A1
RPL34	22.2886	23.7347	22.6173	25.8176	28.1577	22.2574	22.1868	23.8746	26.3193	21.6141				3	3	3	13.7	13.7	13.7	13.293	0.00062267	6.432	3260700000	36	P49207	P49207	60S ribosomal protein L34	RPL34
RPIA	21.8329	23.2279	22.3373	23.9963	24.2878	22.8183	23.5514	22.629	22.4328	22.0961				1	1	1	5.1	5.1	5.1	33.269	0.0008569	4.726	135440000	5	P49247	P49247	Ribose-5-phosphate isomerase	RPIA
LMAN1	26.695	26.6477	26.6955	27.2784	26.6329	26.6682	27.2741	27.1892	27.2901	27.2244				10	10	10	24.9	24.9	24.9	57.548	0	31.429	2560600000	58	P49257	P49257	Protein ERGIC-53	LMAN1
NASP	29.0303	29.1448	28.7857	28.7329	28.8181	28.8737	28.9928	28.9224	28.9659	28.8781				16	16	16	29.9	29.9	29.9	85.237	0	90	9144700000	177	P49321;P49321-2;P49321-4;P49321-3	P49321;P49321-2;P49321-4;P49321-3	Nuclear autoantigenic sperm protein	NASP
FASN	33.7662	33.7481	33.6432	34.2183	33.8384	33.4179	33.3672	33.5077	33.0987	33.1376				109	109	109	54	54	54	273.42	0	323.31	246670000000	2083	P49327	P49327	Fatty acid synthase;[Acyl-carrier-protein] S-acetyltransferase;[Acyl-carrier-protein] S-malonyltransferase;3-oxoacyl-[acyl-carrier-protein] synthase;3-oxoacyl-[acyl-carrier-protein] reductase;3-hydroxyacyl-[acyl-carrier-protein] dehydratase;Enoyl-[acyl-carrier-protein] reductase;Oleoyl-[acyl-carrier-protein] hydrolase	FASN
FNTA	26.9695	26.9772	26.9312	26.9016	26.498	27.0373	26.6337	26.471	26.8839	27.0115				7	7	7	28.8	28.8	28.8	36.492	0	39.228	2257900000	71	P49354-2;P49354	P49354-2;P49354	Protein farnesyltransferase/geranylgeranyltransferase type-1 subunit alpha	FNTA
CCT3	31.4578	31.3423	31.3332	31.6114	31.4218	31.4378	31.3151	31.6421	31.4742	31.535				32	32	32	66.8	66.8	66.8	60.533	0	321.04	68973000000	835	P49368;P49368-2	P49368;P49368-2	T-complex protein 1 subunit gamma	CCT3
MRPL19	24.8079	24.7788	24.6341	24.7143	24.899	24.6815	24.4152	24.8201	24.4519	24.4613				3	3	3	10.3	10.3	10.3	33.535	0.0003349	8.546	508560000	24	P49406	P49406	39S ribosomal protein L19, mitochondrial	MRPL19
ARRB1	25.6966	26.0268	26.3545	24.8106	25.4674	24.2272	23.2415	23.1138	23.4599	24.313				2	2	2	8.8	8.8	8.8	46.308	0.00034483	9.4603	745910000	8	P49407-2;P49407	P49407-2;P49407	Beta-arrestin-1	ARRB1
TUFM	31.8932	31.8939	31.9353	31.8587	31.4953	31.5703	31.6408	31.7103	31.3647	31.3136				29	29	29	69.9	69.9	69.9	49.541	0	286.33	59743000000	643	P49411	P49411	Elongation factor Tu, mitochondrial	TUFM
ALDH7A1	29.4299	29.4586	29.5838	29.06	28.9942	28.9809	29.2267	28.7315	28.7543	28.7893				17	17	17	42.7	42.7	42.7	55.366	0	98.592	11383000000	217	P49419-2;P49419;P49419-4	P49419-2;P49419;P49419-4	Alpha-aminoadipic semialdehyde dehydrogenase	ALDH7A1
SRP9	27.4101	27.4537	27.0691	27.6567	27.3798	27.3765	27.1578	27.3493	27.5609	27.0774				4	4	4	43	43	43	10.112	0	22.618	6110900000	119	P49458;P49458-2	P49458;P49458-2	Signal recognition particle 9 kDa protein	SRP9
UBE2A	25.2331	24.8236	24.6759	24.7965	24.5953	23.2489	21.7467	22.6152	25.0983	24.5732				2	2	1	18.4	18.4	11.2	17.315	0	16.722	526980000	10	P49459;P49459-2	P49459;P49459-2	Ubiquitin-conjugating enzyme E2 A	UBE2A
AARS	31.7127	31.2981	31.452	31.2931	30.2292	31.3947	30.7466	31.0709	30.7716	30.5712				38	38	38	51.2	51.2	51.2	106.81	0	323.31	42597000000	690	P49588;P49588-2	P49588;P49588-2	Alanine--tRNA ligase, cytoplasmic	AARS
CARS	27.6702	26.8552	28.034	27.6642	27.2429	27.7818	28.0011	28.6919	27.8414	27.6193				14	14	14	23.7	23.7	23.7	82.845	0	82.087	4681400000	127	P49589-2;P49589;P49589-3	P49589-2;P49589;P49589-3	Cysteine--tRNA ligase, cytoplasmic	CARS
SARS	28.1605	28.0985	28.3275	28.1324	27.9473	28.1696	28.883	28.9272	28.4525	29.1552				14	14	14	35.4	35.4	35.4	58.777	0	86.697	6809700000	104	P49591	P49591	Serine--tRNA ligase, cytoplasmic	SARS
PSMB3	28.1408	28.2185	27.799	27.9805	28.2416	28.1711	27.7278	27.7668	28.1887	28.5326				11	11	11	49.3	49.3	49.3	22.949	0	53.915	7007200000	158	P49720	P49720	Proteasome subunit beta type-3	PSMB3
PSMB2	28.1099	27.8975	27.8943	28.2723	27.9459	27.7794	27.7499	27.9061	27.7372	27.9438				10	10	10	48.8	48.8	48.8	22.836	0	79.64	6639300000	150	P49721	P49721	Proteasome subunit beta type-2	PSMB2
MCM2	28.8039	28.805	28.929	28.3292	28.4754	28.4893	28.6908	28.2537	28.3994	28.2764				36	36	36	52.5	52.5	52.5	101.89	0	265.85	16827000000	494	P49736	P49736	DNA replication licensing factor MCM2	MCM2
ACADVL	29.019	29.7758	29.7353	29.6772	29.251	28.945	28.9604	28.6901	28.7876	29.0671				26	26	26	46.1	46.1	46.1	68.058	0	210.55	12144000000	321	P49748-2;P49748;P49748-3	P49748-2;P49748;P49748-3	Very long-chain specific acyl-CoA dehydrogenase, mitochondrial	ACADVL
ACOT2	25.4537	25.5452	25.1543	22.6073	23.1816	22.3998	23.7531	23.5324	24.2354	21.7215				13	1	1	36	5	5	53.218	0.0013492	3.7834	358350000	2	P49753;P49753-2	P49753;P49753-2	Acyl-coenzyme A thioesterase 2, mitochondrial	ACOT2
TMED10	28.2618	28.2197	28.2421	28.3925	28.5132	28.2706	28.0635	28.2336	28.4737	28.1975				7	7	7	33.8	33.8	33.8	24.976	0	85.237	11150000000	199	P49755	P49755	Transmembrane emp24 domain-containing protein 10	TMED10
HINT1	29.9143	30.1383	29.9975	30.3294	30.2398	30.2363	30.0177	30.4125	30.148	29.4976				10	10	10	79.4	79.4	79.4	13.802	0	81.749	22073000000	153	P49773	P49773	Histidine triad nucleotide-binding protein 1	HINT1
RANBP2	23.334	28.0537	24.9633	22.9935	27.0871	23.8681	21.9292	23.4513	25.8732	23.9227				68	68	51	28.6	28.6	22.9	358.2	0	289.74	9770200000	457	P49792;P0DJD0;P0DJD1;Q99666;O14715;Q99666-2;Q7Z3J3-2	P49792	E3 SUMO-protein ligase RanBP2	RANBP2
NDUFV1	26.5345	26.4165	26.3939	26.26	25.9769	26.4246	26.3911	26.706	26.4119	26.5454				9	9	9	26.4	26.4	26.4	49.867	0	32.121	2368500000	81	P49821-2;P49821	P49821-2;P49821	NADH dehydrogenase [ubiquinone] flavoprotein 1, mitochondrial	NDUFV1
GSK3A	25.4444	25.186	25.7728	24.2491	25.3595	25.4361	25.8463	25.3027	25.3626	26.1064				3	3	3	9.7	9.7	9.7	50.98	0	41.42	950670000	21	P49840	P49840	Glycogen synthase kinase-3 alpha	GSK3A
NT5C2	27.7056	27.725	27.5058	27.6981	27.3256	25.8222	26.0169	25.7611	25.7973	25.1423				10	10	10	21.7	21.7	21.7	64.969	0	43.728	2662000000	53	P49902;P49902-2	P49902;P49902-2	Cytosolic purine 5-nucleotidase	NT5C2
SEPHS1	26.4984	26.4633	26.4601	26.3789	26.0762	26.6283	26.4102	25.119	26.2222	25.9934				6	6	6	29.3	29.3	29.3	35.479	0	41.796	2357500000	42	P49903-2;P49903;P49903-4;P49903-3	P49903-2;P49903;P49903-4;P49903-3	Selenide, water dikinase 1	SEPHS1
MTHFS	25.0378	24.9142	25.1453	25.1323	23.3398	25.3438	25.5425	25.3933	25.1838	25.2258				3	3	3	18.4	18.4	18.4	20.519	0.00033113	8.2553	652980000	26	P49914-2;P49914	P49914-2;P49914	5-formyltetrahydrofolate cyclo-ligase	MTHFS
GMPS	29.0113	28.9396	29.0912	28.4988	29.1562	29.0724	29.0157	29.0862	28.9932	29.0468				24	24	24	46.6	46.6	46.6	76.715	0	113.64	10431000000	243	P49915;P49915-2	P49915;P49915-2	GMP synthase [glutamine-hydrolyzing]	GMPS
GNAQ	24.9848	25.1181	24.942	23.9495	24.617	23.1005	23.5297	22.9774	22.6599	24.5416				3	3	2	10.9	10.9	7.8	42.142	0	13.384	408490000	14	P50148	P50148	Guanine nucleotide-binding protein G(q) subunit alpha	GNAQ
IDH3A	28.9817	28.9339	28.951	28.9285	28.8757	28.5494	28.7402	28.6707	28.8823	29.0779				12	12	12	36.6	36.6	36.6	39.591	0	75.256	9476200000	166	P50213;P50213-2	P50213;P50213-2	Isocitrate dehydrogenase [NAD] subunit alpha, mitochondrial	IDH3A
CRIP1	26.3644	26.6094	26.7527	26.4401	24.7077	26.8314	26.666	26.4342	26.1212	25.5205				3	3	3	23.4	23.4	23.4	8.5328	0.00031898	7.0959	1649100000	47	P50238	P50238	Cysteine-rich protein 1	CRIP1
PPOX	23.819	23.8289	23.8149	22.968	23.2121	23.6594	22.4905	22.1984	23.7059	23.0038				1	1	1	6.5	6.5	6.5	50.765	0.00032489	7.5388	97946000	1	P50336	P50336	Protoporphyrinogen oxidase	PPOX
GDI2	32.2353	32.3118	32.2273	32.1012	32.3988	31.8115	31.2085	32.3214	31.6766	32.2451				36	36	27	82.2	82.2	64.7	50.663	0	323.31	82207000000	696	P50395;P50395-2	P50395;P50395-2	Rab GDP dissociation inhibitor beta	GDI2
EMD	26.1956	26.1757	26.2445	26.0757	26.7081	26.7227	25.6987	26.649	26.4742	26.3224				11	11	11	49.2	49.2	49.2	28.994	0	113.54	4915000000	189	P50402	P50402	Emerin	EMD
CPT1A	25.7785	26.0104	26.3901	24.3782	25.4294	22.5609	22.6938	24.0003	24.6579	24.2241				8	8	8	12.8	12.8	12.8	88.367	0	39.595	870410000	32	P50416;P50416-2	P50416;P50416-2	Carnitine O-palmitoyltransferase 1, liver isoform	CPT1A
SERPINB9	27.3318	27.3357	27.2849	26.8843	27.1922	27.042	27.21	26.9057	27.0204	27.3218				11	10	10	31.4	28.7	28.7	42.403	0	58.378	2888500000	73	P50453	P50453	Serpin B9	SERPINB9
SERPINH1	29.5039	29.559	29.4797	29.2621	29.3774	29.8015	30.019	29.56	29.3489	29.5513				12	12	12	42.1	42.1	42.1	46.44	0	158	14327000000	206	P50454	P50454	Serpin H1	SERPINH1
ST13;ST13P4;ST13P5	27.0896	27.715	26.8301	28.0442	29.8047	27.1146	28.1263	28.0525	28.773	27.6644				8	8	8	24.7	24.7	24.7	41.331	0	85.462	6440300000	118	P50502;Q8IZP2;Q8NFI4	P50502;Q8IZP2;Q8NFI4	Hsc70-interacting protein;Putative protein FAM10A4;Putative protein FAM10A5	ST13;ST13P4;ST13P5
VASP	27.264	27.0024	26.868	27.1972	27.1266	27.2331	27.0655	27.6494	27.2765	27.2471				17	17	17	42.4	42.4	42.4	39.829	0	163.85	9956300000	278	P50552	P50552	Vasodilator-stimulated phosphoprotein	VASP
DNM2	27.3401	27.0837	26.7093	26.8491	26.9104	27.002	27.1325	27.0973	27.0571	26.8748				20	12	11	22.9	15	14	97.651	0	50.211	3319100000	109	P50570-2;P50570-5;P50570;P50570-3;P50570-4	P50570-2;P50570-5;P50570;P50570-3;P50570-4	Dynamin-2	DNM2
METAP2	25.6147	25.4045	25.5621	24.8295	30.1729	23.3761	26.5687	25.4299	25.91	25.4913				10	10	10	35.4	35.4	35.4	52.891	0	83.792	4107000000	20	P50579;P50579-3;P50579-2	P50579;P50579-3;P50579-2	Methionine aminopeptidase 2	METAP2
NUDT2	24.6735	24.8881	24.8032	25.105	23.2235	24.6922	22.6324	22.9363	22.7191	22.7104				3	3	3	25.2	25.2	25.2	16.829	0.00032478	7.5191	408670000	8	P50583	P50583	Bis(5-nucleosyl)-tetraphosphatase [asymmetrical]	NUDT2
KNTC1	23.4964	23.7389	23.5668	22.7971	24.6828	23.2282	23.397	22.006	23.8594	22.113				7	7	7	3.4	3.4	3.4	250.75	0	9.9781	129980000	10	P50748;P50748-2	P50748	Kinetochore-associated protein 1	KNTC1
LRBA	23.5359	24.4962	24.327	24.4318	22.8602	23.7526	23.5174	23.2379	22.9845	23.1261				15	15	13	6.2	6.2	5.4	319.1	0	26.449	427780000	30	P50851;P50851-2	P50851;P50851-2	Lipopolysaccharide-responsive and beige-like anchor protein	LRBA
PPT1	25.5137	25.2531	25.3042	25.3128	24.9418	25.6841	25.8054	25.5378	25.1262	25.5054				2	2	2	13.8	13.8	13.8	23.093	0	31.183	911850000	16	P50897-2;P50897	P50897-2;P50897	Palmitoyl-protein thioesterase 1	PPT1
RPL14	24.7313	26.272	22.6846	26.0829	29.5706	24.3315	23.4973	26.1769	27.4843	23.8745				6	6	6	27.9	27.9	27.9	23.432	0	45.733	13424000000	98	P50914	P50914	60S ribosomal protein L14	RPL14
CCT8	31.1648	30.995	31.0098	31.3	31.213	31.1012	31.0439	31.2139	31.228	31.3119				36	36	36	67.9	67.9	67.9	59.62	0	269.93	57711000000	892	P50990;P50990-2;P50990-3	P50990;P50990-2;P50990-3	T-complex protein 1 subunit theta	CCT8
CCT4	30.9514	30.8345	30.8003	31.2588	30.9789	30.9329	30.5657	31.3728	31.1985	31.2889				27	27	27	59.7	59.7	59.7	57.924	0	323.31	48403000000	588	P50991;P50991-2	P50991;P50991-2	T-complex protein 1 subunit delta	CCT4
ANXA11	30.3707	30.3724	30.2709	30.2859	29.8491	29.6496	30.2765	30.0946	29.4102	29.4514				17	17	16	36.2	36.2	34.7	51.242	0	168.04	20320000000	296	P50995-2;P50995	P50995-2;P50995	Annexin A11	ANXA11
PAPOLA;PAPOLB	22.7058	24.0067	23.2938	24.9582	24.9852	25.0192	24.3152	24.8103	23.9083	24.5402				4	4	4	7.5	7.5	7.5	82.842	0	11.128	369740000	5	P51003;P51003-2;Q9NRJ5	P51003;P51003-2;Q9NRJ5	Poly(A) polymerase alpha;Poly(A) polymerase beta	PAPOLA;PAPOLB
FXR1	25.9862	25.624	25.9829	24.5686	25.7167	23.633	26.0798	26.162	25.9523	26.1046				19	19	18	37.2	37.2	35.9	69.72	0	214.44	8311900000	219	P51114;P51114-2;P51114-3	P51114;P51114-2;P51114-3	Fragile X mental retardation syndrome-related protein 1	FXR1
FXR2	23.3489	21.8679	21.8375	23.7822	23.0754	22.4381	23.0539	23.1814	22.2827	23.62				12	11	10	26.2	25	22.1	74.222	0	150.67	4932000000	180	P51116	P51116	Fragile X mental retardation syndrome-related protein 2	FXR2
RAB5C	30.3488	29.5819	29.571	29.4844	29.4081	29.782	28.9141	29.3365	29.6844	29.5018				10	10	7	66.7	66.7	51.9	23.482	0	130.52	14773000000	160	P51148;P51148-2	P51148;P51148-2	Ras-related protein Rab-5C	RAB5C
RAB7A	29.0913	28.707	29.0271	28.9369	29.0814	29.1476	28.8827	28.6058	28.9706	29.1129				15	15	15	75.4	75.4	75.4	23.489	0	192.14	10305000000	181	P51149	P51149	Ras-related protein Rab-7a	RAB7A
RAB13	26.1983	26.1595	26.1037	25.9507	24.2485	26.0425	25.8942	25.599	26.2238	26.0628				7	5	4	36	27.1	23.2	22.774	0	18.475	1074900000	28	P51153	P51153	Ras-related protein Rab-13	RAB13
DAP3	25.6722	25.988	25.7734	25.399	25.9848	25.4164	25.496	25.2866	25.0871	23.5051				5	5	5	21	21	21	41.044	0	16.687	1064700000	35	P51398-2;P51398-3;P51398	P51398-2;P51398-3;P51398	28S ribosomal protein S29, mitochondrial	DAP3
DUSP3	27.8898	28.0318	27.8249	27.3564	27.0512	27.7477	27.9252	28.0698	27.9159	27.9838				6	6	6	44.3	44.3	44.3	20.478	0	67.056	4208100000	110	P51452;P51452-2	P51452;P51452-2	Dual specificity protein phosphatase 3	DUSP3
IDH3G	26.2444	26.5682	26.3028	26.4548	26.3482	26.0283	26.3183	25.8783	26.4923	26.3307				9	9	9	22.6	22.6	22.6	41.468	0	27.222	1672700000	38	P51553-2;P51553	P51553-2;P51553	Isocitrate dehydrogenase [NAD] subunit gamma, mitochondrial	IDH3G
GALK1	28.8322	28.6433	28.7669	28.5287	28.2944	28.8745	28.5584	28.4985	28.451	28.2914				12	12	12	36.5	36.5	36.5	42.272	0	94.732	7756100000	132	P51570;P51570-2	P51570;P51570-2	Galactokinase	GALK1
SSR4	27.1337	26.891	26.8299	27.2337	27.2154	27.2614	27.3606	27.4029	27.4416	27.6773				6	6	6	32.4	32.4	32.4	18.998	0	30.118	6552400000	157	P51571	P51571	Translocon-associated protein subunit delta	SSR4
BCAP31	28.0574	27.8545	27.7747	28.3926	28.666	28.1853	28.0795	28.1346	28.1397	27.9719				11	11	11	32.1	32.1	32.1	27.991	0	28.418	6518300000	163	P51572;P51572-2	P51572;P51572-2	B-cell receptor-associated protein 31	BCAP31
TPMT	23.5973	23.7751	23.4865	24.2343	23.9022	23.7938	21.6753	23.4738	22.288	21.946				2	2	2	9.4	9.4	9.4	28.18	0.00087336	5.0422	234100000	9	P51580	P51580	Thiopurine S-methyltransferase	TPMT
HCFC1	23.9894	23.8481	24.3422	24.1007	23.5355	23.9331	23.5926	24.8743	23.2958	23.7515				35	35	2	23.4	23.4	1.4	213.4	0	217.96	8431800000	337	P51610-4	P51610-4	Host cell factor 1;HCF N-terminal chain 1;HCF N-terminal chain 2;HCF N-terminal chain 3;HCF N-terminal chain 4;HCF N-terminal chain 5;HCF N-terminal chain 6;HCF C-terminal chain 1;HCF C-terminal chain 2;HCF C-terminal chain 3;HCF C-terminal chain 4;HCF C-terminal chain 5;HCF C-terminal chain 6	HCFC1
ALDH3A2	29.3363	29.3572	29.3418	29.1241	29.5883	28.522	28.3213	28.601	28.6669	28.5366				17	16	16	32.8	30.3	30.3	54.847	0	85.37	11543000000	233	P51648;P51648-2	P51648;P51648-2	Fatty aldehyde dehydrogenase	ALDH3A2
ALDH5A1	23.864	24.1921	24.2634	23.5302	23.7578	23.1179	23.5101	23.1976	23.3581	23.2651				3	3	3	5.8	5.8	5.8	57.214	0	15.486	237730000	6	P51649;P51649-2	P51649;P51649-2	Succinate-semialdehyde dehydrogenase, mitochondrial	ALDH5A1
HSD17B4	28.6114	28.5006	28.5933	28.2205	28.1785	28.2736	28.2342	28.3472	28.2964	28.192				20	20	20	35.7	35.7	35.7	79.685	0	180.71	9403200000	268	P51659;P51659-3;P51659-2	P51659;P51659-3;P51659-2	Peroxisomal multifunctional enzyme type 2;(3R)-hydroxyacyl-CoA dehydrogenase;Enoyl-CoA hydratase 2	HSD17B4
UBE2D1;UBE2D4	24.5873	24.6275	24.5555	24.7748	23.4453	24.767	22.4774	24.07	24.7831	24.9623				3	2	2	38.1	25.9	25.9	16.602	0.0022918	2.8516	429120000	15	P51668;Q9Y2X8	P51668;Q9Y2X8	Ubiquitin-conjugating enzyme E2 D1;Ubiquitin-conjugating enzyme E2 D4	UBE2D1;UBE2D4
ARSE	24.7158	24.9926	25.0637	24.3443	22.8724	23.5516	23.3971	23.352	24.482	22.4955				2	2	2	4.8	4.8	4.8	65.668	0	12.432	370490000	13	P51690	P51690	Arylsulfatase E	ARSE
USP11	21.6505	22.3283	23.7629	22.2868	24.3476	24.4225	24.904	24.7402	25.1062	25.0132				2	2	2	2.5	2.5	2.5	109.82	0.00033278	8.4257	298590000	7	P51784	P51784	Ubiquitin carboxyl-terminal hydrolase 11	USP11
DYNLT3	24.541	25.1019	23.2522	25.0177	25.2361	25.5202	25.5784	25.3434	24.6717	23.7362				2	2	2	23.3	23.3	23.3	13.062	0.00089339	5.504	528130000	6	P51808	P51808	Dynein light chain Tctex-type 3	DYNLT3
RPS6KA3	28.6157	28.572	28.8043	28.2258	28.0997	28.296	28.3884	27.7414	28.0424	27.8517				21	21	20	31.6	31.6	30.5	83.735	0	123.19	6364200000	173	P51812;Q15418-3;Q15418-4;Q15349;Q15418;Q15349-3;Q15418-2;Q15349-2;Q9UK32-2;Q9UK32;Q96GX5-2;Q96GX5-3;Q96GX5;O60307;Q9Y2H9;Q6P0Q8-2;Q6P0Q8	P51812	Ribosomal protein S6 kinase alpha-3	RPS6KA3
AKR1D1	31.1285	31.1352	31.0883	30.7078	30.0428	30.1621	30.2719	30.2069	29.681	29.8313				2	2	2	3.4	3.4	3.4	32.747	0.00089286	5.496	31322000000	53	P51857-2;P51857	P51857-2;P51857	3-oxo-5-beta-steroid 4-dehydrogenase	AKR1D1
HDGF	28.2514	28.4958	27.3869	28.4098	30.4776	28.5535	28.7815	28.9935	29.6975	27.5207				17	17	16	64.2	64.2	60.8	26.788	0	136.61	10116000000	127	P51858;P51858-2;P51858-3	P51858;P51858-2;P51858-3	Hepatoma-derived growth factor	HDGF
NDUFA8	26.703	26.3238	26.2606	26.9462	26.7097	26.492	26.1581	26.4841	26.2493	26.2301				5	5	5	29.7	29.7	29.7	20.105	0	46.537	2582400000	58	P51970	P51970	NADH dehydrogenase [ubiquinone] 1 alpha subcomplex subunit 8	NDUFA8
HNRNPA3	28.6778	28.3599	28.2525	27.1444	26.9157	28.0082	27.3911	27.8808	27.3797	27.2455				28	28	4	53.4	53.4	8.5	39.594	0	323.31	147860000000	968	P51991	P51991	Heterogeneous nuclear ribonucleoprotein A3	HNRNPA3
HNRNPA3	23.0039	22.8433	23.2226	22.6126	23.7747	22.4975	23.6087	21.77	22.1823	22.1374				26	2	2	51.7	3.9	3.9	37.029	0	22.101	4886100000	91	P51991-2	P51991-2	Heterogeneous nuclear ribonucleoprotein A3	HNRNPA3
PGD	33.9716	34.0916	34.1601	33.5864	33.5639	33.34	33.0727	33.1997	33.2302	33.2191				29	29	29	67.2	67.2	67.2	51.872	0	294.48	248710000000	725	P52209-2;P52209	P52209-2;P52209	6-phosphogluconate dehydrogenase, decarboxylating	PGD
HNRNPM	26.7842	25.9625	26.7957	23.6794	23.8432	26.0438	26.8372	26.4407	26.576	26.5021				34	34	34	56.4	56.4	56.4	73.62	0	290.63	131850000000	876	P52272-2;P52272	P52272-2;P52272	Heterogeneous nuclear ribonucleoprotein M	HNRNPM
KPNA2	28.6707	28.6498	28.7354	29.1069	28.9923	29.2094	29.1026	29.4859	29.3738	29.4856				16	16	16	39.9	39.9	39.9	57.861	0	223.9	16595000000	378	P52292	P52292	Importin subunit alpha-1	KPNA2
KPNA1	23.8457	24.6534	24.045	24.9284	24.5248	24.7871	25.318	25.8423	25.3969	25.6931				10	4	3	19.3	7.1	5.8	60.221	0	10.767	1008000000	19	P52294	P52294	Importin subunit alpha-5;Importin subunit alpha-5, N-terminally processed	KPNA1
NCBP2	23.881	23.5723	22.9243	24.425	23.6549	23.8194	24.0045	24.0461	24.0752	24.0286				5	5	5	33.3	33.3	33.3	18.001	0	39.641	1289500000	47	P52298;P52298-3;P52298-2	P52298;P52298-3;P52298-2	Nuclear cap-binding protein subunit 2	NCBP2
RAP1GDS1	24.8009	24.8123	24.831	24.8376	25.0808	25.0384	25.5054	25.3385	25.0576	25.6282				5	5	5	10.7	10.7	10.7	66.316	0	35.411	700820000	22	P52306-4;P52306;P52306-5;P52306-6;P52306-2;P52306-3	P52306-4;P52306;P52306-5;P52306-6;P52306-2;P52306-3	Rap1 GTPase-GDP dissociation stimulator 1	RAP1GDS1
POLR2H	26.0195	26.5598	26.2281	26.7448	26.6763	25.2989	25.2186	25.0058	26.1187	26.0544				7	7	7	60	60	60	17.143	0	25.868	3046200000	66	P52434;P52434-4;P52434-3;P52434-2;P52434-5	P52434;P52434-4;P52434-3;P52434-2	DNA-directed RNA polymerases I, II, and III subunit RPABC3	POLR2H
ARHGDIA	31.2789	30.8314	30.9261	30.8031	30.6877	31.1448	31.0831	31.2118	30.6722	30.8396				9	9	9	75	75	75	23.207	0	158.67	38394000000	211	P52565;P52565-2	P52565;P52565-2	Rho GDP-dissociation inhibitor 1	ARHGDIA
AGFG1	27.2959	27.1045	26.9822	26.7128	26.9562	26.3043	26.228	26.2241	26.0954	26.2661				7	7	7	22.4	22.4	22.4	54.181	0	59.125	2168400000	30	P52594-2;P52594-3;P52594;P52594-4	P52594-2;P52594-3;P52594;P52594-4	Arf-GAP domain and FG repeat-containing protein 1	AGFG1
HNRNPF	31.0644	30.9796	30.8974	30.7936	30.9657	30.8842	30.7766	30.9519	30.7993	30.818				18	18	16	53.5	53.5	47	45.671	0	191.9	54413000000	717	P52597	P52597	Heterogeneous nuclear ribonucleoprotein F;Heterogeneous nuclear ribonucleoprotein F, N-terminally processed	HNRNPF
MSH6	24.0078	24.7636	24.7902	24.7035	26.4489	24.9335	24.3764	24.0555	25.1887	23.6246				9	9	9	9	9	9	152.78	0	26.004	812360000	27	P52701;P52701-2;P52701-4;P52701-3	P52701;P52701-2;P52701-4;P52701-3	DNA mismatch repair protein Msh6	MSH6
VAV2	25.2927	25.7709	25.8176	25.0484	25.7481	26.3803	26.0464	26.0925	25.3677	25.2551				5	5	5	7.5	7.5	7.5	101.29	0	11.44	1237400000	22	P52735;P52735-3;P52735-2	P52735;P52735-3;P52735-2	Guanine nucleotide exchange factor VAV2	VAV2
HRSP12	25.7441	25.7313	25.5929	25.7094	25.4854	24.3517	25.2878	24.9313	25.2821	25.3672				3	3	3	27	27	27	14.494	0	16.269	896520000	20	P52758	P52758	Ribonuclease UK114	HRSP12
SMS	29.0304	29.4508	29.3181	29.2888	29.0086	29.7003	29.634	29.8691	29.1394	28.7691				17	17	17	60.1	60.1	60.1	41.268	0	116.62	11035000000	183	P52788;P52788-2	P52788;P52788-2	Spermine synthase	SMS
MRPL12	28.014	28.1339	28.0537	28.305	28.1456	27.8105	27.8594	27.9441	27.9059	27.9112				5	5	5	35.4	35.4	35.4	21.348	0	28.801	6726900000	116	P52815	P52815	39S ribosomal protein L12, mitochondrial	MRPL12
THOP1	27.0082	27.035	27.165	26.6641	26.3733	26.8441	26.388	26.5227	26.2135	26.3442				9	9	9	17.3	17.3	17.3	78.839	0	39.709	2179300000	57	P52888;P52888-2	P52888	Thimet oligopeptidase	THOP1
AKR1C2	33.468	33.5085	33.601	33.097	32.841	32.5314	31.6951	32.13	31.8877	31.5084				26	7	7	80.5	25.7	25.7	36.735	0	88.463	131790000000	390	P52895;P52895-2	P52895	Aldo-keto reductase family 1 member C2	AKR1C2
CAPZA1	29.1872	29.1088	29.0975	28.8809	28.8203	29.3655	29.467	29.3998	29.4438	29.5868				14	12	12	67.1	57.7	57.7	32.922	0	136.49	19188000000	321	P52907	P52907	F-actin-capping protein subunit alpha-1	CAPZA1
HMGA2	21.108	21.568	21.1702	21.6286	21.1423	22.407	21.2167	22.3015	21.5464	22.4885				3	3	3	29.4	29.4	29.4	11.832	0	15.403	940560000	46	P52926;P52926-3;P52926-6;P52926-4;P52926-5;P52926-2	P52926;P52926-3;P52926-6;P52926-4;P52926-5;P52926-2	High mobility group protein HMGI-C	HMGA2
CRIP2	26.2663	26.8321	26.5733	25.9196	26.0245	26.7002	27.2675	26.4308	26.4615	26.6979				3	3	3	32.2	32.2	32.2	22.492	0	45.288	2919200000	50	P52943;P52943-2	P52943;P52943-2	Cysteine-rich protein 2	CRIP2
BLVRA	28.0877	28.1112	28.0395	27.8211	27.8776	27.9466	27.6971	27.8492	27.8889	27.7058				10	10	10	35.1	35.1	35.1	33.428	0	51.732	4820200000	90	P53004	P53004	Biliverdin reductase A	BLVRA
SLC25A1	22.3542	25.0054	24.052	24.5906	25.2239	24.2009	23.7026	23.0469	24.0615	25.2132				5	5	5	17.4	17.4	17.4	34.012	0	12.088	672100000	25	P53007	P53007	Tricarboxylate transport protein, mitochondrial	SLC25A1
PPP5C	27.3634	27.1801	27.3998	27.2528	27.3633	27.1575	27.3795	27.3283	27.332	27.5466				8	8	8	21.6	21.6	21.6	56.878	0	64.249	3196500000	90	P53041	P53041	Serine/threonine-protein phosphatase 5	PPP5C
ARFIP2	23.0726	19.818	20.9771	22.6018	23.5465	22.7847	23.2652	22.9346	22.7503	22.4357				2	2	2	10.2	10.2	10.2	33.782	0.00033875	8.9346	73067000	16	P53365-3;P53365;P53365-2	P53365-3;P53365;P53365-2	Arfaptin-2	ARFIP2
ARFIP1	25.6025	25.9942	25.6334	25.6906	25.4806	25.4122	25.8307	25.9444	25.5048	25.6092				4	4	1	14.5	14.5	4.3	41.738	0	32.706	1186600000	30	P53367;P53367-3	P53367;P53367-3	Arfaptin-1	ARFIP1
NUBP1	26.1464	26.2372	25.7988	26.086	25.9034	25.9941	26.7744	25.6567	25.5825	25.5695				3	3	3	15.9	15.9	15.9	33.412	0	15.591	1217500000	29	P53384-2;P53384	P53384-2;P53384	Cytosolic Fe-S cluster assembly factor NUBP1	NUBP1
ACLY	32.921	33.0003	33.0737	32.9617	32.8587	33.3178	33.3932	33.4093	33.269	33.2698				58	58	58	53	53	53	120.84	0	323.31	214690000000	2131	P53396;P53396-2;P53396-3	P53396;P53396-2;P53396-3	ATP-citrate synthase	ACLY
METAP1	25.8327	25.6024	25.7458	25.7515	25.1764	25.792	26.3383	25.6815	25.7519	25.8377				8	8	8	32.1	32.1	32.1	43.215	0	65.051	2821500000	84	P53582	P53582	Methionine aminopeptidase 1	METAP1
SUCLG1	28.1862	28.141	28.188	27.8942	27.9337	27.737	27.9878	27.8086	27.7861	27.7002				6	6	6	22.3	22.3	22.3	36.249	0	39.931	4795800000	83	P53597	P53597	Succinyl-CoA ligase [ADP/GDP-forming] subunit alpha, mitochondrial	SUCLG1
MVD	24.6907	24.0262	24.8337	25.1565	25.0662	23.1717	24.336	23.2885	25.021	24.7933				5	5	5	15.8	15.8	15.8	43.404	0	17.036	464840000	9	P53602	P53602	Diphosphomevalonate decarboxylase	MVD
COPB1	29.7339	29.7672	29.9895	30.0877	30.1999	30.19	30.0714	30.2946	30.1484	30.206				32	32	32	44.4	44.4	44.4	107.14	0	187.62	22490000000	454	P53618	P53618	Coatomer subunit beta	COPB1
COPA	29.487	29.7316	29.8148	29.8478	30.1739	29.8688	29.5466	30.0681	29.6938	29.7482				37	37	37	37.2	37.2	37.2	138.34	0	204.06	20781000000	526	P53621;P53621-2	P53621;P53621-2	Coatomer subunit alpha;Xenin;Proxenin	COPA
CTSC	25.0962	25.1533	25.2631	25.0266	23.6327	22.5613	22.7137	23.3725	23.1801	23.0416				3	3	3	8.6	8.6	8.6	51.853	0.00034435	9.3982	431260000	11	P53634;P53634-2;P53634-3	P53634	Dipeptidyl peptidase 1;Dipeptidyl peptidase 1 exclusion domain chain;Dipeptidyl peptidase 1 heavy chain;Dipeptidyl peptidase 1 light chain	CTSC
AP2S1	25.5673	25.42	25.3611	25.4225	25.5762	25.1287	24.506	25.0758	25.0849	24.566				5	5	5	35.9	35.9	35.9	17.018	0.00033091	8.2421	943850000	39	P53680;P53680-2	P53680;P53680-2	AP-2 complex subunit sigma	AP2S1
HCCS	25.4813	25.2827	25.2109	24.374	24.9351	23.0088	25.1019	25.2952	25.6772	25.3286				6	6	6	22.4	22.4	22.4	30.601	0	18.305	637430000	27	P53701	P53701	Cytochrome c-type heme lyase	HCCS
SLC16A1	25.518	25.1021	25.4834	25.9633	26.4932	24.6133	25.8337	25.6919	25.247	24.3105				5	5	5	10.8	10.8	10.8	53.944	0	26.491	1156800000	17	P53985;P53985-2	P53985;P53985-2	Monocarboxylate transporter 1	SLC16A1
IST1	26.4504	26.4958	26.3447	26.0871	26.1129	26.4485	26.4671	26.5228	26.25	26.5679				8	8	8	27.5	27.5	27.5	36.622	0	17.36	1818100000	51	P53990-2;P53990;P53990-4;P53990-5;P53990-3;P53990-6	P53990-2;P53990;P53990-4;P53990-5;P53990-3	IST1 homolog	IST1
SEC24C	28.7492	28.4844	28.7558	28.7354	27.9943	28.48	28.4896	28.5897	27.9865	28.314				18	18	18	24.8	24.8	24.8	118.32	0	119.82	7790600000	212	P53992;P53992-2	P53992	Protein transport protein Sec24C	SEC24C
SUB1	23.3343	25.4406	21.9638	25.2084	27.7575	23.7357	21.3506	25.2727	26.2785	22.7411				7	7	7	42.5	42.5	42.5	14.395	0	81.428	4317000000	80	P53999	P53999	Activated RNA polymerase II transcriptional coactivator p15	SUB1
BLM	24.1052	23.7653	23.6974	24.6228	24.6532	24.9136	24.8059	25.1293	24.8491	24.5479				1	1	1	0.6	0.6	0.6	159	0.0068011	2.1956	1129100000	46	P54132	P54132	Bloom syndrome protein	BLM
RARS	29.0024	28.8139	28.9092	29.1197	29.3019	29.0274	28.8836	29.4202	29.3958	29.3291				35	35	35	54.8	54.8	54.8	75.378	0	173.67	15220000000	473	P54136;P54136-2	P54136;P54136-2	Arginine--tRNA ligase, cytoplasmic	RARS
YARS	28.3645	28.2542	28.0364	28.8954	28.9971	28.8705	28.2583	29.3576	29.2813	29.3782				23	23	23	50.2	50.2	50.2	59.143	0	96.994	8953000000	228	P54577	P54577	Tyrosine--tRNA ligase, cytoplasmic;Tyrosine--tRNA ligase, cytoplasmic, N-terminally processed	YARS
USP14	28.9319	28.6978	28.7203	28.851	28.7065	29.2873	29.26	29.2811	29.2428	29.2993				22	22	22	58	58	58	52.385	0	149.05	10362000000	215	P54578-2;P54578;P54578-3	P54578-2;P54578;P54578-3	Ubiquitin carboxyl-terminal hydrolase 14	USP14
PRKAG1	25.2978	25.2141	25.6915	23.584	25.3254	25.2304	25.4805	24.9573	25.4717	25.0411				3	3	3	10.7	10.7	10.7	34.083	0.0010977	4.021	676840000	23	P54619-2;P54619;P54619-3;Q9UGJ0-2;Q9UGJ0-3;Q9UGJ0	P54619-2;P54619;P54619-3	5-AMP-activated protein kinase subunit gamma-1	PRKAG1
HSPA2	28.612	28.8568	28.6693	28.8613	28.216	28.0703	28.0257	27.1683	27.17	27.4874				23	13	13	38.3	24.6	24.6	70.02	0	112.12	6805600000	133	P54652	P54652	Heat shock-related 70 kDa protein 2	HSPA2
ATP1B3	25.2015	25.2387	25.1956	25.3523	24.4042	25.6158	25.3125	25.6713	25.796	25.1343				3	3	3	16.1	16.1	16.1	31.512	0	10.597	763690000	18	P54709;P54709-2	P54709;P54709-2	Sodium/potassium-transporting ATPase subunit beta-3	ATP1B3
RAD23A	24.512	24.641	24.5867	23.9554	23.5856	24.0405	22.4618	23.3383	23.5277	23.4292				4	2	2	14.3	8.4	8.4	33.433	0.00031827	7.0495	305530000	14	P54725-2;P54725-3;P54725	P54725-2;P54725-3;P54725	UV excision repair protein RAD23 homolog A	RAD23A
RAD23B	28.3639	28.3127	28.42	28.4462	28.3641	28.4522	28.48	28.602	28.1625	28.3173				13	13	11	35.2	35.2	35.2	43.171	0	68.27	8432200000	168	P54727;P54727-2	P54727	UV excision repair protein RAD23 homolog B	RAD23B
AK2	28.6917	28.5619	28.3281	28.8146	28.6324	28.3679	28.1633	28.4002	28.6851	28.6053				12	12	12	64.7	64.7	64.7	25.614	0	71.968	7803500000	161	P54819-2;P54819;P54819-3;P54819-5;P54819-6;P54819-4	P54819-2;P54819;P54819-3;P54819-5;P54819-6;P54819-4	Adenylate kinase 2, mitochondrial;Adenylate kinase 2, mitochondrial, N-terminally processed	AK2
ALDH18A1	28.8524	28.5328	28.911	28.9918	28.6795	27.8735	28.2985	28.3457	27.9623	28.4081				20	20	20	34	34	34	87.088	0	137.34	7753500000	185	P54886-2;P54886	P54886-2;P54886	Delta-1-pyrroline-5-carboxylate synthase;Glutamate 5-kinase;Gamma-glutamyl phosphate reductase	ALDH18A1
NAPA	29.0568	29.1009	29.1525	28.9606	28.7767	28.4378	28.7765	28.4773	28.8509	28.4843				15	15	15	61.4	61.4	61.4	33.232	0	130.09	8941900000	194	P54920;Q9H115-3;Q9H115-2;Q9H115	P54920	Alpha-soluble NSF attachment protein	NAPA
EIF5	23.3032	25.2394	22.0447	24.8465	28.9532	22.7659	21.844	25.5664	26.8712	22.8697				9	9	9	23.7	23.7	23.7	49.222	0	27.967	1661700000	33	P55010	P55010	Eukaryotic translation initiation factor 5	EIF5
SLC12A2	29.1707	29.1193	28.8973	29.3813	29.7213	23.4511	22.2879	22.9659	23.6631	21.9528				29	29	29	29.5	29.5	29.5	131.45	0	154.28	8686600000	202	P55011;P55011-3;Q13621-3;Q13621	P55011;P55011-3	Solute carrier family 12 member 2	SLC12A2
PSMD4	28.953	28.9895	28.9782	29.1392	29.1114	29.0443	29.2893	29.2165	29.2075	29.1842				11	11	11	42.7	42.7	42.7	40.736	0	183.94	16301000000	306	P55036;P55036-2;A2A3N6	P55036;P55036-2	26S proteasome non-ATPase regulatory subunit 4	PSMD4
DRG2	25.2641	25.3286	25.2939	24.9229	25.53	25.6321	25.8021	25.6135	24.896	25.197				4	4	4	14.3	14.3	14.3	40.746	0	20.387	971280000	25	P55039	P55039	Developmentally-regulated GTP-binding protein 2	DRG2
CSE1L	29.9808	29.9946	30.1758	31.8021	30.3207	30.0452	29.8657	30.7926	29.9224	29.761				38	38	38	44.8	44.8	44.8	107.78	0	225.06	27449000000	497	P55060-3;P55060;P55060-4;P55060-2	P55060-3;P55060;P55060-4	Exportin-2	CSE1L
VCP	32.7677	32.7666	32.8076	32.8804	32.5539	32.8359	32.9556	32.8378	32.7849	32.9474				58	58	58	71.8	71.8	71.8	89.321	0	323.31	182760000000	1789	P55072	P55072	Transitional endoplasmic reticulum ATPase	VCP
HADHB	29.3582	29.2916	29.3165	29.3438	29.3812	29.1193	29.1221	29.4564	29.1296	29.3114				21	21	21	52.7	52.7	52.7	48.879	0	150.11	18414000000	534	P55084-2;P55084	P55084-2;P55084	Trifunctional enzyme subunit beta, mitochondrial;3-ketoacyl-CoA thiolase	HADHB
MANF	28.3244	27.6735	27.8005	28.2006	28.494	28.833	28.0535	28.9881	28.7309	28.2725				10	10	10	42.9	42.9	42.9	20.7	0	31.057	6845000000	130	P55145	P55145	Mesencephalic astrocyte-derived neurotrophic factor	MANF
NAP1L1	28.8149	28.5098	28.5095	29.2347	30.5688	29.3806	29.5906	29.8585	29.9591	27.939				8	6	6	31.5	28.5	28.5	42.761	0	68.829	13991000000	106	P55209-2;P55209;P55209-3	P55209-2;P55209;P55209-3	Nucleosome assembly protein 1-like 1	NAP1L1
CASP7	23.2242	23.3559	23.4008	23.1397	23.0618	22.6194	22.1912	23.2408	22.5366	22.1971				1	1	1	5	5	5	31.614	0.00086906	4.9458	128360000	16	P55210-4;P55210;P55210-3	P55210-4;P55210;P55210-3	Caspase-7;Caspase-7 subunit p20;Caspase-7 subunit p11	CASP7
CASP6	25.1995	25.3018	25.691	24.2182	25.3658	25.0055	26.0503	24.7505	24.9296	25.2932				2	2	2	15.2	15.2	15.2	22.574	0	10.533	745480000	6	P55212-2;P55212	P55212-2;P55212	Caspase-6;Caspase-6 subunit p18;Caspase-6 subunit p11	CASP6
ADK	25.2486	25.1623	24.9174	25.0711	25.1779	25.4036	25.2368	25.2812	25.3461	25.5583				5	5	5	16.5	16.5	16.5	38.703	0	13.564	831340000	27	P55263-2;P55263;P55263-3;P55263-4	P55263-2;P55263;P55263-3;P55263-4	Adenosine kinase	ADK
TPD52	29.1263	28.8612	28.6802	29.0401	28.6854	29.6188	29.7543	29.5756	29.7543	29.8373				8	8	8	67.9	67.9	67.9	19.863	0	101.58	11774000000	128	P55327-2;P55327-4;P55327;P55327-7;P55327-5;P55327-6;P55327-3;P55327-8	P55327-2;P55327-4;P55327;P55327-7;P55327-5;P55327-6;P55327-3	Tumor protein D52	TPD52
SEC13	28.4741	28.6771	28.5878	28.5764	28.193	28.6429	28.5598	28.576	28.34	28.324				10	10	10	45	45	45	35.54	0	89.269	10657000000	159	P55735;P55735-2;P55735-4;P55735-3	P55735;P55735-2;P55735-4;P55735-3	Protein SEC13 homolog	SEC13
NPEPPS	30.4673	30.4216	30.6369	30.3443	30.2836	30.3052	29.9786	30.1145	29.4368	29.6245				33	33	33	45.4	45.4	45.4	103.28	0	293.35	25245000000	439	P55786;P55786-2;A6NEC2;A6NEC2-2;A6NEC2-3	P55786;P55786-2	Puromycin-sensitive aminopeptidase	NPEPPS
HNRNPH2	27.0199	26.9939	27.1086	26.9172	26.9452	27.1363	26.3773	27.005	26.8644	26.7081				13	7	7	38.8	24.1	24.1	49.263	0	60.032	5557600000	152	P55795	P55795	Heterogeneous nuclear ribonucleoprotein H2	HNRNPH2
SUMO2;SUMO4;SUMO3	27.4396	27.5357	27.2232	27.2632	27.7782	27.7429	27.9864	27.7907	27.7812	27.6985				1	1	1	16.9	16.9	16.9	8.1111	0.00033322	8.4505	6989000000	41	P61956-2;Q6EEV6;P61956;P55854;P55854-2	P61956-2;Q6EEV6;P61956;P55854;P55854-2	Small ubiquitin-related modifier 2;Small ubiquitin-related modifier 4;Small ubiquitin-related modifier 3	SUMO2;SUMO4;SUMO3
EIF3B	29.5654	29.4674	29.6108	29.6055	29.6844	29.4887	29.5026	29.6084	29.553	29.6742				24	24	24	38.1	38.1	38.1	92.48	0	176.8	25532000000	595	P55884;P55884-2	P55884;P55884-2	Eukaryotic translation initiation factor 3 subunit B	EIF3B
BID	26.6685	26.96	26.8387	26.2623	26.5157	26.571	25.5364	26.742	26.3722	26.3579				5	5	5	39.5	39.5	39.5	21.994	0	73.211	1926700000	40	P55957;P55957-2;P55957-4;P55957-3	P55957;P55957-2	BH3-interacting domain death agonist;BH3-interacting domain death agonist p15;BH3-interacting domain death agonist p13;BH3-interacting domain death agonist p11	BID
ATP5J2	22.5619	22.7753	23.8384	24.1815	24.3248	22.4629	22.5642	21.7834	23.2902	24.7446				5	5	3	72.7	72.7	29.1	6.2953	0	24.575	353930000	16	P56134-3;P56134	P56134-3;P56134	ATP synthase subunit f, mitochondrial	ATP5J2
MARS	26.1425	26.8449	26.9606	27.2233	27.1679	26.3878	26.7457	27.0953	26.7208	27.4416				24	24	24	35.6	35.6	35.6	101.11	0	177.55	5939700000	160	P56192;P56192-2	P56192;P56192-2	Methionine--tRNA ligase, cytoplasmic	MARS
EIF6	29.4101	29.327	29.3716	29.1373	28.8932	29.349	29.2467	29.119	29.2019	29.3569				10	10	10	60	60	60	26.599	0	159.42	22806000000	263	P56537;P56537-2	P56537;P56537-2	Eukaryotic translation initiation factor 6	EIF6
CTBP2	27.2422	27.32	27.2759	27.0149	26.9385	26.9583	26.9304	26.9882	26.9096	27.1035				7	7	4	19.6	19.6	13.5	48.944	0	28.786	3927800000	101	P56545;P56545-3;P56545-2	P56545;P56545-3;P56545-2	C-terminal-binding protein 2	CTBP2
NDUFA6	25.0526	24.7958	24.7324	25.3074	25.4411	24.6087	25.0967	25.1618	24.8668	24.6783				2	2	2	12.3	12.3	12.3	17.871	0.00032669	7.7577	744370000	53	P56556	P56556	NADH dehydrogenase [ubiquinone] 1 alpha subcomplex subunit 6	NDUFA6
TMEM33	22.6962	23.1155	23.1751	24.1515	24.9734	23.2297	23.0182	23.5612	22.5988	21.2408				2	2	2	7.7	7.7	7.7	27.978	0.00034965	9.8429	114710000	6	P57088	P57088	Transmembrane protein 33	TMEM33
SYNJ2BP	25.2573	24.0469	25.5219	25.4757	25.4567	23.9649	24.6037	25.1414	25.0226	23.4409				2	2	2	15.2	15.2	15.2	15.928	0	12.102	662370000	14	P57105	P57105	Synaptojanin-2-binding protein	SYNJ2BP
MTPN	28.2949	28.3791	28.2932	28.4466	28.0737	28.7167	28.8383	28.6701	28.9249	28.6238				7	7	7	60.2	60.2	60.2	12.895	0	28.8	7054400000	99	P58546	P58546	Myotrophin	MTPN
ARPC4	28.8955	29.0479	28.9309	29.073	29.0992	29.2433	29.2121	29.3758	29.3051	29.5583				6	6	1	41.1	41.1	4.8	19.667	0	35.164	16776000000	202	P59998;P59998-3;P59998-4	P59998;P59998-3	Actin-related protein 2/3 complex subunit 4	ARPC4
CD81	25.6134	26.0397	25.7596	26.1219	26.3755	25.8334	23.5535	25.5806	25.9924	25.4354				3	3	3	25	25	25	25.809	0	41.691	1256300000	23	P60033	P60033	CD81 antigen	CD81
SEC61G	24.4811	24.1534	24.0176	24.1247	24.5764	24.699	24.7953	24.4219	24.9512	24.7176				1	1	1	17.6	17.6	17.6	7.7412	0	11.597	1376400000	50	P60059	P60059	Protein transport protein Sec61 subunit gamma	SEC61G
TPI1	33.9197	34.1249	34.0294	33.9041	33.809	33.7841	33.7576	33.9158	33.7691	33.8098				21	21	21	88.4	88.4	88.4	26.669	0	297.35	264430000000	639	P60174-1;P60174;P60174-4	P60174-1;P60174;P60174-4	Triosephosphate isomerase	TPI1
EIF3E	28.3499	28.2605	28.247	28.1884	28.2322	28.3196	27.3266	28.2208	28.0061	27.9031				18	18	18	42.5	42.5	42.5	52.22	0	63.928	8292300000	273	P60228	P60228	Eukaryotic translation initiation factor 3 subunit E	EIF3E
PPP4C	25.1898	25.1189	25.3294	25.0197	24.8574	23.0911	25.4554	24.0381	24.9646	25.615				7	5	5	20.2	15.3	15.3	35.08	0	19.236	817240000	19	P60510	P60510	Serine/threonine-protein phosphatase 4 catalytic subunit	PPP4C
UBE2G2	24.4288	24.4095	24.3797	23.7279	23.921	23.4232	23.2739	24.4016	23.0466	23.36				1	1	1	17.5	17.5	17.5	15.614	0.0018334	3.2737	253230000	1	P60604-2;P60604	P60604-2;P60604	Ubiquitin-conjugating enzyme E2 G2	UBE2G2
MYL6	31.281	31.3217	31.1587	31.109	31.0321	32.1727	32.2482	31.9268	32.0038	32.0372				11	11	11	76.8	76.8	76.8	16.961	0	121.56	65259000000	379	P60660-2;P60660;P14649	P60660-2;P60660	Myosin light polypeptide 6	MYL6
ACTB	36.1232	36.1075	36.1052	36.0869	35.9165	36.4413	36.328	36.4453	36.5526	36.6209				37	37	2	84.3	84.3	4.8	41.736	0	323.31	3227500000000	5181	P60709;A5A3E0;Q9BYX7	P60709	Actin, cytoplasmic 1;Actin, cytoplasmic 1, N-terminally processed	ACTB
EIF4A1	32.1821	32.1814	32.2199	32.3065	32.2925	32.2749	32.2586	32.4712	32.4307	32.4137				30	30	18	73.9	73.9	47.5	46.153	0	323.31	121540000000	1148	P60842;P60842-2	P60842;P60842-2	Eukaryotic initiation factor 4A-I	EIF4A1
RPS20	28.8001	28.8567	28.77	29.0522	29.3674	28.9329	28.9121	29.1226	28.8348	28.6884				7	7	7	38.7	38.7	38.7	13.373	0	67.44	21528000000	351	P60866;P60866-2	P60866;P60866-2	40S ribosomal protein S20	RPS20
SNAP25	24.0828	23.9078	24.0116	24.5945	24.6647	21.6376	21.8533	22.3234	21.834	22.1765				1	1	1	7.3	7.3	7.3	23.336	0	24.571	211010000	8	P60880-2;P60880	P60880-2;P60880	Synaptosomal-associated protein 25	SNAP25
PRPS1	28.9819	28.8605	28.769	28.7179	28.8488	28.9204	29.1023	29.1164	29.0119	28.952				13	13	4	50.3	50.3	17.3	34.834	0	58.828	9619400000	154	P60891;P60891-2	P60891;P60891-2	Ribose-phosphate pyrophosphokinase 1	PRPS1
PSMA6	29.8479	29.9581	29.9202	29.84	29.8831	29.8211	29.8021	29.9672	29.7334	29.9078				13	13	13	53.7	53.7	53.7	27.399	0	106	22106000000	372	P60900;P60900-2;P60900-3	P60900;P60900-2;P60900-3	Proteasome subunit alpha type-6	PSMA6
S100A10	30.4498	30.5293	30.5174	30.3461	30.6378	30.8138	31.422	30.8327	31.1837	30.923				7	7	7	55.7	55.7	55.7	11.203	0	29.661	38209000000	191	P60903	P60903	Protein S100-A10	S100A10
CDC42	29.9433	29.5089	29.6213	29.8355	29.5873	29.3946	29.822	29.2703	28.8854	28.8719				7	6	6	43.5	37.7	37.7	21.258	0	19.509	10759000000	93	P60953;P60953-1;Q9H4E5-2;P17081;Q9H4E5	P60953;P60953-1	Cell division control protein 42 homolog	CDC42
DSTN	31.145	31.2884	31.0532	30.9306	30.8852	31.2192	31.2829	30.733	30.9762	30.8799				15	15	15	69.7	69.7	69.7	18.506	0	99.686	45794000000	324	P60981;P60981-2	P60981;P60981-2	Destrin	DSTN
GMFB	26.8588	26.9017	26.8896	26.3914	26.3415	26.8089	26.8345	26.7214	26.7275	26.8212				5	5	5	48.6	48.6	48.6	16.713	0	35.065	2810700000	74	P60983;O60234	P60983	Glia maturation factor beta	GMFB
RAB8A	25.1904	24.5318	24.7083	24.6241	25.0089	24.7735	24.4968	24.4774	25.0327	24.9605				6	4	3	29	19.8	16.4	23.668	0	17.546	890790000	50	P61006;P61006-2	P61006;P61006-2	Ras-related protein Rab-8A	RAB8A
SPCS3	25.2776	25.2453	24.5732	25.5875	25.7127	25.7544	24.305	25.7094	25.0517	24.2927				4	4	4	20.6	20.6	20.6	20.313	0.00034037	9.0206	924090000	39	P61009	P61009	Signal peptidase complex subunit 3	SPCS3
SRP54	27.8922	27.6751	27.7466	27.764	27.7349	27.706	27.5427	27.7412	27.8599	27.7852				14	14	14	35.1	35.1	35.1	55.704	0	68.879	6634800000	188	P61011;P61011-2	P61011;P61011-2	Signal recognition particle 54 kDa protein	SRP54
RAB2A	29.0969	28.8384	29.0479	28.8109	28.515	28.3827	28.5128	28.8244	28.6566	29.4001				12	12	5	59.9	59.9	31.1	23.545	0	158.06	9674100000	185	P61019;P61019-2	P61019;P61019-2	Ras-related protein Rab-2A	RAB2A
RAB5B	25.6075	25.1441	25.4479	24.6492	24.6855	24.1887	24.6286	25.0929	23.2681	22.9459				6	3	3	36.7	21.9	21.9	23.707	0	13.275	647020000	6	P61020;P61020-2	P61020;P61020-2	Ras-related protein Rab-5B	RAB5B
RAB10	28.8722	28.8129	28.8089	28.6756	28.9423	28.1043	27.9245	28.3941	27.8698	28.5803				9	8	7	52	46.5	43	22.541	0	31.32	5866100000	60	P61026	P61026	Ras-related protein Rab-10	RAB10
UBE2D3;UBE2D2	28.0475	28.2944	28.0271	28.3162	27.7125	27.4861	27.0515	27.2489	27.1383	26.8821				4	4	3	40.8	40.8	28.6	16.687	0	20.001	4362100000	55	P61077;P61077-2;P61077-3;P62837-2;P62837	P61077;P61077-2;P61077-3;P62837-2;P62837	Ubiquitin-conjugating enzyme E2 D3;Ubiquitin-conjugating enzyme E2 D2	UBE2D3;UBE2D2
UBE2M	27.7797	28.0421	27.7283	28.0424	27.8449	27.5938	27.9614	28.0386	27.8831	28.003				7	7	7	29	29	29	20.9	0	19.145	4750500000	75	P61081	P61081	NEDD8-conjugating enzyme Ubc12	UBE2M
UBE2K	27.0291	26.9913	26.9454	26.2288	26.3589	26.7602	26.5936	27.1997	26.8012	27.0657				6	6	6	35.5	35.5	35.5	22.406	0	37.685	1679900000	56	P61086;P61086-2;P61086-3	P61086;P61086-2;P61086-3	Ubiquitin-conjugating enzyme E2 K	UBE2K
UBE2N;UBE2NL	29.1445	29.4325	29.2751	29.4534	29.4467	29.466	29.4945	29.1352	29.2172	29.1732				8	8	8	53.3	53.3	53.3	17.138	0	23.217	12002000000	124	P61088;Q5JXB2	P61088;Q5JXB2	Ubiquitin-conjugating enzyme E2 N;Putative ubiquitin-conjugating enzyme E2 N-like	UBE2N;UBE2NL
RAB14	28.8989	28.6864	28.6981	28.7032	28.5615	28.5665	28.4175	28.1552	28.2237	28.6279				10	10	10	51.2	51.2	51.2	23.897	0	82.525	6706000000	137	P61106	P61106	Ras-related protein Rab-14	RAB14
ACTR3	30.1491	30.163	30.1439	30.2469	30.2148	30.4816	30.3455	30.562	30.4876	30.4225				22	22	22	58.6	58.6	58.6	47.371	0	323.31	52563000000	783	P61158;Q9P1U1-2;Q9P1U1-3;Q9P1U1;Q9C0K3	P61158	Actin-related protein 3	ACTR3
ACTR2	29.1257	29.021	29.1115	29.0759	29.1754	29.3403	29.217	29.3792	29.4244	29.3551				13	13	13	37.8	37.8	37.8	44.76	0	104.64	21268000000	283	P61160;P61160-2	P61160;P61160-2	Actin-related protein 2	ACTR2
ACTR1A	27.8069	27.651	27.5519	27.8553	27.9343	28.2562	28.3756	27.9104	28.0884	28.115				8	8	5	35.9	35.9	22.6	42.613	0	42.493	6353200000	123	P61163	P61163	Alpha-centractin	ACTR1A
COPS2	23.282	24.4871	22.7382	24.2979	27.1764	23.9376	23.9834	23.7131	23.2577	23.9941				7	7	7	22.8	22.8	22.8	51.596	0	25.014	628480000	13	P61201;P61201-2	P61201;P61201-2	COP9 signalosome complex subunit 2	COPS2
ARF1;ARF3	30.5155	30.1243	29.9491	29.9746	30.0281	29.999	28.4974	29.6162	29.8194	29.3177				10	10	5	60.2	60.2	31.5	20.697	0	107.43	23016000000	230	P84077;P61204;P61204-2	P84077;P61204;P61204-2	ADP-ribosylation factor 1;ADP-ribosylation factor 3	ARF1;ARF3
ABCE1	27.9205	27.9028	27.9031	27.9274	27.8318	28.0122	28.1401	28.2462	28.1669	28.0924				18	18	18	40.7	40.7	40.7	67.314	0	125.94	7650700000	207	P61221	P61221	ATP-binding cassette sub-family E member 1	ABCE1
RAP1B	29.0455	28.8981	29.0827	29.1001	28.8388	28.5204	28.4701	28.4571	28.8875	28.9253				10	10	3	58.2	58.2	17	18.778	0	51.366	8116400000	156	P61224-3;P61224;P61224-2;A6NIZ1;P61224-4	P61224-3;P61224;P61224-2;A6NIZ1;P61224-4	Ras-related protein Rap-1b;Ras-related protein Rap-1b-like protein	RAP1B
RPS3A	25.801	28.4059	25.0676	28.9155	31.118	25.2909	21.7373	28.3424	29.3227	24.8293				20	20	20	59.1	59.1	59.1	29.945	0	143.35	54643000000	586	P61247	P61247	40S ribosomal protein S3a	RPS3A
RPL26;RPL26L1	22.6684	25.8503	21.8322	25.1056	28.6923	21.1408	22.335	26.1395	27.4517	21.139				7	7	7	33.8	33.8	33.8	17.258	0	27.567	7039200000	164	P61254;Q9UNX3	P61254;Q9UNX3	60S ribosomal protein L26;60S ribosomal protein L26-like 1	RPL26;RPL26L1
PSME3	28.7371	28.6705	28.6382	28.7549	28.5384	28.4661	28.8233	28.8194	28.6627	28.9207				10	10	10	42.9	42.9	42.9	29.506	0	67.155	10085000000	175	P61289;P61289-3;P61289-2	P61289;P61289-3;P61289-2	Proteasome activator complex subunit 3	PSME3
RPL15	25.1382	25.2711	23.5561	27.2511	29.0402	21.8291	25.6438	26.6036	27.1224	23.7785				8	8	8	38.7	38.7	38.7	24.146	0	56.876	14835000000	221	P61313;P61313-2	P61313;P61313-2	60S ribosomal protein L15	RPL15
RPL27	21.8486	25.1169	22.2158	27.2784	29.5721	23.3438	22.2778	25.4433	27.8404	21.8432				8	8	8	49.3	49.3	49.3	15.798	0	168.91	19473000000	219	P61353	P61353	60S ribosomal protein L27	RPL27
ATP6V0D1	24.9898	25.3963	25.0435	25.5507	25.1062	24.5653	23.0123	24.7314	24.9094	24.6841				8	8	8	32.2	32.2	32.2	40.329	0	44.532	1452300000	51	P61421	P61421	V-type proton ATPase subunit d 1	ATP6V0D1
PCBD1	28.0348	28.5947	28.0752	29.3016	29.1743	27.1834	27.4605	27.6367	28.2719	27.6685				6	6	6	57.7	57.7	57.7	11.999	0	70.359	6469000000	95	P61457	P61457	Pterin-4-alpha-carbinolamine dehydratase	PCBD1
RPL37A	21.7572	23.2089	22.8058	24.7164	26.463	22.4438	22.9022	22.2039	23.6313	22.081				4	4	4	42.4	42.4	42.4	10.275	0	14.431	1815700000	35	P61513;A6NKH3	P61513	60S ribosomal protein L37a	RPL37A
RHOA	29.3588	29.8228	29.9156	29.7254	29.4722	29.3356	29.1935	29.3745	29.4565	29.4339				12	12	4	75.6	75.6	32.6	21.768	0	147.2	15768000000	222	P61586	P61586	Transforming protein RhoA	RHOA
NAA20	23.5868	23.1479	22.2042	22.778	22.688	22.7114	23.463	22.9593	23.3612	23.8132				2	2	2	13.5	13.5	13.5	20.368	0.0025265	2.7361	189710000	5	P61599;P61599-2	P61599;P61599-2	N-alpha-acetyltransferase 20	NAA20
HSPE1	31.5938	31.4021	31.2506	31.4402	31.7422	31.2467	31.1331	31.6188	31.6075	31.1159				13	13	13	84.3	84.3	84.3	10.932	0	64.032	53698000000	230	P61604	P61604	10 kDa heat shock protein, mitochondrial	HSPE1
SEC61A1	22.8826	24.4225	22.8306	24.5833	23.7481	23.2958	22.702	23.1636	23.8659	22.673				7	7	7	16	16	16	52.264	0	17.989	694060000	28	P61619;P61619-3;Q9H9S3-2;Q9H9S3-3;Q9H9S3	P61619;P61619-3	Protein transport protein Sec61 subunit alpha isoform 1	SEC61A1
VBP1	28.0487	28.1616	27.6018	27.958	27.523	28.1308	28.0531	27.8729	27.7313	27.7782				7	7	7	45.2	45.2	45.2	22.658	0	92.991	4861100000	101	P61758	P61758	Prefoldin subunit 3	VBP1
B2M	26.5962	26.4968	26.343	26.5893	26.654	26.6081	26.6666	26.478	26.8599	26.6629				3	3	3	35.3	35.3	35.3	13.714	0	13.377	2092800000	42	P61769	P61769	Beta-2-microglobulin;Beta-2-microglobulin form pI 5.3	B2M
NPC2	26.0887	26.3621	26.008	26.0789	26.342	29.0035	28.4109	28.1407	28.479	28.4365				6	6	6	55.2	55.2	55.2	13.415	0	42.026	4266600000	51	P61916-2;P61916	P61916-2;P61916	Epididymal secretory protein E1	NPC2
COPZ1	28.4489	28.1916	28.2978	28.4035	28.3971	28.2504	28.4541	28.1667	28.4553	28.6069				7	7	7	44.1	44.1	44.1	20.198	0	59.629	7877400000	131	P61923;P61923-4;P61923-5;P61923-3;P61923-2	P61923;P61923-4;P61923-5	Coatomer subunit zeta-1	COPZ1
UFM1	23.4864	23.7051	24.5512	24.9824	24.8259	24.6133	24.655	24.5493	25.0596	23.6208				1	1	1	17.6	17.6	17.6	9.1175	0.0018135	3.0822	499540000	15	P61960	P61960	Ubiquitin-fold modifier 1	UFM1
NUTF2	28.1914	28.3107	28.3878	28.2568	28.0559	28.7764	27.9238	28.6737	28.8739	28.5001				4	4	4	51.2	51.2	51.2	14.478	0	73.747	7801800000	56	P61970	P61970	Nuclear transport factor 2	NUTF2
HNRNPK	29.1151	28.8073	28.8602	28.3855	27.9915	28.487	28.118	27.9487	28.6411	29.0751				29	1	1	67.9	7.8	7.8	51.028	0.00033887	8.9346	15896000000	66	P61978-2;P61978	P61978-2;P61978	Heterogeneous nuclear ribonucleoprotein K	HNRNPK
HNRNPK	32.0539	32.0139	32.0634	31.9454	31.6474	32.0603	32.2033	32.1234	32.0191	32.0141				30	30	2	66.1	66.1	4.8	48.562	0	323.31	172090000000	1370	P61978-3	P61978-3	Heterogeneous nuclear ribonucleoprotein K	HNRNPK
YWHAG	30.8701	30.738	30.6556	30.8391	30.5519	31.0042	31.0935	31.0986	31.1326	31.1974				16	14	12	60.7	57.5	51	28.302	0	242.44	41561000000	354	P61981	P61981	14-3-3 protein gamma;14-3-3 protein gamma, N-terminally processed	YWHAG
RPS7	29.5954	29.609	29.4098	29.9586	30.6848	29.3891	29.3977	29.7185	29.9307	29.5577				14	14	14	62.4	62.4	62.4	22.127	0	104.87	49239000000	376	P62081	P62081	40S ribosomal protein S7	RPS7
PPP1CA	29.4461	29.326	29.2784	29.1827	29.2684	29.6316	29.9055	29.5907	29.6515	29.7361				21	21	7	71.2	71.2	26.1	37.512	0	169.99	34823000000	506	P62136;P62136-2;P62136-3	P62136;P62136-2;P62136-3	Serine/threonine-protein phosphatase PP1-alpha catalytic subunit	PPP1CA
PPP1CB	27.8392	27.5452	27.5683	27.3405	27.5963	27.7297	28.1733	27.7964	28.0679	28.08				19	7	7	68.8	36.7	36.7	37.186	0	80.402	9065100000	129	P62140	P62140	Serine/threonine-protein phosphatase PP1-beta catalytic subunit	PPP1CB
PSMC1	26.1957	28.2649	27.0832	28.0545	29.3405	24.6245	24.7239	26.9161	28.269	26.1325				21	21	21	54.1	54.1	54.1	49.184	0	157.2	9027700000	268	P62191;P62191-2	P62191;P62191-2	26S protease regulatory subunit 4	PSMC1
PSMC5	30.1152	30.0988	30.124	29.9519	29.7951	30.0228	30.2329	30.2158	30.2647	30.366				18	18	17	60.3	60.3	57.4	45.626	0	323.31	28077000000	527	P62195;P62195-2	P62195;P62195-2	26S protease regulatory subunit 8	PSMC5
RPS8	23.4777	27.865	23.3981	28.9592	31.1078	23.2213	23.5195	27.8069	29.5478	22.3447				19	19	19	62	62	62	24.205	0	223.32	71720000000	518	P62241	P62241	40S ribosomal protein S8	RPS8
RPS15A	29.3451	29.2454	29.2983	29.4883	29.8679	29.3092	29.3569	29.5784	29.5339	29.5094				11	11	11	70.8	70.8	70.8	14.839	0	68.682	24825000000	304	P62244	P62244	40S ribosomal protein S15a	RPS15A
RPS16	28.9818	29.261	29.0424	29.352	30.3449	29.0729	29.0619	29.333	29.522	29.107				9	9	9	50.7	50.7	50.7	16.445	0	48.4	28522000000	320	P62249	P62249	40S ribosomal protein S16	RPS16
UBE2G1	23.9245	24.1251	23.4528	23.6524	24.1753	23.975	23.7383	23.7787	23.8352	23.6309				2	2	2	6.5	6.5	6.5	19.509	0.00033647	8.7048	223970000	12	P62253	P62253	Ubiquitin-conjugating enzyme E2 G1;Ubiquitin-conjugating enzyme E2 G1, N-terminally processed	UBE2G1
YWHAE	33.4014	33.4036	33.3127	33.2229	33.1051	33.5008	33.5315	33.3744	33.3752	33.4051				26	26	24	77.6	77.6	74.5	29.174	0	323.31	229140000000	1049	P62258;P62258-2	P62258;P62258-2	14-3-3 protein epsilon	YWHAE
RPS14	29.153	29.008	28.8747	29.0712	29.7811	29.032	29.2375	29.1709	29.5979	29.3269				8	8	8	40.4	40.4	40.4	16.273	0	246.99	33840000000	312	P62263	P62263	40S ribosomal protein S14	RPS14
RPS23	24.1783	25.7038	22.2016	26.2507	28.3075	22.6334	22.5472	25.554	26.9579	25.3239				4	4	4	35	35	35	15.807	0	28.848	6545700000	95	P62266	P62266	40S ribosomal protein S23	RPS23
RPS18	27.3122	27.6245	27.1916	27.7799	29.8698	27.346	27.2526	27.6986	28.4692	27.5639				13	13	13	55.9	55.9	55.9	17.718	0	66.51	18850000000	267	P62269	P62269	40S ribosomal protein S18	RPS18
RPS13	27.8356	28.2453	27.9013	28.747	30.3628	28.0271	27.2011	28.7167	29.1173	28.2826				13	13	13	56.3	56.3	56.3	17.222	0	70.632	23311000000	351	P62277	P62277	40S ribosomal protein S13	RPS13
RPS11	27.5606	28.3234	27.3901	28.7529	30.238	28.4358	27.0371	28.8593	28.819	28.0973				13	13	13	57	57	57	18.431	0	74.302	21205000000	320	P62280	P62280	40S ribosomal protein S11	RPS11
SNRPF	24.7851	25.0799	23.0145	24.7623	23.1644	24.1063	24.6883	24.6259	24.4781	21.8817				3	3	3	48.8	48.8	48.8	9.7251	0	26.358	3241900000	63	P62306	P62306	Small nuclear ribonucleoprotein F	SNRPF
LSM3	25.7942	26.0019	25.4749	25.6932	25.991	25.3207	25.1475	25.4114	25.2558	25.5861				3	3	3	40.2	40.2	40.2	11.845	0	24.6	2373200000	94	P62310	P62310	U6 snRNA-associated Sm-like protein LSm3	LSM3
SNRPD1	21.6456	22.535	21.1253	21.9766	25.6257	21.075	20.2032	19.9901	23.0107	22.6292				5	5	5	54.6	54.6	54.6	13.281	0	99.071	14797000000	115	P62314	P62314	Small nuclear ribonucleoprotein Sm D1	SNRPD1
SNRPD2	22.2048	22.7533	22.496	22.247	23.3304	22.3869	22.0652	22.314	23.0676	22.2686				12	12	12	71.2	71.2	71.2	13.527	0	75.637	15110000000	157	P62316;P62316-2	P62316;P62316-2	Small nuclear ribonucleoprotein Sm D2	SNRPD2
SNRPD3	23.4257	24.8023	23.148	23.4653	23.8909	24.8966	24.9492	23.7416	23.9895	22.8432				7	7	7	55.8	55.8	55.8	13.291	0	132.8	20514000000	187	P62318-2;P62318	P62318-2;P62318	Small nuclear ribonucleoprotein Sm D3	SNRPD3
TMSB4X	30.2441	30.5986	30.4431	30.2278	30.4819	30.1803	30.8633	30.1886	30.4239	29.4393				5	5	5	75	75	75	5.0526	0	76.969	25594000000	149	P62328	P62328	Thymosin beta-4;Hematopoietic system regulatory peptide	TMSB4X
ARF6	25.9234	25.8238	25.9705	25.7717	25.7824	25.4964	23.4653	25.0629	25.0378	23.8001				3	3	3	21.1	21.1	21.1	20.082	0	12.427	1088100000	22	P62330	P62330	ADP-ribosylation factor 6	ARF6
PSMC6	29.7417	29.5025	29.7053	29.7914	29.4873	29.7826	29.7509	29.7979	29.8457	29.9067				20	20	20	63.8	63.8	63.8	44.172	0	219.97	23369000000	447	P62333	P62333	26S protease regulatory subunit 10B	PSMC6
RPL7A	23.6989	27.4784	22.773	28.2198	30.564	22.1037	23.1871	27.3894	28.6581	24.1261				15	15	15	42.5	42.5	42.5	29.995	0	124.43	34884000000	367	P62424	P62424	60S ribosomal protein L7a	RPL7A
ETF1	29.0303	28.8608	28.9833	29.0914	29.033	28.9954	29.2907	29.2658	29.1586	29.221				16	16	16	44.2	44.2	44.2	49.03	0	188	14330000000	342	P62495;P62495-2	P62495;P62495-2	Eukaryotic peptide chain release factor subunit 1	ETF1
CNBP	25.2746	26.1284	26.2605	23.4859	22.8501	25.8479	26.0367	25.6129	24.5793	25.0249				4	4	4	32.9	32.9	32.9	18.742	0	20.46	980120000	30	P62633-2;P62633;P62633-7;P62633-3;P62633-8;P62633-5;P62633-4;P62633-6	P62633-2;P62633;P62633-7;P62633-3;P62633-8;P62633-5;P62633-4;P62633-6	Cellular nucleic acid-binding protein	CNBP
RPS4X	28.5216	28.9464	28.5475	29.3155	31.0842	28.8281	28.2183	29.1089	29.6623	28.8974				21	21	9	58.6	58.6	32.7	29.597	0	169.8	43066000000	566	P62701	P62701	40S ribosomal protein S4, X isoform	RPS4X
PPP2CB	29.1609	29.3546	29.239	29.1273	28.9208	29.2284	28.5165	29.1419	28.9025	28.8434				13	13	1	49.2	49.2	4.2	35.575	0	177.83	10549000000	153	P62714	P62714	Serine/threonine-protein phosphatase 2A catalytic subunit beta isoform	PPP2CB
RPL23A	22.6452	25.9379	21.5335	26.3392	29.9028	22.1252	22.4561	27.0683	28.3867	23.517				10	10	10	42.9	42.9	42.9	17.695	0	47.795	29040000000	246	P62750	P62750	60S ribosomal protein L23a	RPL23A
RPS6	23.2494	27.449	22.4975	28.0064	29.9906	21.9298	23.1195	27.0326	28.4945	24.6785				10	10	10	27.7	27.7	27.7	28.68	0	129.96	25862000000	241	P62753	P62753	40S ribosomal protein S6	RPS6
HIST1H4A	26.1076	27.7542	27.8305	26.6527	28.002	26.6502	26.995	26.803	27.5717	26.4546				14	14	14	68	68	68	11.367	0	195.44	443840000000	834	P62805	P62805	Histone H4	HIST1H4A
RAB1A	27.4479	26.8058	27.1506	27.0569	27.1047	27.4758	27.1069	27.1252	27.276	27.7513				10	4	4	59	24.9	24.9	22.677	0	23.037	3767200000	61	P62820;P62820-2;P62820-3	P62820;P62820-2;P62820-3	Ras-related protein Rab-1A	RAB1A
RAN	30.8883	30.7465	30.7519	30.6885	30.6164	31.0375	31.0019	30.958	31.1202	31.3095				13	13	13	57.9	57.9	57.9	24.423	0	60.086	39799000000	245	P62826	P62826	GTP-binding nuclear protein Ran	RAN
RPL23	28.1365	28.3619	28.1084	28.6184	29.8464	28.4357	28.1513	28.8094	28.9911	28.4102				8	8	8	57.9	57.9	57.9	14.865	0	47.594	28526000000	289	P62829	P62829	60S ribosomal protein L23	RPL23
RPS15	26.7418	27.0299	26.7655	27.4946	28.6573	26.9339	26.377	27.3816	27.5009	26.4363				4	4	4	37.2	37.2	37.2	17.04	0	31.616	10684000000	177	P62841	P62841	40S ribosomal protein S15	RPS15
RPS24	21.9291	26.0308	22.8197	26.7375	29.0302	22.3501	21.8733	26.0519	27.3276	21.7385				6	6	6	36.9	36.9	36.9	15.069	0	25.481	10989000000	151	P62847-2;P62847-3;P62847;P62847-4	P62847-2;P62847-3;P62847;P62847-4	40S ribosomal protein S24	RPS24
RPS25	23.3871	26.5276	21.9584	27.3333	29.8469	22.9465	23.6592	26.2908	28.0744	21.6151				4	4	4	24	24	24	13.742	0	18.975	17121000000	113	P62851	P62851	40S ribosomal protein S25	RPS25
RPS26;RPS26P11	25.8244	26.977	25.3201	27.5122	29.2911	24.7336	25.7821	27.1072	27.8753	25.6773				3	3	3	31.3	31.3	31.3	13.015	0	13.023	12958000000	140	P62854;Q5JNZ5	P62854;Q5JNZ5	40S ribosomal protein S26;Putative 40S ribosomal protein S26-like 1	RPS26;RPS26P11
RPS28	27.5513	27.7477	27.6772	27.6796	27.7599	27.6822	27.6326	27.524	28.0331	27.5983				5	5	5	40.6	40.6	40.6	7.8409	0	93.349	10289000000	145	P62857	P62857	40S ribosomal protein S28	RPS28
FAU	22.1793	24.3405	22.2852	24.7826	27.0466	22.7602	22.3557	23.146	24.9017	21.8669				2	2	2	18.6	18.6	18.6	6.6478	0	10.342	2591900000	36	P62861	P62861	40S ribosomal protein S30	FAU
GNB1	28.6645	28.5287	28.5831	28.6831	28.6231	28.7036	28.3896	28.786	28.3084	28.4277				13	8	8	57.4	39.1	39.1	37.377	0	159.34	11507000000	187	P62873;P62873-2;P16520-2;P16520	P62873;P62873-2	Guanine nucleotide-binding protein G(I)/G(S)/G(T) subunit beta-1	GNB1
RBX1	25.629	25.5126	25.1729	25.3266	24.7681	25.8922	24.6056	25.0154	25.4453	25.8777				3	3	3	30.6	30.6	30.6	12.274	0	23.934	1369000000	40	P62877	P62877	E3 ubiquitin-protein ligase RBX1;E3 ubiquitin-protein ligase RBX1, N-terminally processed	RBX1
GNB2	29.2964	29.0991	29.1243	28.9429	29.0595	29.5676	29.1342	29.1422	29.1158	29.2656				15	15	10	58.2	58.2	40	37.331	0	194.48	19452000000	379	P62879;P62879-2;Q9HAV0	P62879	Guanine nucleotide-binding protein G(I)/G(S)/G(T) subunit beta-2	GNB2
RPL30	29.1971	29.4931	29.2593	29.6616	30.1134	29.1026	29.2507	29.5144	29.5123	29.0898				5	5	5	51.3	51.3	51.3	12.784	0	78.038	40599000000	333	P62888	P62888	60S ribosomal protein L30	RPL30
RPL31	23.4494	25.4309	23.1445	26.1304	26.3464	22.8317	23.4116	24.9994	26.2239	23.8742				7	7	7	40	40	40	14.463	0	16.651	6309000000	91	P62899;P62899-3;P62899-2	P62899;P62899-3;P62899-2	60S ribosomal protein L31	RPL31
RPL10A	26.8104	27.8176	26.4431	28.118	29.9271	24.9096	25.5554	27.6867	28.4114	27.0401				11	11	11	41.9	41.9	41.9	24.831	0	59.622	19110000000	251	P62906	P62906	60S ribosomal protein L10a	RPL10A
RPL32	23.261	26.255	22.0114	26.9989	29.0037	23.2423	24.6203	26.9168	27.383	22.8433				9	9	9	47.4	47.4	47.4	15.86	0	40.51	16410000000	208	P62910	P62910	60S ribosomal protein L32	RPL32
RPL11	29.1278	28.9501	28.9209	29.0383	29.051	28.9401	29.0817	29.1981	29.2496	29.445				6	6	2	41	41	8.4	20.252	0	54.177	28262000000	172	P62913	P62913	60S ribosomal protein L11	RPL11
RPL8	25.6555	27.1108	24.2864	27.9927	30.0241	24.566	25.2024	27.0162	28.2064	25.9321				13	13	13	47.9	47.9	47.9	28.024	0	129.05	25927000000	210	P62917	P62917	60S ribosomal protein L8	RPL8
PPIA	34.1342	34.2788	34.0094	34.1487	34.0796	34.099	34.24	34.0505	34.2318	34.3146				15	15	15	83	83	83	18.012	0	135.76	345380000000	587	P62937;P62937-2;P0DN26;A0A0B4J2A2;A0A075B759;Q9Y536;F5H284;P0DN37	P62937;P62937-2	Peptidyl-prolyl cis-trans isomerase A;Peptidyl-prolyl cis-trans isomerase A, N-terminally processed	PPIA
FKBP1A	29.4911	29.6261	29.4989	29.6258	29.7051	29.7217	29.7028	30.0292	29.8209	29.4715				7	7	7	50	50	50	11.951	0	161.22	16143000000	126	P62942	P62942	Peptidyl-prolyl cis-trans isomerase FKBP1A	FKBP1A
RPS27A;UBA52;UBB;UBC	31.8966	31.589	31.6788	31.3996	31.2114	31.8326	31.5966	31.8082	31.5261	31.4797				11	11	11	56.4	56.4	56.4	17.965	0	180.32	118180000000	681	P62979;P62987;P0CG47;P0CG48	P62979;P62987;P0CG47;P0CG48	Ubiquitin-40S ribosomal protein S27a;Ubiquitin;40S ribosomal protein S27a;Ubiquitin-60S ribosomal protein L40;Ubiquitin;60S ribosomal protein L40;Polyubiquitin-B;Ubiquitin;Polyubiquitin-C;Ubiquitin	RPS27A;UBA52;UBB;UBC
GRB2	27.0618	27.0172	26.9119	27.006	26.6951	26.8424	26.8782	26.2416	26.0587	26.0918				8	8	8	48.4	48.4	48.4	25.206	0	42.797	2087300000	46	P62993;P62993-2	P62993;P62993-2	Growth factor receptor-bound protein 2	GRB2
RAC1;RAC3;RAC2	28.8932	28.1606	28.5579	28.6247	29.2694	28.7324	27.6229	28.15	28.558	28.5168				8	8	7	41.1	41.1	35.4	21.45	0	31.201	7117000000	158	P63000;P63000-2;P60763;P15153	P63000;P63000-2;P60763;P15153	Ras-related C3 botulinum toxin substrate 1;Ras-related C3 botulinum toxin substrate 3;Ras-related C3 botulinum toxin substrate 2	RAC1;RAC3;RAC2
AP2B1	29.472	29.4118	29.5896	29.5879	29.741	29.6434	29.4731	29.7116	29.4699	29.6247				37	37	21	47	47	31.2	104.55	0	229.91	24694000000	681	P63010;P63010-2;P63010-3	P63010;P63010-2;P63010-3	AP-2 complex subunit beta	AP2B1
GNAS	27.4732	27.0208	27.209	27.1592	26.7481	27.7383	27.3671	27.0366	27.1203	27.3126				10	9	9	34.3	31.4	31.4	44.179	0	62.17	5539800000	151	P63092-3;P63092-2;P63092;P63092-4;Q5JWF2-2;Q5JWF2	P63092-3;P63092-2;P63092;P63092-4;Q5JWF2-2;Q5JWF2	Guanine nucleotide-binding protein G(s) subunit alpha isoforms short;Guanine nucleotide-binding protein G(s) subunit alpha isoforms XLas	GNAS
GNAI1	25.7675	25.9878	25.9152	26.0673	26.2992	25.3557	24.0827	25.2762	23.1523	23.5148				13	5	5	38.4	16.4	16.4	40.361	0	32.09	1572600000	64	P63096;P63096-2	P63096;P63096-2	Guanine nucleotide-binding protein G(i) subunit alpha-1	GNAI1
PPP3R1	25.4682	25.5724	25.5695	25.8141	25.1588	25.8823	25.9211	25.3625	25.7345	25.9624				3	3	3	34.1	34.1	34.1	19.3	0	11.15	979890000	15	P63098	P63098	Calcineurin subunit B type 1	PPP3R1
YWHAZ	32.9964	32.9346	32.8674	32.6113	32.4945	33.3162	33.3818	33.2236	33.4104	33.4656				20	18	16	69.8	65.7	62	27.745	0	314.19	182140000000	684	P63104;P63104-2	P63104;P63104-2	14-3-3 protein zeta/delta	YWHAZ
PPP2R2A	27.9515	28.2666	28.0272	28.1684	28.2645	27.9662	28.3014	28.1412	28.2104	28.2929				10	10	10	29.5	29.5	29.5	51.691	0	64.09	5690300000	118	P63151;P63151-2;Q66LE6;Q00005-6;Q00005;Q00005-2;Q00005-3;Q00005-4;Q00005-5;Q00005-7;Q9Y2T4-3;Q9Y2T4-4;Q9Y2T4-2;Q9Y2T4	P63151;P63151-2	Serine/threonine-protein phosphatase 2A 55 kDa regulatory subunit B alpha isoform	PPP2R2A
SUMO1	22.1368	24.7305	24.2732	25.516	25.9764	24.1407	25.2807	25.2234	25.6793	21.7437				5	5	5	43.6	43.6	43.6	11.557	0	39.429	3219100000	109	P63165;P63165-2	P63165	Small ubiquitin-related modifier 1	SUMO1
DYNLL1	27.0102	26.9271	27.1576	26.622	27.034	26.8043	27.1193	26.7629	26.9112	26.7641				4	4	1	50.6	50.6	24.7	10.366	0	35.359	4895900000	82	P63167	P63167	Dynein light chain 1, cytoplasmic	DYNLL1
DYNLT1	26.1283	25.8296	26.1521	25.7252	25.8546	25.6573	25.4162	25.5764	25.465	25.3951				3	3	3	42.5	42.5	42.5	12.452	0	17.757	1165300000	31	P63172	P63172	Dynein light chain Tctex-type 1	DYNLT1
RPL38	22.6238	21.9021	22.1912	25.8033	27.9818	22.1399	22.9661	22.7297	26.1378	22.9831				5	5	5	48.6	48.6	48.6	8.2178	0	22.078	4413900000	124	P63173	P63173	60S ribosomal protein L38	RPL38
SKP1	28.4116	28.4084	28.5505	28.4434	28.3043	28.4966	28.4995	28.4816	28.3268	28.4721				10	10	10	65	65	65	18.658	0	97.784	9749500000	225	P63208;P63208-2	P63208;P63208-2	S-phase kinase-associated protein 1	SKP1
RPS21	27.9055	28.0447	27.9958	28.2471	28.1712	28.0186	28.3055	28.0832	28.4669	27.8238				7	7	7	65.1	65.1	65.1	9.1113	0	229.2	12189000000	259	P63220	P63220	40S ribosomal protein S21	RPS21
EIF5A;EIF5AL1	33.046	33.2498	32.9209	33.1649	33.1343	33.2117	33.4005	33.1861	33.2799	33.3233				16	16	16	78.6	78.6	78.6	16.832	0	323.31	116570000000	681	P63241;P63241-2;Q6IS14;Q9GZV4	P63241;P63241-2;Q6IS14	Eukaryotic translation initiation factor 5A-1;Eukaryotic translation initiation factor 5A-1-like	EIF5A;EIF5AL1
GNB2L1	31.2655	31.049	31.1625	31.1049	31.0916	31.1866	31.016	31.3614	31.2386	31.3062				23	23	23	82.6	82.6	82.6	35.076	0	323.31	111230000000	952	P63244	P63244	Guanine nucleotide-binding protein subunit beta-2-like 1;Guanine nucleotide-binding protein subunit beta-2-like 1, N-terminally processed	GNB2L1
ACTG1	32.3874	32.1039	32.349	32.0862	31.3305	32.4115	32.2377	32.1824	31.8798	31.6219				37	2	2	84.3	4.8	4.8	41.792	0	74.579	210000000000	211	P63261	P63261	Actin, cytoplasmic 2;Actin, cytoplasmic 2, N-terminally processed	ACTG1
UBE2I	28.247	28.5832	28.1802	27.7783	28.3975	28.1752	27.4932	28.1745	27.7767	27.8244				7	7	7	58.2	58.2	58.2	18.007	0	45.324	5957700000	91	P63279	P63279	SUMO-conjugating enzyme UBC9	UBE2I
TMSB10	29.9297	30.0466	30.1097	30.4171	30.3092	30.233	30.1894	30.5341	30.9571	29.7872				4	4	4	68.2	68.2	68.2	5.0256	0	33.856	25420000000	98	P63313;CON__P21752	P63313	Thymosin beta-10	TMSB10
PPP2CA	26.6609	26.6619	26.6413	26.6481	26.2493	26.7835	25.3277	26.8727	26.5948	26.5328				13	1	1	49.2	4.2	4.2	35.594	0	19.434	2095600000	35	P67775;P67775-2	P67775;P67775-2	Serine/threonine-protein phosphatase 2A catalytic subunit alpha isoform	PPP2CA
YBX1	29.1916	29.4208	29.1292	29.6776	30.3806	29.1816	29.1524	29.4121	29.4503	29.1721				14	14	9	67	67	59.6	35.924	0	286.61	26337000000	418	P67809	P67809	Nuclease-sensitive element-binding protein 1	YBX1
SEC11A	25.8156	25.923	24.7537	26.1875	26.1264	26.2146	26.13	26.1198	25.574	25.2501				6	6	6	22	22	22	18.988	0	21.501	1339600000	48	P67812-4;P67812;P67812-3;P67812-2	P67812-4;P67812;P67812-3;P67812-2	Signal peptidase complex catalytic subunit SEC11A	SEC11A
CSNK2B	26.4381	26.5231	26.2196	26.172	26.8973	26.2186	26.0598	26.8025	26.7936	26.5823				7	7	7	37.7	37.7	37.7	24.942	0	65.43	3387400000	97	P67870	P67870	Casein kinase II subunit beta	CSNK2B
TPM4	31.2368	31.1549	31.0207	31.1306	30.7149	31.3266	31.6664	31.3534	31.3788	31.419				27	20	16	69	52.4	52.4	28.521	0	323.31	92878000000	670	P67936;P67936-2	P67936;P67936-2	Tropomyosin alpha-4 chain	TPM4
ACTC1;ACTA1;ACTG2;ACTA2	32.4898	32.5536	32.5276	32.6516	32.0502	32.9831	32.0805	32.8137	32.9754	32.8056				27	7	7	54.1	25.5	25.5	42.019	0	64.867	345150000000	321	P68032;P68133;P63267;P62736;P63267-2	P68032;P68133;P63267;P62736;P63267-2	Actin, alpha cardiac muscle 1;Actin, alpha skeletal muscle;Actin, gamma-enteric smooth muscle;Actin, aortic smooth muscle	ACTC1;ACTA1;ACTG2;ACTA2
UBE2L3	27.3869	27.6782	27.4266	27.5546	27.2228	27.7319	27.3811	27.495	27.4513	27.9186				7	7	7	64.9	64.9	64.9	17.861	0	69.967	5814700000	83	P68036;P68036-3;P68036-2	P68036;P68036-3;P68036-2	Ubiquitin-conjugating enzyme E2 L3	UBE2L3
EEF1A1;EEF1A1P5	34.4355	34.4002	34.3602	34.4623	34.3884	34.4058	34.308	34.496	34.3968	34.4865				24	24	13	60	60	30.7	50.14	0	293.56	407460000000	1322	P68104;Q5VTE0;P68104-2	P68104;Q5VTE0;P68104-2	Elongation factor 1-alpha 1;Putative elongation factor 1-alpha-like 3	EEF1A1;EEF1A1P5
TUBA4A	30.8266	30.8811	30.8221	30.7595	30.4616	31.351	31.4885	31.4303	31.3943	31.4329				26	7	5	69.4	23.7	20.5	49.924	0	51.251	49604000000	266	P68366;P68366-2	P68366;P68366-2	Tubulin alpha-4A chain	TUBA4A
TUBB4B	34.1665	34.1947	34.2067	34.1253	33.9758	34.1793	34.2381	34.0946	34.0352	34.1352				28	28	1	75.7	75.7	2.7	49.83	0	323.31	387420000000	1533	P68371	P68371	Tubulin beta-4B chain	TUBB4B
CSNK2A1;CSNK2A3	28.2184	28.2643	28.3592	28.1072	28.3481	28.1659	28.1042	28.5918	28.3732	28.5563				14	14	14	48.1	48.1	48.1	45.143	0	81.223	11277000000	264	P68400;Q8NEV1;P68400-2	P68400;Q8NEV1;P68400-2	Casein kinase II subunit alpha;Casein kinase II subunit alpha 3	CSNK2A1;CSNK2A3
PAFAH1B2	28.4302	28.7631	28.2748	28.6407	28.2014	29.0043	28.3459	28.8577	28.5914	28.4983				7	7	7	65.1	65.1	65.1	25.569	0	61.972	8469700000	84	P68402;P68402-3;P68402-2;P68402-4	P68402;P68402-3;P68402-2;P68402-4	Platelet-activating factor acetylhydrolase IB subunit beta	PAFAH1B2
IGBP1	25.0674	25.2268	25.1284	25.6075	25.1548	25.7416	26.0722	25.8392	25.6876	26.0836				6	6	6	23	23	23	39.221	0	27.504	923740000	29	P78318	P78318	Immunoglobulin-binding protein 1	IGBP1
SIRPA;SIRPB1	24.7213	25.1382	24.6162	24.4077	23.2643	25.9941	26.0313	25.8108	25.4265	25.1605				4	4	4	12.9	12.9	12.9	54.851	0	16.507	760030000	43	P78324-4;P78324;Q5TFQ8;P78324-2	P78324-4;P78324;Q5TFQ8;P78324-2	Tyrosine-protein phosphatase non-receptor type substrate 1;Signal-regulatory protein beta-1 isoform 3	SIRPA;SIRPB1
PSPH	27.321	27.2004	27.2547	27.1928	27.219	26.5054	26.3636	26.8407	26.9718	26.9945				5	5	5	34.2	34.2	34.2	25.007	0	60.835	2557300000	57	P78330	P78330	Phosphoserine phosphatase	PSPH
EIF4G2	27.6868	27.8135	27.8645	27.8893	27.8189	27.8022	27.8705	27.7482	27.5273	27.5359				19	19	19	27	27	27	98.149	0	96.926	5983200000	202	P78344-2;P78344	P78344-2;P78344	Eukaryotic translation initiation factor 4 gamma 2	EIF4G2
RPP30	25.3963	23.8556	24.8582	24.8389	23.94	24.8503	24.9763	25.2154	24.6795	23.3471				9	9	9	47.4	47.4	47.4	29.321	0	61.094	2982700000	135	P78346;P78346-2	P78346;P78346-2	Ribonuclease P protein subunit p30	RPP30
GTF2I	26.1324	26.7331	26.8121	25.6518	26.26	26.6162	26.1225	26.1698	26.1431	26.0068				18	18	18	23.8	23.8	23.8	107.97	0	66.461	2887300000	90	P78347-2;P78347-4;P78347-3;P78347;P78347-5;Q86UP8-3;Q86UP8;Q6EKJ0	P78347-2;P78347-4;P78347-3;P78347	General transcription factor II-I	GTF2I
CCT2	31.374	31.3147	31.3019	31.6092	31.5139	31.3101	31.4056	31.7563	31.6389	31.5734				32	32	32	70.5	70.5	70.5	57.488	0	323.31	64610000000	892	P78371;P78371-2	P78371;P78371-2	T-complex protein 1 subunit beta	CCT2
GSTO1	29.7551	29.8586	29.9308	29.82	29.8658	30.5825	30.381	30.2945	30.2625	30.283				17	17	17	68.9	68.9	68.9	27.566	0	73.562	18759000000	219	P78417;P78417-3;P78417-2	P78417;P78417-3;P78417-2	Glutathione S-transferase omega-1	GSTO1
JAG1	23.5936	23.2841	23.8499	22.4736	23.234	25.1736	25.1685	25.6465	25.9339	25.3309				4	4	4	6.2	6.2	6.2	116.58	0	10.503	487170000	11	P78504-2;P78504	P78504-2;P78504	Protein jagged-1	JAG1
PRKDC	24.4036	24.6604	26.0527	25.4534	22.8124	23.5228	24.0302	24.7412	24.9397	24.9655				191	191	191	46.5	46.5	46.5	469.08	0	323.31	87347000000	1581	P78527;P78527-2	P78527;P78527-2	DNA-dependent protein kinase catalytic subunit	PRKDC
IFI35	25.2558	24.3447	25.0652	24.7669	23.0484	22.9479	22.7997	23.0066	23.2552	22.9174				1	1	1	5.9	5.9	5.9	31.546	0	17.991	359020000	10	P80217;P80217-2	P80217;P80217-2	Interferon-induced 35 kDa protein	IFI35
NUCB2	26.9883	26.9506	26.8533	26.9657	26.6608	26.9144	26.8864	26.8093	26.8625	26.8001				7	7	7	21.9	21.9	21.9	50.2	0	45.802	2591000000	62	P80303-2;P80303	P80303-2;P80303	Nucleobindin-2;Nesfatin-1	NUCB2
BASP1	30.9227	30.917	30.6628	31.0634	31.2291	30.3952	30.3709	30.0639	29.805	29.7151				8	8	8	54.6	54.6	54.6	22.693	0	126.31	30618000000	188	P80723;P80723-2	P80723;P80723-2	Brain acid soluble protein 1	BASP1
DCD	23.6119	23.2658	23.2771	21.9433	23.5168	24.1719	25.748	22.3895	22.4879	23.8713				2	2	2	22.7	22.7	22.7	11.284	0.0011306	4.5794	588540000	13	P81605;P81605-2	P81605;P81605-2	Dermcidin;Survival-promoting peptide;DCD-1	DCD
MRPS22	25.6569	25.9702	25.7777	25.6553	25.4027	25.5517	25.7439	25.6262	25.8547	26.3508				6	6	6	20.8	20.8	20.8	41.28	0	24.915	1166100000	20	P82650;P82650-2	P82650;P82650-2	28S ribosomal protein S22, mitochondrial	MRPS22
MRPS10	23.3719	23.6076	23.3692	22.44	23.0918	22.5399	22.547	23.4925	23.1562	23.3694				2	2	2	12.9	12.9	12.9	22.999	0.0022854	2.8253	155770000	4	P82664	P82664	28S ribosomal protein S10, mitochondrial	MRPS10
MRPS35	24.6235	25.183	24.8129	24.7092	24.4964	24.4236	24.6562	24.5074	24.6847	24.8405				2	2	2	7.1	7.1	7.1	36.844	0.00033829	8.8872	517510000	24	P82673	P82673	28S ribosomal protein S35, mitochondrial	MRPS35
MRPS36	23.5486	23.9407	23.7774	24.6202	24.6724	23.6107	23.4062	23.5574	24.0508	23.1362				3	3	3	45.6	45.6	45.6	11.466	0.00034388	9.3738	312820000	19	P82909	P82909	28S ribosomal protein S36, mitochondrial	MRPS36
MRPS9	25.2078	25.0881	25.0554	25.0161	25.0506	22.9705	25.0017	25.2776	23.7338	23.5097				3	3	3	8.8	8.8	8.8	45.834	0	15.292	579990000	5	P82933	P82933	28S ribosomal protein S9, mitochondrial	MRPS9
SARNP	27.2426	27.029	27.0419	26.938	27.2907	27.3645	27.0473	27.054	26.9896	27.2573				9	9	9	39.5	39.5	39.5	23.671	0	70.685	8488100000	205	P82979	P82979	SAP domain-containing ribonucleoprotein	SARNP
RPL24	24.3626	26.8174	22.4102	27.5089	29.5154	22.9811	22.7863	26.4243	27.7889	24.5643				4	4	4	25.5	25.5	25.5	17.779	0	16.984	12433000000	103	P83731	P83731	60S ribosomal protein L24	RPL24
SMAD3	23.4058	23.6687	23.5699	22.8822	21.9748	22.0221	23.2491	21.9907	22.2719	22.0628				7	2	2	18.8	5.6	5.6	48.08	0.0006035	5.7242	180780000	4	P84022;P84022-2;O15198-2;O15198;P84022-4;Q99717;Q15797	P84022;P84022-2	Mothers against decapentaplegic homolog 3	SMAD3
ARF5	26.5275	26.0694	26.3658	26.2027	26.2907	26.4417	25.773	25.7688	26.0544	21.9347				10	5	5	56.1	27.2	27.2	20.529	0	13.319	1175200000	37	P84085	P84085	ADP-ribosylation factor 5	ARF5
RHOG	24.8264	25.3244	25.7662	25.4785	25.0055	24.8926	25.5798	25.0759	24.7748	24.3781				7	6	6	41.9	36.1	36.1	21.308	0	35.137	835410000	13	P84095	P84095	Rho-related GTP-binding protein RhoG	RHOG
RPL19	22.2957	26.1297	22.2349	26.9648	28.5649	22.2729	22.252	24.452	27.4399	22.609				9	9	9	29.1	29.1	29.1	23.466	0	80.611	12069000000	161	P84098	P84098	60S ribosomal protein L19	RPL19
H3F3A	23.0719	25.4728	25.6074	23.8413	25.3029	23.1227	25.6754	25.6312	26.0533	23.4617				11	11	1	64	64	23.5	15.328	0	61.158	61056000000	217	P84243	P84243	Histone H3.3	H3F3A
MUC5AC	28.7185	28.7294	28.8972	28.6444	28.7549	23.1931	22.8246	23.3991	24.5922	23.7251				49	49	45	18.9	18.9	18	585.56	0	323.31	14289000000	436	P98088	P98088	Mucin-5AC	MUC5AC
CYCS	28.9669	29.2937	29.0014	29.0446	28.6783	28.7735	28.2792	28.6227	28.5835	28.6345				9	9	9	58.1	58.1	58.1	11.749	0	49.05	8870900000	142	P99999;CON__P62894	P99999	Cytochrome c	CYCS
PITPNA	27.6951	27.5621	27.7215	27.7009	27.4262	27.642	27.7464	27.9167	27.4826	27.5593				7	6	6	33.7	30.7	30.7	31.806	0	32.188	4308300000	89	Q00169	Q00169	Phosphatidylinositol transfer protein alpha isoform	PITPNA
SLC25A3	28.2536	28.5683	28.5157	28.7423	29.3069	28.3019	28.154	27.6288	28.2995	28.2551				13	13	13	29.6	29.6	29.6	39.958	0	42.629	7414100000	114	Q00325-2;Q00325	Q00325-2;Q00325	Phosphate carrier protein, mitochondrial	SLC25A3
HDLBP	29.7177	29.316	29.5185	29.4615	29.3227	29.2846	29.526	29.4798	29.3983	29.4418				57	57	57	49.9	49.9	49.9	141.45	0	323.31	42224000000	1034	Q00341;Q00341-2	Q00341;Q00341-2	Vigilin	HDLBP
CDK6	22.4824	22.4888	23.0193	23.8854	22.7783	25.2267	24.8439	24.6563	24.0853	23.778				5	4	4	14.4	12	12	36.938	0	14.397	324350000	10	Q00534	Q00534	Cyclin-dependent kinase 6	CDK6
CLTC	33.1364	33.1309	33.2373	33.1985	33.2478	33.3036	33.1616	33.2214	33.0759	33.1643				87	87	87	57.8	57.8	57.8	187.89	0	323.31	252210000000	2799	Q00610-2;Q00610;P53675-2;P53675	Q00610-2;Q00610	Clathrin heavy chain 1	CLTC
HSF1	24.8171	23.4367	21.8536	22.8702	24.3088	24.6044	24.1672	24.5223	24.8914	24.7281				3	3	3	7	7	7	52.88	0.00034188	9.1621	339060000	11	Q00613-2;Q00613;Q03933-2;Q03933	Q00613-2;Q00613	Heat shock factor protein 1	HSF1
FKBP3	29.0656	29.0532	28.9689	29.0282	29.1411	28.921	28.4477	28.8706	28.8448	28.9397				11	11	11	49.6	49.6	49.6	25.177	0	103.26	22566000000	349	Q00688	Q00688	Peptidyl-prolyl cis-trans isomerase FKBP3	FKBP3
REEP5	26.9793	26.9922	27.0883	27.0516	27.0048	27.1676	27.2598	27.2442	27.3681	27.1402				7	7	7	24.9	24.9	24.9	21.493	0	22.24	3327700000	58	Q00765;Q00765-2	Q00765	Receptor expression-enhancing protein 5	REEP5
SORD	27.8339	27.906	27.6484	27.8411	27.9167	27.3361	27.557	27.7231	27.6057	27.5685				6	6	6	26.6	26.6	26.6	38.324	0	98.252	4202200000	116	Q00796;Q00796-2	Q00796	Sorbitol dehydrogenase	SORD
HNRNPU	29.0167	29.6137	28.598	29.9527	31.5634	29.1845	29.2285	29.8059	30.4262	29.4525				38	38	38	44	44	44	88.979	0	323.31	144370000000	1127	Q00839-2;Q00839	Q00839-2;Q00839	Heterogeneous nuclear ribonucleoprotein U	HNRNPU
SPTBN1	29.6009	29.0716	29.4379	29.7761	29.5174	30.7167	30.613	30.8523	30.8515	30.8974				158	158	14	67.4	67.4	6.4	274.61	0	323.31	208130000000	3470	Q01082;Q01082-2;O15020-2;O15020	Q01082;Q01082-2	Spectrin beta chain, non-erythrocytic 1	SPTBN1
TIAL1	26.2737	26.5271	26.3075	26.5997	25.9793	26.2952	25.6945	25.8766	26.0965	26.0796				9	9	5	36.5	36.5	21.3	41.59	0	76.853	2815100000	89	Q01085;Q01085-2	Q01085;Q01085-2	Nucleolysin TIAR	TIAL1
SET;SETSIP	27.1368	28.3912	26.7612	28.5373	30.525	27.2203	27.7767	27.7562	28.82	26.4512				9	9	9	45.7	45.7	45.7	30.992	0	87.644	8833300000	122	Q01105-3;Q01105-4;Q01105-2;Q01105;P0DME0	Q01105-3;Q01105-4;Q01105-2;Q01105;P0DME0	Protein SET;Protein SETSIP	SET;SETSIP
AMPD2	23.08	22.8125	22.8393	22.3347	22.0552	22.1737	22.8175	23.1907	22.5366	22.677				2	2	2	2.9	2.9	2.9	88.197	0.0018229	3.1835	115830000	11	Q01433-3;Q01433-5;Q01433-2;Q01433-4;Q01433	Q01433-3;Q01433-5;Q01433-2;Q01433-4;Q01433	AMP deaminase 2	AMPD2
FABP5	30.2538	30.2348	29.9365	30.3091	30.051	30.3924	30.4112	30.8832	30.9493	30.6152				10	10	10	69.6	69.6	69.6	15.164	0	150.02	25714000000	215	Q01469;A8MUU1	Q01469	Fatty acid-binding protein, epidermal	FABP5
CAP1	31.2222	30.982	30.8181	30.9181	30.862	31.7395	30.992	31.2743	31.6947	31.8907				24	24	23	55.6	55.6	53.9	51.901	0	193.09	40405000000	467	Q01518;Q01518-2	Q01518;Q01518-2	Adenylyl cyclase-associated protein 1	CAP1
HMGCS1	29.8147	29.7677	29.8062	29.6943	29.5582	29.0641	28.8003	29.2104	29.0858	29.4234				18	18	17	50	50	47.9	57.293	0	166.85	13849000000	241	Q01581	Q01581	Hydroxymethylglutaryl-CoA synthase, cytoplasmic	HMGCS1
SLC7A5	29.6105	29.4049	29.7282	29.1006	28.8776	29.4273	29.503	29.5407	29.1468	28.996				8	8	8	13.2	13.2	13.2	55.01	0	73.625	12650000000	201	Q01650;Q9UM01;Q92536	Q01650	Large neutral amino acids transporter small subunit 1	SLC7A5
PFKP	31.7463	31.7581	31.807	31.9106	31.9185	32.2062	32.2133	32.4173	32.3039	32.4312				38	38	36	57.7	57.7	54.1	85.595	0	323.31	81222000000	831	Q01813;Q01813-2	Q01813;Q01813-2	ATP-dependent 6-phosphofructokinase, platelet type	PFKP
EWSR1	25.402	26.0624	25.9769	26.6105	26.5797	26.2957	24.0825	26.5283	26.582	26.2241				6	6	6	15	15	15	62.507	0	105.6	7590900000	128	Q01844-6;Q01844-3;Q01844;Q01844-5;Q01844-2;Q01844-4	Q01844-6;Q01844-3;Q01844;Q01844-5;Q01844-2	RNA-binding protein EWS	EWSR1
TAGLN	20.1067	22.5175	22.0559	20.9125	21.4669	30.8254	30.3741	28.227	29.4558	29.6327				15	15	15	78.1	78.1	78.1	22.611	0	74.096	8924200000	113	Q01995	Q01995	Transgelin	TAGLN
OGDH	28.1216	27.8073	27.9288	28.2573	28.0108	27.0368	26.596	27.7135	27.3169	27.1121				20	20	20	24.7	24.7	24.7	115.93	0	62.777	4240900000	100	Q02218;Q02218-2;Q02218-3;Q9ULD0-3;Q9ULD0-2;Q9ULD0	Q02218;Q02218-2	2-oxoglutarate dehydrogenase, mitochondrial	OGDH
RPL18A	25.9144	26.4828	24.7518	26.5321	28.7941	26.7648	25.9144	26.8825	27.8634	27.0355				9	9	9	42.6	42.6	42.6	20.762	0	85.011	11336000000	162	Q02543	Q02543	60S ribosomal protein L18a	RPL18A
MAP2K1	27.8068	27.9206	27.8966	28.2186	28.1741	28.256	28.4289	28.6313	28.3852	28.3515				12	12	8	37.7	37.7	24.4	43.439	0	79.809	5743300000	137	Q02750;Q02750-2	Q02750;Q02750-2	Dual specificity mitogen-activated protein kinase kinase 1	MAP2K1
FKBP4	30.9478	31.0553	30.9711	31.2382	30.3904	30.4472	30.1435	30.7046	30.8617	30.3179				24	24	24	61.9	61.9	61.9	51.804	0	218.92	31868000000	375	Q02790	Q02790	Peptidyl-prolyl cis-trans isomerase FKBP4;Peptidyl-prolyl cis-trans isomerase FKBP4, N-terminally processed	FKBP4
PLOD1	24.4343	25.2947	23.545	23.854	25.4587	26.0976	26.0459	25.9221	26.2656	26.282				9	9	9	15.8	15.8	15.8	83.549	0	28.888	1983300000	84	Q02809;Q02809-2	Q02809;Q02809-2	Procollagen-lysine,2-oxoglutarate 5-dioxygenase 1	PLOD1
NUCB1	29.1926	29.2456	29.1125	29.2178	29.1158	29.2183	29.6914	29.616	29.2186	29.3715				22	22	22	51.8	51.8	51.8	53.879	0	116.85	12116000000	224	Q02818	Q02818	Nucleobindin-1	NUCB1
RPL6	24.099	27.2627	22.1863	27.7541	29.5463	21.9272	23.6477	27.0009	28.2821	22.4569				15	15	15	46.5	46.5	46.5	32.728	0	166.35	23175000000	346	Q02878	Q02878	60S ribosomal protein L6	RPL6
AKAP12	25.2234	25.7957	25.4254	25.7136	27.0663	25.7321	25.7682	26.4173	26.5431	25.6171				14	14	14	13.9	13.9	13.9	180.99	0	64.78	1336700000	46	Q02952-3;Q02952-2;Q02952	Q02952-3;Q02952-2;Q02952	A-kinase anchor protein 12	AKAP12
SLC25A11	27.8394	27.9923	28.0535	28.0845	28.5897	27.1577	26.8741	27.362	27.366	27.1836				12	12	12	39.5	39.5	39.5	34.061	0	116.22	4790000000	93	Q02978;Q02978-2	Q02978;Q02978-2	Mitochondrial 2-oxoglutarate/malate carrier protein	SLC25A11
DST	23.9929	24.5595	25.0889	24.8388	25.2387	23.6011	24.0229	24.6362	24.4821	25.1046				8	8	7	1.2	1.2	1	860.65	0.00031786	7.0276	655020000	9	Q03001;Q03001-8;Q03001-14;Q03001-9;Q03001-3;Q03001-13	Q03001;Q03001-8;Q03001-14;Q03001-9	Dystonin	DST
CAV1	25.8418	26.2043	26.0676	26.6128	26.9548	26.3464	23.8693	26.1292	26.0082	25.2324				7	7	7	38.8	38.8	38.8	20.471	0	29.315	6159400000	109	Q03135;Q03135-2;P56539	Q03135;Q03135-2	Caveolin-1	CAV1
ACY1	22.8044	22.8871	23.0861	22.7463	22.8647	22.9963	22.3447	22.7858	22.5567	22.6969				2	2	2	7.7	7.7	7.7	37.596	0.0020555	2.9704	81029000	3	Q03154-2;Q03154-3;Q03154-4;Q03154	Q03154-2;Q03154-3;Q03154-4;Q03154	Aminoacylase-1	ACY1
MVK	25.0956	25.2228	25.144	25.2696	25.1818	24.6536	24.9293	25.1806	24.6362	24.4822				6	6	6	26.8	26.8	26.8	42.45	0	23.182	656830000	37	Q03426	Q03426	Mevalonate kinase	MVK
RELA	25.0611	25.2518	25.2821	25.2986	24.781	25.5206	26.0167	25.8209	25.3823	25.4308				6	6	6	15.3	15.3	15.3	58.806	0	55.09	791800000	30	Q04206-2;Q04206-4;Q04206;Q04206-3	Q04206-2;Q04206-4;Q04206;Q04206-3	Transcription factor p65	RELA
UBXN1	27.0572	27.5345	27.0781	28.1188	27.0519	26.7517	25.5724	26.7019	26.324	26.255				3	3	3	12.5	12.5	12.5	33.325	0	71.605	2656300000	57	Q04323;Q04323-2	Q04323;Q04323-2	UBX domain-containing protein 1	UBXN1
GBE1	27.7722	27.8414	27.9763	27.7011	27.9042	26.9029	26.4185	26.9261	26.9947	26.8737				10	10	10	22.4	22.4	22.4	80.473	0	70.927	5167400000	102	Q04446	Q04446	1,4-alpha-glucan-branching enzyme	GBE1
EIF4G1	28.3481	28.3835	28.368	28.6847	29.0888	28.4616	28.1335	28.7898	28.8109	28.649				37	37	32	31.5	31.5	27.7	158.52	0	202.96	13459000000	470	Q04637-5;Q04637-4;Q04637-3;Q04637;Q04637-8;Q04637-9;Q04637-6;Q04637-7;REV__Q8NEG2-2;REV__Q8NEG2	Q04637-5;Q04637-4;Q04637-3;Q04637;Q04637-8;Q04637-9;Q04637-6;Q04637-7	Eukaryotic translation initiation factor 4 gamma 1	EIF4G1
GLO1	29.2689	29.3853	29.3293	29.4311	29.0641	29.3331	29.2167	29.4914	29.0019	29.1481				11	11	11	60.9	60.9	60.9	19.043	0	45.128	12101000000	162	Q04760-2;Q04760	Q04760-2;Q04760	Lactoylglutathione lyase	GLO1
AKR1C1	35.115	35.2769	35.1491	34.6651	34.5398	34.0999	33.9444	33.9102	33.6659	33.6226				26	26	2	77.7	77.7	10.5	36.788	0	323.31	425560000000	938	Q04828	Q04828	Aldo-keto reductase family 1 member C1	AKR1C1
SSBP1	27.8154	27.601	27.4116	27.8537	27.6406	27.457	27.134	27.6086	27.5759	27.8396				9	9	9	58.8	58.8	58.8	17.259	0	101.19	6344100000	190	Q04837	Q04837	Single-stranded DNA-binding protein, mitochondrial	SSBP1
YWHAH	29.1377	29.274	29.3735	28.654	28.9744	29.6615	29.3032	29.3739	28.9393	29.4181				17	15	15	52	52	52	28.218	0	108.72	11145000000	181	Q04917	Q04917	14-3-3 protein eta	YWHAH
PLP2	27.155	27.2252	27.3886	27.6535	23.8139	24.6701	27.3453	27.2358	25.0296	27.2508				2	2	2	18.4	18.4	18.4	16.691	0	15.457	3567500000	19	Q04941;Q04941-2	Q04941;Q04941-2	Proteolipid protein 2	PLP2
DNM1	29.0288	28.8754	29.0731	28.673	28.6572	29.7236	29.8367	29.0891	29.106	29.3141				28	28	17	37.8	37.8	25.5	96.04	0	236.86	12290000000	265	Q05193-3;Q05193;Q05193-5;Q05193-2;Q9UQ16-5	Q05193-3;Q05193;Q05193-5;Q05193-2	Dynamin-1	DNM1
PTPN12	21.4134	22.7897	23.3954	23.3308	23.0944	23.8391	23.6854	23.8688	21.7481	21.9422				2	2	2	3.8	3.8	3.8	88.105	0.00087387	5.0514	125470000	2	Q05209	Q05209	Tyrosine-protein phosphatase non-receptor type 12	PTPN12
PTK2	24.7664	25.2743	25.1982	25.4319	24.98	26.018	25.9491	26.2709	26.7714	26.7999				9	9	8	11.9	11.9	11.1	114.25	0	38.526	1322100000	49	Q05397-7;Q05397;Q05397-5;Q05397-2;Q05397-3;Q05397-6;Q05397-4;Q14289	Q05397-7;Q05397;Q05397-5;Q05397-2	Focal adhesion kinase 1	PTK2
EEF1A2	26.5542	27.0396	26.4631	26.7014	26.8282	27.3527	26.8244	27.2406	27.1687	27.253				16	5	5	49	19.9	19.9	50.47	0	72.08	3498500000	42	Q05639	Q05639	Elongation factor 1-alpha 2	EEF1A2
PTPN11	26.9601	27.1662	27.3181	27.1922	26.9907	27.2958	26.9434	27.4677	27.1678	27.539				16	16	16	35.4	35.4	35.4	68.01	0	56.403	2948700000	55	Q06124-2;Q06124;Q06124-3	Q06124-2;Q06124;Q06124-3	Tyrosine-protein phosphatase non-receptor type 11	PTPN11
KDSR	23.4037	23.6178	22.72	23.4609	24.6261	23.1305	23.6256	23.2199	23.4889	22.895				4	4	4	13.6	13.6	13.6	36.187	0	11.36	464870000	7	Q06136;Q06136-2	Q06136;Q06136-2	3-ketodihydrosphingosine reductase	KDSR
GFPT1	30.1523	30.2383	30.3003	29.6942	30.3463	30.3768	29.4247	30.6697	30.5616	29.5353				33	33	28	52.7	52.7	45.1	76.758	0	323.31	23766000000	505	Q06210-2;Q06210	Q06210-2;Q06210	Glutamine--fructose-6-phosphate aminotransferase [isomerizing] 1	GFPT1
PSME1	30.4201	29.9349	30.4718	29.0038	29.7407	30.4787	30.3781	30.2481	30.2355	28.8164				15	15	15	64.7	64.7	64.7	28.723	0	94.511	21295000000	307	Q06323;Q06323-3;Q06323-2	Q06323;Q06323-3;Q06323-2	Proteasome activator complex subunit 1	PSME1
PRDX1	34.0201	34.0451	33.9353	33.9196	33.8583	33.983	34.0552	34.0741	34.0593	34.0667				22	22	18	72.9	72.9	61.3	22.11	0	146.44	340780000000	878	Q06830	Q06830	Peroxiredoxin-1	PRDX1
RPL18	22.948	26.8744	22.4203	27.8436	29.5422	22.3368	22.6789	23.5438	28.3871	26.39				11	11	11	48.4	48.4	48.4	21.634	0	121.04	27270000000	189	Q07020;Q07020-2	Q07020;Q07020-2	60S ribosomal protein L18	RPL18
C1QBP	31.153	31.0589	30.9063	31.2915	30.8426	30.3245	30.4617	30.5483	30.5707	30.8544				11	11	11	62.8	62.8	62.8	31.362	0	133.54	36543000000	249	Q07021	Q07021	Complement component 1 Q subcomponent-binding protein, mitochondrial	C1QBP
CKAP4	27.7557	26.8428	26.6042	27.9751	27.2436	26.39	25.6077	27.4246	26.9197	26.8606				32	32	32	62.1	62.1	62.1	66.022	0	323.31	30780000000	708	Q07065	Q07065	Cytoskeleton-associated protein 4	CKAP4
TJP1	22.4902	22.0136	23.9581	22.3394	25.7006	25.857	26.0876	26.6971	27.2878	25.9745				58	58	5	47.2	47.2	5.3	195.46	0	323.31	25860000000	734	Q07157	Q07157	Tight junction protein ZO-1	TJP1
KHDRBS1	25.7934	23.8587	24.9187	22.2771	22.8412	24.2403	25.3326	23.3211	23.2825	22.989				12	12	11	31.6	31.6	31.6	48.227	0	126.28	33501000000	270	Q07666;Q07666-3;Q07666-2;Q5VWX1	Q07666;Q07666-3;Q07666-2	KH domain-containing, RNA-binding, signal transduction-associated protein 1	KHDRBS1
BAX	27.8153	27.5599	27.757	27.8039	28.0448	27.8696	27.701	27.771	27.5792	27.4564				7	7	7	43.3	43.3	43.3	18.129	0	59.159	4267000000	76	Q07812-5;Q07812-8;Q07812;Q07812-2;Q07812-7;Q07812-6;Q07812-4	Q07812-5;Q07812-8;Q07812;Q07812-2;Q07812-7	Apoptosis regulator BAX	BAX
BCL2L1	25.8365	25.6426	25.8204	25.7923	25.6941	24.458	23.8436	24.7278	24.8841	23.7631				3	3	3	16.5	16.5	16.5	18.894	0.00032701	7.7787	812050000	33	Q07817-2;Q07817-3;Q07817	Q07817-2;Q07817-3;Q07817	Bcl-2-like protein 1	BCL2L1
KLC1	27.6629	27.7543	27.5883	28.1214	27.3026	27.5876	28.6155	27.6112	27.4428	27.5654				16	16	12	29.5	29.5	22.8	71.005	0	89.504	4338800000	111	Q07866-6;Q07866-8;Q07866-2;Q07866-3;Q07866;Q07866-7;Q07866-5;Q07866-10;Q07866-4;Q07866-9	Q07866-6;Q07866-8;Q07866-2;Q07866-3;Q07866;Q07866-7;Q07866-5;Q07866-10;Q07866-4;Q07866-9	Kinesin light chain 1	KLC1
ARHGAP1	28.6654	28.6574	28.8996	28.6771	28.6335	28.7423	28.6867	28.5014	28.3846	28.3021				13	13	13	42.8	42.8	42.8	50.435	0	83.388	8319600000	176	Q07960	Q07960	Rho GTPase-activating protein 1	ARHGAP1
CYP24A1	25.6373	26.0852	26.4732	25.1745	25.2244	25.7014	25.8014	25.2949	24.935	24.749				5	5	5	17.7	17.7	17.7	43.05	0	17.87	1003600000	30	Q07973-3;Q07973-2;Q07973	Q07973-3;Q07973-2;Q07973	1,25-dihydroxyvitamin D(3) 24-hydroxylase, mitochondrial	CYP24A1
PPP3CA	26.9008	26.932	26.7407	26.6955	26.925	27.1803	27.4001	27.4607	27.4923	27.4214				9	9	9	23.1	23.1	23.1	57.658	0	40.358	2916500000	82	Q08209-2;Q08209;Q08209-3;Q08209-5;Q08209-4;P16298-2;P16298-3;P16298;P16298-4;P48454-2;P48454;P48454-3	Q08209-2;Q08209;Q08209-3;Q08209-5;Q08209-4	Serine/threonine-protein phosphatase 2B catalytic subunit alpha isoform	PPP3CA
DHX9	26.246	26.2189	25.968	24.7738	24.9049	26.1587	24.9822	25.2142	22.7314	23.5455				57	57	57	54.1	54.1	54.1	140.96	0	323.31	107980000000	1202	Q08211;Q08211-2;REV__Q7Z6J0-3	Q08211	ATP-dependent RNA helicase A	DHX9
CRYZ	29.6159	29.8869	29.9462	29.7613	29.5679	29.1332	29.1886	29.3259	29.0948	28.9684				13	13	13	48.3	48.3	48.3	35.206	0	122.32	14965000000	230	Q08257;Q08257-3;Q08257-2	Q08257;Q08257-3	Quinone oxidoreductase	CRYZ
LGALS3BP	25.9846	26.0076	25.8693	25.5865	25.4908	25.5853	25.7502	25.508	25.3847	25.2489				3	3	3	6	6	6	65.33	0	19.848	996220000	31	Q08380	Q08380	Galectin-3-binding protein	LGALS3BP
PDE4D	24.4804	23.4807	24.6181	24.8409	22.8668	25.0878	25.2212	25.4859	24.9866	25.3235				7	7	7	10.5	10.5	10.5	84.427	0	24.744	626380000	22	Q08499-6;Q08499-3;Q08499-2;Q08499-10;Q08499-9;Q08499-11;Q08499;Q08499-5;Q08499-8;Q08499-4;Q08499-7;Q08499-12;Q07343-4;Q07343-2;P27815-4;P27815-3;Q07343-3;Q07343;P27815-6;P27815-2;P27815-7;P27815	Q08499-6;Q08499-3;Q08499-2;Q08499-10;Q08499-9;Q08499-11;Q08499;Q08499-5;Q08499-8;Q08499-4	cAMP-specific 3,5-cyclic phosphodiesterase 4D	PDE4D
HDHD1	24.6726	25.5192	25.2592	23.5161	22.2879	23.9777	23.4455	24.2522	22.6364	22.6799				3	3	3	24.5	24.5	24.5	23.283	0	11.293	452440000	14	Q08623-3;Q08623;Q08623-2;Q08623-4	Q08623-3;Q08623;Q08623-2;Q08623-4	Pseudouridine-5-phosphatase	HDHD1
CD47	24.9399	24.1761	25.4004	25.436	24.8464	24.0537	22.9437	24.5897	24.2045	24.2607				3	3	3	9.6	9.6	9.6	31.742	0.00060259	5.6902	725110000	12	Q08722-2;Q08722-3;Q08722-4;Q08722	Q08722-2;Q08722-3;Q08722-4;Q08722	Leukocyte surface antigen CD47	CD47
PPID	26.9909	26.8253	26.8333	27.6849	27.2898	27.0343	27.1153	27.4513	27.1966	26.7911				12	12	12	33.5	33.5	33.5	40.763	0	33.124	2760400000	100	Q08752	Q08752	Peptidyl-prolyl cis-trans isomerase D	PPID
NSUN2	27.7867	27.7981	27.8275	27.5493	27.7169	27.6591	27.9265	28.1766	28.3986	28.2971				26	26	26	46.8	46.8	46.8	86.47	0	115.95	6396600000	181	Q08J23;Q08J23-2;Q08J23-3	Q08J23;Q08J23-2;Q08J23-3	tRNA (cytosine(34)-C(5))-methyltransferase	NSUN2
RBBP4	27.4829	27.3321	27.2999	27.3032	27.1781	27.3754	27.7396	27.8353	27.601	27.6454				12	7	7	28.8	22.9	22.9	46.158	0	68.6	10648000000	163	Q09028-3;Q09028;Q09028-4;Q09028-2	Q09028-3;Q09028;Q09028-4;Q09028-2	Histone-binding protein RBBP4	RBBP4
NCBP1	25.155	24.9077	24.5929	24.5343	25.021	23.9832	23.3149	24.0621	25.2044	25.9114				13	13	13	22.9	22.9	22.9	91.838	0	41.053	2363400000	67	Q09161	Q09161	Nuclear cap-binding protein subunit 1	NCBP1
AHNAK	33.3867	33.4694	33.5331	33.5542	33.3913	33.5674	33.5051	33.5579	33.4836	33.5015				238	238	238	65.9	65.9	65.9	629.09	0	323.31	287870000000	4383	Q09666;Q09666-2	Q09666	Neuroblast differentiation-associated protein AHNAK	AHNAK
HSPA14	23.4754	24.8861	24.9451	24.8655	25.4717	25.091	23.5295	25.1524	25.3701	25.2671				6	6	6	19.6	19.6	19.6	54.794	0	22.769	1044200000	11	Q0VDF9	Q0VDF9	Heat shock 70 kDa protein 14	HSPA14
GALNT2	25.3211	25.3869	24.7373	25.3702	25.6563	27.6037	25.9751	27.3993	27.1231	27.0735				18	18	17	39.9	39.9	38.2	64.732	0	67.086	4084500000	121	Q10471;Q10471-2;Q8N4A0-2	Q10471	Polypeptide N-acetylgalactosaminyltransferase 2;Polypeptide N-acetylgalactosaminyltransferase 2 soluble form	GALNT2
AP1B1	26.1213	26.305	26.2667	26.0634	26.5455	26.1926	26.3833	25.8511	26.1516	26.22				26	10	10	30.6	14.8	14.8	103.56	0	36.675	1579700000	57	Q10567-3;Q10567-2;Q10567;Q10567-4	Q10567-3;Q10567-2;Q10567;Q10567-4	AP-1 complex subunit beta-1	AP1B1
PMPCA	26.0111	26.1216	25.7633	25.9132	26.2159	25.2093	25.6493	25.4905	25.935	25.5801				7	7	7	17.7	17.7	17.7	58.252	0	28.128	1293900000	29	Q10713;Q10713-2	Q10713;Q10713-2	Mitochondrial-processing peptidase subunit alpha	PMPCA
SCRN1	26.9106	27.0007	26.8772	26.4823	26.2521	27.0352	26.5327	26.4867	26.5267	26.6372				10	10	10	31.4	31.4	31.4	46.382	0	30.076	2414400000	56	Q12765;Q12765-2;Q12765-3	Q12765;Q12765-2;Q12765-3	Secernin-1	SCRN1
TWF1	27.9377	28.0479	27.7019	27.8775	27.9981	28.4784	28.1322	28.6564	28.4547	28.5195				12	12	12	32.9	32.9	32.9	40.282	0	161.45	5819100000	144	Q12792;Q12792-3;Q12792-4	Q12792;Q12792-3;Q12792-4	Twinfilin-1	TWF1
ASPH	28.7937	28.9424	28.9174	29.1974	29.3579	27.8544	28.0455	28.1303	28.4169	28.6487				27	27	27	38.7	38.7	38.7	83.267	0	165	20196000000	381	Q12797-10;Q12797;Q12797-7;Q12797-4;Q12797-3;Q12797-9;Q12797-6;Q12797-11;Q12797-5;Q12797-8;Q12797-2	Q12797-10;Q12797	Aspartyl/asparaginyl beta-hydroxylase	ASPH
BPTF	25.6884	25.353	25.3647	23.8706	26.1979	25.2811	23.692	25.9802	23.965	25.5289				7	7	7	3.6	3.6	3.6	322.21	0	20.897	3382800000	55	Q12830-4;Q12830-2;Q12830	Q12830-4;Q12830-2;Q12830	Nucleosome-remodeling factor subunit BPTF	BPTF
GRSF1	24.3635	22.4328	22.5311	24.1134	24.2667	23.139	22.309	24.2143	24.1688	22.7556				2	2	2	7.9	7.9	7.9	36.613	0.0011074	4.1553	218350000	7	Q12849-5;Q12849	Q12849-5;Q12849	G-rich sequence factor 1	GRSF1
CNTN1	28.4849	27.6025	28.0213	27.8055	27.5897	22.1268	22.7173	22.7492	22.7299	22.8767				33	33	33	42.3	42.3	42.3	111.87	0	150.38	6944900000	260	Q12860-2;Q12860;Q12860-3	Q12860-2;Q12860	Contactin-1	CNTN1
CHD3	27.1243	26.891	27.0155	24.965	24.4846	26.9088	24.8992	24.1496	21.8827	27.0785				26	18	15	18.6	14.6	12.4	226.59	0	53.322	2103900000	89	Q12873;Q12873-3;Q12873-2	Q12873;Q12873-3;Q12873-2	Chromodomain-helicase-DNA-binding protein 3	CHD3
SF3A3	24.5696	24.7346	25.2334	24.3118	23.0502	23.4524	23.2768	23.5903	24.0601	23.5766				22	22	22	39.5	39.5	39.5	58.848	0	234.47	22807000000	448	Q12874	Q12874	Splicing factor 3A subunit 3	SF3A3
AIMP1	28.2921	27.9416	27.7636	28.3378	28.1453	27.4776	27.5968	28.0828	27.9172	28.0074				13	13	13	58	58	58	34.352	0	110.84	12999000000	253	Q12904;Q12904-2	Q12904;Q12904-2	Aminoacyl tRNA synthase complex-interacting multifunctional protein 1;Endothelial monocyte-activating polypeptide 2	AIMP1
ILF2	28.2184	28.0476	28.2295	27.607	27.4481	27.4114	26.5137	27.5713	27.1751	27.2531				20	20	20	66.2	66.2	66.2	43.062	0	149	29159000000	464	Q12905	Q12905	Interleukin enhancer-binding factor 2	ILF2
ILF3	26.5763	25.9147	26.285	24.6767	26.2201	23.4036	22.546	24.3851	21.7966	22.7833				45	45	2	58.4	58.4	5	95.807	0	323.31	94713000000	1011	Q12906-7;Q12906-4;Q12906-6	Q12906-7;Q12906-4;Q12906-6	Interleukin enhancer-binding factor 3	ILF3
LMAN2	29.0512	28.8683	29.2861	29.162	29.3273	28.8419	28.6039	29.1951	29.0697	28.5171				14	14	14	44.1	44.1	44.1	40.228	0	94.68	11867000000	198	Q12907	Q12907	Vesicular integral-membrane protein VIP36	LMAN2
TRAP1	30.2001	30.6029	30.3482	30.5172	30.5793	29.6145	29.4864	29.7728	29.4407	29.5691				25	25	25	48.5	48.5	48.5	74.267	0	323.31	20908000000	317	Q12931-2;Q12931	Q12931-2;Q12931	Heat shock protein 75 kDa, mitochondrial	TRAP1
TRAF2	24.4898	24.6713	23.2318	24.0972	22.9098	24.4623	23.3369	24.5272	24.0506	24.3679				2	2	2	5	5	5	53.055	0	20.416	331530000	13	Q12933-4;Q12933-3;Q12933;Q12933-2	Q12933-4;Q12933-3;Q12933;Q12933-2	TNF receptor-associated factor 2	TRAF2
DLG1;DLG2;DLG4	22.7334	22.3942	22.6648	22.968	23.1933	23.0442	22.892	23.3982	22.8271	22.9449				2	2	2	2.8	2.8	2.8	87.247	0.00062893	6.7422	170010000	10	Q12959-8;Q12959-9;Q12959-5;Q12959-3;Q12959-6;Q12959-4;Q12959;Q12959-7;Q12959-2;Q15700-5;P78352-3;P78352;Q15700-3;P78352-2;Q15700;Q15700-4;Q15700-2	Q12959-8;Q12959-9;Q12959-5;Q12959-3;Q12959-6;Q12959-4;Q12959;Q12959-7;Q12959-2;Q15700-5;P78352-3;P78352;Q15700-3;P78352-2;Q15700;Q15700-4;Q15700-2	Disks large homolog 1;Disks large homolog 2;Disks large homolog 4	DLG1;DLG2;DLG4
MYO1E	27.1762	27.836	27.8817	28.0993	28.3635	27.9001	27.7654	27.974	27.6483	27.6672				16	16	16	16.8	16.8	16.8	127.06	0	81.183	4741900000	118	Q12965;O00160	Q12965	Unconventional myosin-Ie	MYO1E
PTP4A2	22.1843	23.1531	22.6803	22.5498	23.4221	23.476	22.3534	22.6972	22.4305	22.5582				2	2	2	22.5	22.5	22.5	16.367	0.0037453	2.5646	76895000	2	Q12974-4;Q12974;Q12974-2;Q12974-3	Q12974-4;Q12974;Q12974-2;Q12974-3	Protein tyrosine phosphatase type IVA 2	PTP4A2
ABR	26.3483	25.529	26.212	25.9256	26.5488	27.296	27.2043	27.5378	27.0377	27.236				11	11	10	18	18	16.8	93.706	0	60.752	2163400000	56	Q12979-2;Q12979-4;Q12979;Q12979-3	Q12979-2;Q12979-4;Q12979	Active breakpoint cluster region-related protein	ABR
ECH1	31.0616	31.1788	30.9452	31.0102	30.7456	29.6286	29.6094	29.64	29.544	29.6464				15	15	15	69.2	69.2	69.2	35.816	0	203.22	31960000000	383	Q13011	Q13011	Delta(3,5)-Delta(2,4)-dienoyl-CoA isomerase, mitochondrial	ECH1
MLLT11	24.9793	24.6511	24.978	25.7156	23.6123	23.54	24.7952	24.005	24.5521	24.6263				2	2	2	41.1	41.1	41.1	10.061	0.0003459	9.5129	606150000	13	Q13015	Q13015	Protein AF1q	MLLT11
FLII	29.0041	29.0148	29.1519	28.9481	28.7486	29.1233	29.0471	29.2224	29.2032	29.4043				24	24	24	24.2	24.2	24.2	138.49	0	158.41	10411000000	282	Q13045-2;Q13045;Q13045-3	Q13045-2;Q13045;Q13045-3	Protein flightless-1 homolog	FLII
COASY	26.4887	26.2445	26.5049	26.2019	26.611	25.9	24.9839	26.2471	25.8403	26.1549				9	9	9	20.6	20.6	20.6	62.328	0	65.221	1416700000	59	Q13057;Q13057-2	Q13057;Q13057-2	Bifunctional coenzyme A synthase;Phosphopantetheine adenylyltransferase;Dephospho-CoA kinase	COASY
MRPL28	25.2772	25.3201	25.4848	25.0959	25.5078	24.9368	23.581	25.3857	24.9289	23.5204				5	5	5	23.8	23.8	23.8	30.156	0	17.078	739380000	45	Q13084	Q13084	39S ribosomal protein L28, mitochondrial	MRPL28
ACACA	27.8229	28.0761	28.264	28.1561	28.9347	27.4112	27.2149	27.999	28.1994	28.0102				30	30	30	18.4	18.4	18.4	257.24	0	189.47	5670000000	133	Q13085-3;Q13085-2;Q13085;Q13085-4;O00763-3;O00763-2;O00763	Q13085-3;Q13085-2;Q13085;Q13085-4	Acetyl-CoA carboxylase 1;Biotin carboxylase	ACACA
GPS1	26.7222	26.8337	26.7462	26.4109	26.1995	26.387	27.0078	26.7265	26.4134	26.1155				8	8	8	23.8	23.8	23.8	55.092	0	32.644	2178100000	68	Q13098-5;Q13098;Q13098-7;Q13098-6	Q13098-5;Q13098;Q13098-7;Q13098-6	COP9 signalosome complex subunit 1	GPS1
PRKAA1	25.6196	25.6738	26.0975	25.3219	24.6456	25.6341	26.0228	25.356	25.2036	24.1163				7	7	7	18.4	18.4	18.4	64.009	0	51.262	963340000	21	Q13131;Q13131-2;P54646	Q13131;Q13131-2	5-AMP-activated protein kinase catalytic subunit alpha-1	PRKAA1
TARDBP	27.621	27.6975	27.4846	27.4441	27.4147	27.7423	27.3372	27.5762	27.2548	27.3063				7	7	7	30.7	30.7	30.7	44.739	0	132.52	8231300000	216	Q13148;Q13148-4	Q13148;Q13148-4	TAR DNA-binding protein 43	TARDBP
HNRNPA0	25.9275	25.8176	24.3034	25.2364	24.6778	25.7452	25.553	25.1656	25.207	24.5291				11	11	11	49.5	49.5	49.5	30.84	0	136.77	23061000000	236	Q13151	Q13151	Heterogeneous nuclear ribonucleoprotein A0	HNRNPA0
AIMP2	26.6968	26.611	26.1007	26.6839	26.4945	26.4964	26.5499	26.6601	26.5697	26.9048				8	8	8	39.7	39.7	39.7	35.348	0	52.543	4202400000	115	Q13155	Q13155	Aminoacyl tRNA synthase complex-interacting multifunctional protein 2	AIMP2
FADD	26.1637	26.0561	26.1876	25.9781	25.6895	25.8937	26.0362	25.5751	25.8567	25.4177				3	3	3	26	26	26	23.279	0	76.151	1216300000	20	Q13158	Q13158	FAS-associated death domain protein	FADD
PRDX4	30.3204	30.3313	30.2831	30.3549	30.4003	30.1721	30.2362	30.1967	30.1121	30.206				12	9	9	59	54.6	54.6	30.54	0	125.48	23718000000	275	Q13162	Q13162	Peroxiredoxin-4	PRDX4
PAK2	28.2645	27.9947	28.0809	28.2048	27.962	27.9857	28.4941	28.2032	28.5253	28.5166				12	12	12	33	33	33	58.042	0	71.861	5733100000	121	Q13177;O75914-2;O75914;O75914-4;O75914-3;Q13153;Q13153-2	Q13177	Serine/threonine-protein kinase PAK 2;PAK-2p27;PAK-2p34	PAK2
CBX3	28.6344	28.6157	28.5837	28.2444	28.6093	28.7035	28.1162	28.4277	28.4627	28.2768				8	7	6	52.5	45.9	37.2	20.811	0	42.573	18456000000	254	Q13185	Q13185	Chromobox protein homolog 3	CBX3
STK3	25.6603	24.9608	25.4756	25.08	25.1538	25.2121	25.4316	25.4081	25.4501	25.2397				4	4	2	10.4	10.4	4.5	56.3	0	15.343	835530000	27	Q13188;Q13188-2	Q13188;Q13188-2	Serine/threonine-protein kinase 3;Serine/threonine-protein kinase 3 36kDa subunit;Serine/threonine-protein kinase 3 20kDa subunit	STK3
STX5	23.5035	24.5021	25.0436	25.0618	25.1005	24.3094	23.173	24.8768	22.9295	23.06				2	2	2	13.5	13.5	13.5	29.887	0.00085324	4.6751	403540000	3	Q13190-3;Q13190-2;Q13190-4;Q13190	Q13190-3;Q13190-2;Q13190-4;Q13190	Syntaxin-5	STX5
PSMD2	29.8591	29.9145	29.9583	30.0986	29.9902	30.3562	30.3718	30.6205	30.3806	30.3631				35	35	35	45.9	45.9	45.9	100.2	0	256.04	32930000000	765	Q13200;Q13200-3;Q13200-2	Q13200;Q13200-3;Q13200-2	26S proteasome non-ATPase regulatory subunit 2	PSMD2
DNAJC3	23.8553	25.1609	25.2689	25.1143	25.0287	25.5301	25.8176	24.0189	25.24	25.7057				6	6	6	14.1	14.1	14.1	57.579	0	11.631	765170000	9	Q13217	Q13217	DnaJ homolog subfamily C member 3	DNAJC3
SELENBP1	25.7044	25.4199	26.0387	23.8714	24.644	23.2426	24.0257	23.5644	23.3322	23.3829				6	6	6	15.3	15.3	15.3	52.39	0	22.649	538650000	16	Q13228;Q13228-4;Q13228-2;Q13228-3	Q13228;Q13228-4;Q13228-2;Q13228-3	Selenium-binding protein 1	SELENBP1
TRIM28	30.0356	29.9602	30.07	29.3922	29.0787	30.0073	30.2031	29.7466	29.6022	29.7929				20	20	20	47.5	47.5	47.5	88.549	0	298.57	35968000000	608	Q13263;Q13263-2	Q13263;Q13263-2	Transcription intermediary factor 1-beta	TRIM28
G3BP1	28.9804	28.7037	28.579	28.8772	28.7953	29.0659	28.8449	29.1539	29.0299	29.1022				20	20	17	54.5	54.5	51.7	52.164	0	174.21	26045000000	537	Q13283;Q13283-2	Q13283	Ras GTPase-activating protein-binding protein 1	G3BP1
PABPC4	27.6727	27.7661	27.7947	27.8458	27.6546	27.8476	27.7521	27.9676	27.6327	27.7174				21	11	10	35.3	19.2	17.7	69.578	0	58.216	6969200000	197	Q13310-2;Q13310;Q13310-3;P0CB38	Q13310-2;Q13310;Q13310-3	Polyadenylate-binding protein 4	PABPC4
ATM	23.0827	22.7774	22.2216	24.6038	23.9032	23.2867	22.9975	22.9299	24.1144	25.0481				2	2	2	0.7	0.7	0.7	350.68	0.00033841	8.9031	1748200000	7	Q13315	Q13315	Serine-protein kinase ATM	ATM
GRB10	22.4142	23.4231	21.9223	22.0363	22.6115	23.544	22.7693	24.8649	24.6357	25.1032				3	3	3	6	6	6	60.847	0.00032787	7.8564	206040000	14	Q13322-3;Q13322-2;Q13322-4;Q13322	Q13322-3;Q13322-2;Q13322-4;Q13322	Growth factor receptor-bound protein 10	GRB10
EIF3I	28.3831	28.4676	28.4052	28.6532	28.6243	28.5382	28.2467	28.7052	28.1216	28.225				13	13	13	59.7	59.7	59.7	36.501	0	124.34	12135000000	311	Q13347	Q13347	Eukaryotic translation initiation factor 3 subunit I	EIF3I
CTBP1	25.4902	25.3433	25.5541	22.519	23.1867	24.2216	24.8677	24.6985	24.6122	24.1531				7	4	4	20.3	14	14	46.404	0	15.353	809290000	14	Q13363-2;Q13363	Q13363-2;Q13363	C-terminal-binding protein 1	CTBP1
TARBP1	21.6501	22.0494	21.6955	22.1173	22.1871	22.5239	22.2859	21.4447	22.5634	22.3215				3	3	3	2.5	2.5	2.5	181.67	0.00061143	5.9895	42939000	3	Q13395	Q13395	Probable methyltransferase TARBP1	TARBP1
UBE2V1	27.7098	28.0531	27.8059	28.2069	28.2346	28.0212	28.3057	28.0867	27.9397	27.6787				8	8	3	42.9	42.9	18.4	16.495	0	27.343	5026800000	90	Q13404;Q13404-7;Q13404-2;Q13404-1;Q13404-8;Q13404-6	Q13404;Q13404-7;Q13404-2;Q13404-1;Q13404-8;Q13404-6	Ubiquitin-conjugating enzyme E2 variant 1	UBE2V1
MRPL49	24.994	25.4061	25.0243	25.0147	25.4165	25.4787	25.585	25.8914	25.39	25.2997				4	4	4	28.3	28.3	28.3	19.198	0	60.809	902980000	26	Q13405	Q13405	39S ribosomal protein L49, mitochondrial	MRPL49
DYNC1I2	27.9669	27.8797	28.4075	28.326	28.1364	28.4425	28.4305	28.7436	28.2984	27.9655				13	13	13	44.1	44.1	44.1	68.426	0	157.72	6850700000	140	Q13409-3;Q13409-2;Q13409-6;Q13409-7;Q13409;Q13409-5	Q13409-3;Q13409-2;Q13409-6;Q13409-7;Q13409;Q13409-5	Cytoplasmic dynein 1 intermediate chain 2	DYNC1I2
ILK	27.7191	27.5302	27.7138	27.4018	27.0629	28.4933	28.4919	28.3921	27.9624	27.9655				14	14	14	39.6	39.6	39.6	51.419	0	82.698	5237800000	152	Q13418;Q13418-2;Q13418-3	Q13418;Q13418-2;Q13418-3	Integrin-linked protein kinase	ILK
PDAP1	22.0609	23.6565	21.0379	23.6137	27.4168	21.9995	22.0042	22.6244	24.9198	21.87				5	5	5	27.1	27.1	27.1	20.63	0	20.491	719270000	13	Q13442	Q13442	28 kDa heat- and acid-stable phosphoprotein	PDAP1
PICALM	26.767	26.2971	26.0327	25.7265	26.3975	26.8078	26.3327	26.75	26.4858	26.3896				8	8	8	21.1	21.1	21.1	66.392	0	49.687	2199100000	98	Q13492-3;Q13492-2;Q13492-5;Q13492;Q13492-4;O60641-3;O60641-4;O60641	Q13492-3;Q13492-2;Q13492-5;Q13492;Q13492-4	Phosphatidylinositol-binding clathrin assembly protein	PICALM
SQSTM1	26.1203	25.666	25.8563	24.8982	25.334	24.0981	24.326	26.1188	25.8829	25.7678				6	6	6	29.5	29.5	29.5	47.687	0	49.252	1900600000	52	Q13501;Q13501-2	Q13501;Q13501-2	Sequestosome-1	SQSTM1
TUBB3	28.648	28.7921	28.5763	28.7755	28.7124	29.4993	29.211	29.5277	29.5007	29.4865				20	5	5	52.2	22.4	22.4	50.432	0	48.597	11769000000	102	Q13509;Q13509-2	Q13509;Q13509-2	Tubulin beta-3 chain	TUBB3
ASAH1	26.8097	26.5454	26.7348	26.1237	26.3014	26.4156	26.4888	26.1042	26.4462	26.4715				4	4	4	15.9	15.9	15.9	44.659	0	13.141	1909500000	41	Q13510;Q13510-2;Q13510-3	Q13510;Q13510-2;Q13510-3	Acid ceramidase;Acid ceramidase subunit alpha;Acid ceramidase subunit beta	ASAH1
PIN1	26.311	26.6094	26.2643	26.1498	27.0998	26.5155	26.1918	26.3429	26.1976	26.2369				4	4	4	40.5	40.5	40.5	18.243	0	46.307	1900400000	30	Q13526;O15428	Q13526	Peptidyl-prolyl cis-trans isomerase NIMA-interacting 1	PIN1
EIF4EBP1	26.0802	26.0254	25.8091	25.9045	25.8268	26.8481	27.2068	26.87	27.4494	27.2275				1	1	1	11	11	11	12.58	0	10.416	1754100000	21	Q13541	Q13541	Eukaryotic translation initiation factor 4E-binding protein 1	EIF4EBP1
CAMK2D	28.4575	28.5745	28.957	28.0838	26.9481	24.5612	24.8344	24.5726	25.7271	24.2126				10	10	7	25.9	25.9	17.2	54.127	0	61.616	3759200000	61	Q13557-8;Q13557-12;Q13557-10;Q13557;Q13557-6;Q13557-11;Q13557-9;Q13557-5;Q13557-3;Q13557-4;Q13554-7;Q13554-4;Q13554-6;Q13554-3;Q13554-8;Q13554-5;Q13554-2;Q13554;Q13555-10;Q13555-3;Q13555-5;Q13555-4;Q13555-7;Q13555-9;Q13555-2;Q13555-8;Q13555;Q13555-6	Q13557-8;Q13557-12;Q13557-10;Q13557;Q13557-6;Q13557-11;Q13557-9;Q13557-5;Q13557-3;Q13557-4	Calcium/calmodulin-dependent protein kinase type II subunit delta	CAMK2D
DCTN2	28.417	28.503	28.41	28.455	28.231	28.8035	28.914	28.7512	28.5507	28.4868				17	17	17	47.6	47.6	47.6	44.23	0	136.61	9659000000	230	Q13561;Q13561-3;Q13561-2	Q13561;Q13561-3;Q13561-2	Dynactin subunit 2	DCTN2
NAE1	22.524	22.4876	22.2294	23.9069	23.4563	25.087	25.7739	22.1112	22.1206	25.8847				2	2	2	8.5	8.5	8.5	50.624	0.00086957	4.964	522490000	5	Q13564-3;Q13564-2;Q13564;Q13564-4	Q13564-3;Q13564-2;Q13564;Q13564-4	NEDD8-activating enzyme E1 regulatory subunit	NAE1
STIM1	25.0704	25.0102	25.0976	25.4308	25.3107	25.0351	24.562	25.1401	24.6422	24.5391				6	6	6	12.6	12.6	12.6	77.422	0	16.066	789970000	32	Q13586;Q13586-2	Q13586;Q13586-2	Stromal interaction molecule 1	STIM1
SNX1	28.2687	28.217	28.176	27.6767	27.9105	28.393	28.3965	28.2214	28.2071	28.2599				17	17	16	37.7	37.7	35.6	59.069	0	102.04	5681900000	121	Q13596;Q13596-3;Q13596-2	Q13596;Q13596-3;Q13596-2	Sorting nexin-1	SNX1
CUL1	25.1345	25.5686	25.1812	23.6371	25.7154	25.4614	25.2909	25.5639	25.4503	25.3997				6	6	6	14	14	14	89.677	0	21.588	767780000	7	Q13616	Q13616	Cullin-1	CUL1
CUL2	22.4897	23.8394	23.9061	23.2329	24.0537	22.0364	23.4504	24.4064	23.911	23.2777				1	1	1	1.6	1.6	1.6	86.982	0.0006215	6.4032	223000000	4	Q13617;Q13617-2	Q13617;Q13617-2	Cullin-2	CUL2
CUL3	26.2436	26.2735	25.9267	25.8353	25.4909	25.9475	26.349	25.8416	25.9081	25.8145				9	9	9	18.1	18.1	18.1	81.092	0	37.266	1591300000	34	Q13618-3;Q13618-2;Q13618	Q13618-3;Q13618-2;Q13618	Cullin-3	CUL3
CUL4B	24.7569	24.8174	24.8296	24.1358	24.8566	24.7479	25.0093	25.0971	24.3693	24.4415				12	12	6	17.3	17.3	9.9	102.3	0	39.156	769780000	38	Q13620-1;Q13620;Q13620-3	Q13620-1;Q13620;Q13620-3	Cullin-4B	CUL4B
TSTA3	26.6768	26.641	26.5893	26.5871	26.2502	26.7746	26.6728	26.7413	26.4601	26.8529				3	3	3	14.3	14.3	14.3	35.892	0	14.055	2071000000	48	Q13630	Q13630	GDP-L-fucose synthase	TSTA3
ALCAM	29.3025	29.3285	29.1224	28.724	28.6644	27.5778	27.8617	27.7917	27.4918	27.643				14	14	14	30.4	30.4	30.4	63.664	0	104.92	7885700000	123	Q13740-2;Q13740;Q13740-3;Q13740-4	Q13740-2;Q13740	CD166 antigen	ALCAM
LAMC2	22.838	21.5212	23.4141	22.8437	22.6338	28.0071	28.3825	29.3904	29.7492	30.0189				28	28	28	29.9	29.9	29.9	130.97	0	251.37	8674200000	236	Q13753;Q13753-2	Q13753;Q13753-2	Laminin subunit gamma-2	LAMC2
SPTAN1	29.5014	29.2289	29.516	30.0399	29.3189	30.652	30.5472	30.9212	30.6858	30.992				192	192	2	73.3	73.3	1.5	284.54	0	323.31	273900000000	4147	Q13813;Q13813-2	Q13813;Q13813-2	Spectrin alpha chain, non-erythrocytic 1	SPTAN1
DDX39B	30.1736	30.1074	30.1351	30.0754	30.0669	30.2882	30.0461	30.038	29.8006	29.9				26	26	13	63.3	63.3	37.6	48.991	0	192.05	64982000000	763	Q13838;Q13838-2	Q13838;Q13838-2	Spliceosome RNA helicase DDX39B	DDX39B
BLMH	26.9016	27.3136	27.0688	27.0572	26.8999	27.5565	27.4794	27.1596	26.851	26.7503				7	7	7	24.4	24.4	24.4	52.562	0	45.9	2882400000	64	Q13867	Q13867	Bleomycin hydrolase	BLMH
TUBB2A	26.6007	26.1551	26.1543	26.09	26.4518	27.1248	26.6013	25.832	26.6791	27.0346				23	3	1	60.7	12.1	2.7	49.906	0	22.573	2188300000	45	Q13885	Q13885	Tubulin beta-2A chain	TUBB2A
IDI1	27.9657	28.1288	27.9397	28.0004	27.7452	27.7557	27.717	27.5927	27.882	27.9892				8	8	8	51.1	51.1	51.1	26.319	0	63.538	4831900000	94	Q13907;Q13907-2	Q13907;Q13907-2	Isopentenyl-diphosphate Delta-isomerase 1	IDI1
CKAP5	26.5505	24.9927	26.5656	26.2665	26.0601	25.9267	25.0906	26.1807	26.9708	27.2095				24	24	24	16.4	16.4	16.4	218.52	0	70.252	3092900000	122	Q14008-2;Q14008;Q14008-3	Q14008-2;Q14008;Q14008-3	Cytoskeleton-associated protein 5	CKAP5
CIRBP	23.1066	22.8446	22.7337	22.2658	22.4692	24.3509	24.7255	24.4685	24.9415	23.2686				5	5	5	34.3	34.3	34.3	18.648	0	17.18	2131400000	47	Q14011;Q14011-2	Q14011;Q14011-2	Cold-inducible RNA-binding protein	CIRBP
COTL1	29.6965	29.3613	29.2379	29.1577	29.0218	29.2052	29.5189	29.1564	29.6247	29.7539				9	9	9	55.6	55.6	55.6	15.945	0	84.427	12222000000	163	Q14019	Q14019	Coactosin-like protein	COTL1
COX17	23.8918	24.7088	24.2032	25.1257	24.7232	24.421	23.8171	23.9488	24.5723	23.5893				2	2	2	52.4	52.4	52.4	6.9151	0	15.58	429350000	21	Q14061	Q14061	Cytochrome c oxidase copper chaperone	COX17
HNRNPD	30.092	29.9768	29.8032	29.729	29.7034	29.7575	29.692	29.7008	29.5432	29.8035				16	16	14	36.6	36.6	35.9	32.834	0	121.14	68902000000	472	Q14103-3;Q14103;Q14103-4;Q14103-2	Q14103-3;Q14103;Q14103-4;Q14103-2	Heterogeneous nuclear ribonucleoprotein D0	HNRNPD
SCARB2	25.3597	25.5327	25.5626	25.481	24.9337	25.5986	25.3637	25.8191	25.6431	25.4605				5	5	5	17	17	17	37.767	0	18.986	920580000	17	Q14108-2;Q14108	Q14108-2;Q14108	Lysosome membrane protein 2	SCARB2
IL18	29.014	28.9281	28.7915	28.5414	28.3282	28.3224	28.3163	28.0035	28.0667	28.0506				8	8	8	60.1	60.1	60.1	22.326	0	89.361	7771500000	99	Q14116;Q14116-2	Q14116;Q14116-2	Interleukin-18	IL18
DAG1	24.6422	24.7658	24.5518	22.9709	23.6888	24.5499	24.2739	24.7004	23.897	21.6714				4	4	4	5	5	5	97.44	0.0008726	5.0203	467460000	11	Q14118	Q14118	Dystroglycan;Alpha-dystroglycan;Beta-dystroglycan	DAG1
DSG2	22.7772	23.2773	26.0439	23.6945	23.4862	22.6919	25.937	22.4573	22.2413	20.5896				22	22	22	31.8	31.8	31.8	122.29	0	182.7	6804800000	213	Q14126	Q14126	Desmoglein-2	DSG2
2006-09-01	22.7422	22.6343	23.5235	22.8298	22.385	24.1235	24.7904	24.8123	24.439	23.7596				9	3	3	27.6	11.7	11.7	48.872	0.0003199	7.1485	607470000	14	Q14141-2;Q14141-4;Q14141;Q14141-3	Q14141-2;Q14141-4;Q14141	Septin-6	2006-09-01
EIF3A	29.8261	29.9101	29.9156	29.9384	29.9373	29.9331	29.9443	30.0043	29.8622	29.929				56	56	56	41.3	41.3	41.3	166.57	0	323.31	35541000000	956	Q14152;Q14152-2	Q14152;Q14152-2	Eukaryotic translation initiation factor 3 subunit A	EIF3A
ARHGEF7	23.1538	22.1577	22.4359	22.9861	23.0405	22.2822	22.2003	22.9625	22.276	22.0583				2	2	2	4.2	4.2	4.2	70.449	0	11.4	126800000	5	Q14155-6;Q14155-1;Q14155-5;Q14155-2;Q14155-3;Q14155	Q14155-6;Q14155-1;Q14155-5;Q14155-2;Q14155-3;Q14155	Rho guanine nucleotide exchange factor 7	ARHGEF7
UBAP2L	26.3092	26.9919	26.6916	26.964	26.8203	26.9551	27.093	26.8887	27.1408	27.1767				15	15	15	26.1	26.1	26.1	103.17	0	107.65	5724100000	182	Q14157-4;Q14157-1;Q14157-3;Q14157;Q14157-5	Q14157-4;Q14157-1;Q14157-3;Q14157;Q14157-5	Ubiquitin-associated protein 2-like	UBAP2L
MLEC	27.0482	26.7693	26.5197	26.8273	27.0841	27.8971	27.1826	27.0509	27.4808	27.0882				10	10	10	42.8	42.8	42.8	32.233	0	38.873	3962300000	69	Q14165	Q14165	Malectin	MLEC
TTLL12	27.2353	27.3953	27.6592	27.7407	27.5082	27.1722	27.3682	27.3919	27.1936	26.9309				10	10	10	22.4	22.4	22.4	74.403	0	51.177	3194500000	33	Q14166	Q14166	Tubulin--tyrosine ligase-like protein 12	TTLL12
POLA2	24.4032	24.7252	24.9918	24.2946	24.5744	24.1911	23.6097	24.5561	23.9831	23.787				1	1	1	3	3	3	65.947	0.0013405	3.6678	413290000	10	Q14181	Q14181	DNA polymerase alpha subunit B	POLA2
FHL2	25.9547	26.0759	25.8638	24.4769	23.4881	27.033	26.879	25.9512	25.8385	26.1984				10	10	10	46.2	46.2	46.2	32.193	0	37.252	1814000000	58	Q14192;Q14192-2	Q14192	Four and a half LIM domains protein 2	FHL2
DPYSL3	26.3152	25.0578	26.0527	27.0955	26.5838	27.9528	28.2133	27.5173	27.765	27.5846				15	12	12	31.4	25.1	25.1	73.91	0	62.894	2927000000	66	Q14195-2;Q14195	Q14195-2;Q14195	Dihydropyrimidinase-related protein 3	DPYSL3
DCTN1	27.0795	26.9031	26.6686	27.7063	26.1984	27.4939	27.2357	26.886	27.0219	27.5284				22	22	22	21.6	21.6	21.6	136.82	0	108.88	3545700000	73	Q14203-3;Q14203-4;Q14203-6;Q14203;Q14203-5;Q14203-2	Q14203-3;Q14203-4;Q14203-6;Q14203;Q14203-5;Q14203-2	Dynactin subunit 1	DCTN1
DYNC1H1	31.9188	32.0921	32.2498	32.3619	32.5011	32.4489	31.4341	32.0282	32.1967	31.9534				168	168	168	43.2	43.2	43.2	532.4	0	323.31	93648000000	2003	Q14204	Q14204	Cytoplasmic dynein 1 heavy chain 1	DYNC1H1
EIF2B1	24.5671	24.5352	24.2453	25.5075	24.5875	24.3526	24.0529	24.9737	25.5842	25.5242				6	6	6	18.7	18.7	18.7	33.712	0	14.279	733040000	24	Q14232;Q14232-2	Q14232;Q14232-2	Translation initiation factor eIF-2B subunit alpha	EIF2B1
EIF4A2	24.3678	23.3808	23.4523	24.4858	24.1791	24.117	22.8984	24.0371	23.8718	22.7635				14	2	2	32.2	5.9	5.9	46.402	0.0015865	3.4753	296170000	3	Q14240;Q14240-2	Q14240;Q14240-2	Eukaryotic initiation factor 4A-II;Eukaryotic initiation factor 4A-II, N-terminally processed	EIF4A2
CTTN	29.2534	29.2762	29.1511	29.3366	29.1455	28.9562	29.2176	29.2674	29.1847	29.0324				26	26	26	47.3	47.3	47.3	61.585	0	287.01	35591000000	681	Q14247;Q14247-3;Q14247-2	Q14247;Q14247-3;Q14247-2	Src substrate cortactin	CTTN
FLOT2	25.4654	23.5838	23.3038	23.5635	22.9594	22.3807	22.1399	23.2458	21.5149	23.4868				18	18	18	48.6	48.6	48.6	47.064	0	118.29	4890100000	170	Q14254	Q14254	Flotillin-2	FLOT2
RCN2	27.9293	27.9001	27.4915	28.224	27.6381	28.1996	28.2397	27.9466	27.6138	27.8904				10	10	10	38.8	38.8	38.8	36.876	0	54.436	5545100000	87	Q14257;Q14257-2	Q14257;Q14257-2	Reticulocalbin-2	RCN2
TRIM25	27.3067	27.5027	27.3409	27.4561	27.5675	27.0821	26.6518	26.6275	26.8834	26.5862				17	17	17	33	33	33	70.973	0	83.44	4687000000	194	Q14258	Q14258	E3 ubiquitin/ISG15 ligase TRIM25	TRIM25
FKBP8	25.9616	25.5966	25.557	25.8336	25.9327	25.6985	25.7819	25.6892	25.8537	24.938				3	3	3	11.4	11.4	11.4	44.561	0	22.086	1114300000	30	Q14318;Q14318-2;Q14318-3	Q14318;Q14318-2	Peptidyl-prolyl cis-trans isomerase FKBP8	FKBP8
FAM50A	25.3736	26.1807	26.1229	26.2426	26.8672	26.4022	25.4732	26.3617	26.378	26.05				5	5	5	18.9	18.9	18.9	40.241	0	14.454	1537000000	30	Q14320;Q9Y247	Q14320	Protein FAM50A	FAM50A
GNA13	25.668	25.8375	25.7237	25.3696	25.4698	26.0421	25.8506	25.6978	25.6918	25.1563				7	7	7	22.5	22.5	22.5	44.049	0	56.147	1090500000	29	Q14344;Q14344-2	Q14344;Q14344-2	Guanine nucleotide-binding protein subunit alpha-13	GNA13
GAMT	24.8909	24.8837	24.6343	23.5211	23.7008	24.1468	23.1021	24.3692	22.4881	24.3556				1	1	1	8.9	8.9	8.9	26.318	0.00060241	5.6892	302280000	2	Q14353;Q14353-2	Q14353;Q14353-2	Guanidinoacetate N-methyltransferase	GAMT
GALE	27.2643	27.4356	27.4323	27.529	27.1065	27.3815	27.6221	27.4395	27.193	27.1636				8	8	8	33	33	33	38.281	0	87.25	3284100000	77	Q14376;Q14376-2	Q14376;Q14376-2	UDP-glucose 4-epimerase	GALE
CAPRIN1	28.4063	27.7404	27.9821	28.3957	28.2025	28.3947	28.3098	28.5377	28.2964	28.2924				17	17	17	27.7	27.7	27.7	76.861	0	142.38	21575000000	356	Q14444-2;Q14444	Q14444-2;Q14444	Caprin-1	CAPRIN1
PRPSAP1	25.5374	23.2952	25.6936	24.8473	25.0374	25.2666	24.4548	24.3925	23.6785	25.5072				6	5	5	27.5	23.6	23.6	39.393	0	15.564	634950000	11	Q14558;Q14558-2	Q14558;Q14558-2	Phosphoribosyl pyrophosphate synthase-associated protein 1	PRPSAP1
MCM6	29.0639	29.0346	29.0396	28.4617	28.4595	28.546	28.5832	28.1193	28.2872	28.4125				30	30	30	39.5	39.5	39.5	92.888	0	252.68	17688000000	501	Q14566	Q14566	DNA replication licensing factor MCM6	MCM6
PLS1	28.6459	28.6535	28.6406	28.7985	28.5973	27.2395	26.7617	27.6815	27.587	27.3722				26	23	23	47.7	42.1	42.1	70.253	0	169.54	13631000000	344	Q14651	Q14651	Plastin-1	PLS1
IRF3	24.1873	24.4334	24.3789	23.0168	23.456	23.8112	24.1849	22.3229	24.2521	24.4474				3	3	3	12.6	12.6	12.6	47.219	0	19.959	238380000	3	Q14653;Q14653-3;Q14653-2;Q14653-4	Q14653;Q14653-3;Q14653-2;Q14653-4	Interferon regulatory factor 3	IRF3
LAGE3	24.1716	23.2306	24.3312	24.8776	23.8686	22.34	22.4981	21.7583	24.7464	24.7379				1	1	1	16.1	16.1	16.1	14.804	0.00061958	6.3338	331350000	12	Q14657	Q14657	EKC/KEOPS complex subunit LAGE3	LAGE3
CLINT1	22.2276	24.1841	23.0766	24.8658	28.6031	22.3055	22.2492	21.8873	25.0751	22.7561				9	9	9	19.8	19.8	19.8	68.259	0	40.11	1071900000	32	Q14677;Q14677-3;Q14677-2	Q14677;Q14677-3;Q14677-2	Clathrin interactor 1	CLINT1
SMC1A	26.6132	25.2913	25.4719	27.0221	24.7827	26.7996	26.8301	27.0385	27.3133	26.5041				61	61	61	50.4	50.4	50.4	143.23	0	323.31	18418000000	662	Q14683	Q14683	Structural maintenance of chromosomes protein 1A	SMC1A
USP10	25.8133	25.8468	25.8147	25.423	24.0926	25.8499	25.5223	25.9195	25.6169	25.7919				13	13	13	22.6	22.6	22.6	87.133	0	59.492	3480500000	123	Q14694;Q14694-3;Q14694-2	Q14694;Q14694-3;Q14694-2	Ubiquitin carboxyl-terminal hydrolase 10	USP10
MESDC2	23.8216	25.3168	23.5476	25.7314	26.4264	21.4369	22.3576	22.8293	25.428	22.7768				5	5	5	26.1	26.1	26.1	26.076	0	19.351	541780000	15	Q14696	Q14696	LDLR chaperone MESD	MESDC2
GANAB	30.7609	30.9585	30.9853	30.8553	30.8443	30.7994	30.639	30.8853	30.7145	30.7376				33	33	1	39.1	39.1	2.2	106.87	0	205.22	36437000000	487	Q14697	Q14697	Neutral alpha-glucosidase AB	GANAB
MFSD10	23.7213	24.1319	24.0073	23.9446	24.0614	23.3384	23.4333	23.3896	23.7344	23.7747				1	1	1	2.9	2.9	2.9	48.339	0.00063472	6.9737	292300000	22	Q14728	Q14728	Major facilitator superfamily domain-containing protein 10	MFSD10
PPP2R5D	24.814	25.0743	24.1212	24.6856	25.8937	24.7653	22.8718	24.0459	25.7813	25.328				6	5	5	14.1	11.7	11.7	58.452	0	11.316	509810000	12	Q14738-3;Q14738-2;Q14738;Q13362-2;Q13362-3;Q13362;Q13362-4;Q13362-5	Q14738-3;Q14738-2;Q14738	Serine/threonine-protein phosphatase 2A 56 kDa regulatory subunit delta isoform	PPP2R5D
LBR	23.1574	22.0176	22.9842	23.8779	25.798	23.1497	22.651	22.6589	22.6499	22.4934				7	7	7	14.1	14.1	14.1	70.702	0	35.281	1272100000	37	Q14739	Q14739	Lamin-B receptor	LBR
MVP	30.6423	30.6883	30.7099	30.4266	30.1298	30.7637	30.5449	30.4215	30.2947	30.4488				39	39	39	57.1	57.1	57.1	99.326	0	301.36	36258000000	795	Q14764	Q14764	Major vault protein	MVP
GOLGB1	21.9206	22.6254	22.5909	23.7464	24.4051	23.4919	23.7133	22.181	21.9172	22.0224				48	48	48	20.5	20.5	20.5	376.01	0	297.92	6015900000	266	Q14789;Q14789-2;Q14789-4;Q14789-3	Q14789;Q14789-2;Q14789-4;Q14789-3	Golgin subfamily B member 1	GOLGB1
CASP8	25.2398	25.3897	25.3212	25.5747	25.2161	25.4762	25.2253	25.5978	25.3669	25.3438				4	4	4	13.4	13.4	13.4	45.928	0	15.408	819490000	38	Q14790-3;Q14790-2;Q14790;Q14790-4;Q14790-9;Q14790-6;Q14790-5;Q14790-8;Q14790-7	Q14790-3;Q14790-2;Q14790;Q14790-4;Q14790-9;Q14790-6;Q14790-5;Q14790-8;Q14790-7	Caspase-8;Caspase-8 subunit p18;Caspase-8 subunit p10	CASP8
LASP1	30.2823	30.4065	30.4333	30.1409	29.7301	29.8432	29.847	29.7627	29.4126	28.9166				4	4	4	21.5	21.5	21.5	29.717	0	64.127	22673000000	168	Q14847;Q14847-3;Q14847-2	Q14847;Q14847-3;Q14847-2	LIM and SH3 domain protein 1	LASP1
PTGR1	31.2928	31.3509	31.4227	30.6578	30.5596	30.7304	29.8624	30.2484	29.9298	29.8664				18	18	18	62.9	62.9	62.9	35.869	0	127.5	32104000000	383	Q14914;Q14914-2	Q14914;Q14914-2	Prostaglandin reductase 1	PTGR1
KPNB1	31.6424	31.6561	31.6835	31.6857	31.6052	31.4092	31.4284	31.4489	31.3805	31.3711				34	34	34	46.9	46.9	46.9	97.169	0	323.31	79981000000	1101	Q14974;Q14974-2	Q14974;Q14974-2	Importin subunit beta-1	KPNB1
NUMA1	23.119	23.4403	20.6426	21.3155	21.4746	21.1325	21.1937	20.5811	23.1243	21.7059				100	100	1	56.2	56.2	0.6	238.26	0	323.31	58066000000	1544	Q14980;Q14980-4;Q14980-3;Q14980-5	Q14980;Q14980-4;Q14980-3	Nuclear mitotic apparatus protein 1	NUMA1
NAA25	24.0588	23.4963	23.6765	24.5995	25.3125	23.7644	23.4635	24.508	24.7105	22.3984				7	7	7	9	9	9	99.268	0	19.581	325040000	14	Q14CX7-2;Q14CX7	Q14CX7-2;Q14CX7	N-alpha-acetyltransferase 25, NatB auxiliary subunit	NAA25
NCAPH	24.8172	23.4675	24.7327	24.8749	25.3453	24.2696	24.638	24.915	24.7672	24.631				5	5	5	7.6	7.6	7.6	82.562	0	19.922	494500000	25	Q15003;Q15003-2	Q15003	Condensin complex subunit 2	NCAPH
SPCS2	25.5534	25.5979	25.7735	25.5221	26.1299	26.7297	26.0811	26.368	26.3048	26.0124				6	6	6	32.3	32.3	32.3	25.003	0	26.648	1726200000	44	Q15005	Q15005	Signal peptidase complex subunit 2	SPCS2
EMC2	24.8932	23.5267	24.2146	25.386	23.3281	22.6892	23.3679	22.9545	23.6403	23.5262				7	7	7	27.9	27.9	27.9	34.833	0	58.939	2508000000	102	Q15006	Q15006	ER membrane protein complex subunit 2	EMC2
PSMD6	28.5421	28.5129	28.8411	28.1201	28.7474	28.6934	28.184	28.7217	28.683	28.5108				18	18	18	46.5	46.5	46.5	45.531	0	136.09	9370000000	240	Q15008;Q15008-4;Q15008-3;Q15008-2	Q15008;Q15008-4;Q15008-3;Q15008-2	26S proteasome non-ATPase regulatory subunit 6	PSMD6
2002-09-01	29.0545	28.8914	28.8278	29.0222	29.0597	29.692	29.7903	29.7312	29.8281	29.6918				18	18	18	62.3	62.3	62.3	41.487	0	245.03	27780000000	474	Q15019;Q15019-3;Q15019-2	Q15019;Q15019-3;Q15019-2	Septin-2	2002-09-01
EFTUD2	28.2173	27.8147	28.1931	27.0463	27.9737	28.1785	28.4275	28.7856	28.798	28.6994				52	52	51	69.3	69.3	68.3	109.43	0	323.31	56723000000	987	Q15029;Q15029-2;Q15029-3	Q15029;Q15029-2;Q15029-3	116 kDa U5 small nuclear ribonucleoprotein component	EFTUD2
ARL6IP1	26.0242	26.0427	26.4114	26.2605	26.7957	24.9921	26.2996	26.3587	26.214	26.2479				1	1	1	5.7	5.7	5.7	20.26	0.00033014	8.1525	1554300000	39	Q15041-2;Q15041	Q15041-2;Q15041	ADP-ribosylation factor-like protein 6-interacting protein 1	ARL6IP1
RAB3GAP1	23.4472	22.9402	23.6801	23.9486	23.7908	23.8156	24.3356	23.8389	24.0474	23.8709				5	5	5	5.9	5.9	5.9	110.52	0.00034698	9.6918	239390000	10	Q15042;Q15042-3;Q15042-4	Q15042;Q15042-3;Q15042-4	Rab3 GTPase-activating protein catalytic subunit	RAB3GAP1
KARS	29.1623	28.9428	28.9936	29.1558	29.3213	29.0607	28.9336	29.3633	29.2177	29.2942				25	25	25	42.5	42.5	42.5	68.047	0	218.36	21281000000	617	Q15046;Q15046-2	Q15046;Q15046-2	Lysine--tRNA ligase	KARS
EIF4H	28.8244	28.9794	28.6719	28.5917	28.8673	29.0477	28.8847	28.9377	28.6831	28.8209				11	11	11	53.1	53.1	53.1	25.2	0	107.67	8891200000	144	Q15056-2;Q15056	Q15056-2;Q15056	Eukaryotic translation initiation factor 4H	EIF4H
ACOX1	27.4743	27.5677	26.9874	27.4658	26.9074	26.9202	26.3583	26.8088	27.1891	26.727				11	11	11	29.4	29.4	29.4	74.667	0	75.1	2812400000	71	Q15067-2;Q15067;Q15067-3	Q15067-2;Q15067;Q15067-3	Peroxisomal acyl-coenzyme A oxidase 1	ACOX1
OXA1L	21.491	21.7925	22.7618	22.2548	24.0386	22.0719	22.6928	21.7114	22.5221	22.4293				5	5	5	11	11	11	46.691	0.00032144	7.264	212200000	11	Q15070-2;Q15070;Q15070-3	Q15070-2;Q15070;Q15070-3	Mitochondrial inner membrane protein OXA1L	OXA1L
EEA1	26.1039	25.379	25.1241	25.449	25.3994	26.1384	25.81	26.5165	25.9181	26.2661				14	14	14	12.5	12.5	12.5	162.46	0	51.163	1229200000	38	Q15075	Q15075	Early endosome antigen 1	EEA1
PDIA6	31.5179	31.5623	31.4971	31.7331	31.5191	31.7889	31.5533	31.7632	31.6729	31.8468				20	20	20	56.5	56.5	56.5	47.837	0	239.93	64000000000	471	Q15084-3;Q15084;Q15084-4;Q15084-5;Q15084-2	Q15084-3;Q15084;Q15084-4;Q15084-5;Q15084-2	Protein disulfide-isomerase A6	PDIA6
PAFAH1B3	29.2205	29.1356	29.0936	28.9388	29.0638	28.7249	28.8909	28.8199	28.7142	28.7178				11	11	11	72.7	72.7	72.7	25.734	0	83.49	9844100000	150	Q15102	Q15102	Platelet-activating factor acetylhydrolase IB subunit gamma	PAFAH1B3
PEA15	27.4096	27.1521	27.0366	27.3228	26.6832	28.792	28.5027	28.1453	28.4626	28.2304				6	6	6	69.2	69.2	69.2	15.04	0	45.712	4953700000	80	Q15121;Q15121-2	Q15121;Q15121-2	Astrocytic phosphoprotein PEA-15	PEA15
EBP	25.8944	26.0596	25.6795	26.6684	26.1616	25.8163	23.6709	25.453	25.9273	24.555				3	3	3	16.5	16.5	16.5	26.352	0	13.66	1488900000	24	Q15125	Q15125	3-beta-hydroxysteroid-Delta(8),Delta(7)-isomerase	EBP
PMVK	26.7437	26.7765	26.564	26.7574	26.7187	26.4966	26.756	26.6249	26.499	26.5515				6	6	6	34.4	34.4	34.4	21.995	0	37.665	1985900000	41	Q15126	Q15126	Phosphomevalonate kinase	PMVK
PLEC	31.9571	31.996	32.176	32.5375	32.361	32.4552	32.6243	32.6686	32.7993	32.7112				282	282	6	61.4	61.4	1.7	531.78	0	323.31	294900000000	5991	Q15149;Q15149-7;Q15149-8;Q15149-5;Q15149-6;Q15149-2	Q15149;Q15149-7;Q15149-8;Q15149-5;Q15149-6;Q15149-2	Plectin	PLEC
NOMO1;NOMO2;NOMO3	26.2327	25.8687	25.9543	26.2174	24.3704	25.7199	26.0418	24.0808	26.1428	26.7148				18	18	18	21.3	21.3	21.3	134.32	0	85.609	3663600000	171	Q15155;Q5JPE7-2;P69849;Q5JPE7;Q5JPE7-3	Q15155;Q5JPE7-2;P69849;Q5JPE7;Q5JPE7-3	Nodal modulator 1;Nodal modulator 2;Nodal modulator 3	NOMO1;NOMO2;NOMO3
PON2	29.1613	29.2829	28.8567	29.4065	29.0147	29.1987	29.0411	28.4762	28.6674	28.5962				10	10	10	52.6	52.6	52.6	37.996	0	89.404	11023000000	167	Q15165-3;Q15165-1;Q15165	Q15165-3;Q15165-1;Q15165	Serum paraoxonase/arylesterase 2	PON2
PON3	24.8351	24.5153	24.1733	24.2507	23.573	22.3239	22.4493	21.653	22.1514	22.4315				3	3	3	9	9	9	39.607	0	17.04	204900000	9	Q15166	Q15166	Serum paraoxonase/lactonase 3	PON3
PPA1	30.6103	30.7607	30.549	30.8041	30.6441	31.5302	31.1183	30.4012	30.4018	30.4817				13	13	13	69.2	69.2	69.2	32.66	0	183.98	35144000000	283	Q15181	Q15181	Inorganic pyrophosphatase	PPA1
PTGES3	27.6757	28.7255	27.199	29.512	31.0279	27.6722	28.656	28.5968	29.8393	28.2674				7	7	7	51.1	51.1	51.1	16.476	0	46.781	11761000000	101	Q15185-4;Q15185;Q15185-3;Q15185-2	Q15185-4;Q15185;Q15185-3	Prostaglandin E synthase 3	PTGES3
NONO	24.4113	23.4074	23.2881	22.1903	22.5705	24.6038	24.278	23.2436	22.9947	23.0909				37	37	36	65.8	65.8	64.1	54.231	0	323.31	112660000000	997	Q15233;Q15233-2	Q15233;Q15233-2	Non-POU domain-containing octamer-binding protein	NONO
PPP2R4	27.2857	26.6194	26.6017	27.0442	27.5433	26.7798	27.2175	27.1125	27.0254	27.1371				8	8	8	38.1	38.1	38.1	33.467	0	63.618	2493300000	69	Q15257-3;Q15257-2;Q15257;Q15257-4	Q15257-3;Q15257-2;Q15257;Q15257-4	Serine/threonine-protein phosphatase 2A activator	PPP2R4
RCN1	29.4253	29.5955	29.4628	29.5586	28.9663	29.9266	29.6966	29.8321	29.6569	29.7489				14	14	14	48.3	48.3	48.3	38.89	0	157.48	15091000000	243	Q15293;Q15293-2	Q15293;Q15293-2	Reticulocalbin-1	RCN1
TMED2	27.6521	27.9341	27.9768	27.8423	27.3194	27.7204	27.2437	27.1514	27.6736	27.4561				4	4	4	24.9	24.9	24.9	22.761	0	19.945	5898800000	137	Q15363	Q15363	Transmembrane emp24 domain-containing protein 2	TMED2
PCBP1	31.456	31.6292	31.421	31.4612	31.2371	31.4525	31.4921	31.5664	31.3838	31.4105				16	16	12	70.8	70.8	59.8	37.497	0	234.31	68341000000	440	Q15365;P57723-2;P57723	Q15365	Poly(rC)-binding protein 1	PCBP1
PCBP2	29.6686	29.7941	29.6812	29.7582	29.6119	29.7368	29.7335	29.6722	29.5035	29.8501				12	8	8	44	33.2	33.2	38.15	0	111.45	22522000000	187	Q15366-6;Q15366-3;Q15366-7;Q15366-4;Q15366;Q15366-2;Q15366-8;Q15366-5;P57721-5;P57721-4;P57721;P57721-2;P57721-3	Q15366-6;Q15366-3;Q15366-7;Q15366-4;Q15366;Q15366-2;Q15366-8;Q15366-5	Poly(rC)-binding protein 2	PCBP2
TCEB1	28.0457	27.9676	28.0886	27.9989	27.8634	28.0147	28.1485	27.9955	27.8536	27.9263				5	5	5	58.9	58.9	58.9	12.473	0	88.774	5586700000	92	Q15369;Q15369-2	Q15369;Q15369-2	Transcription elongation factor B polypeptide 1	TCEB1
TCEB2	26.7677	26.6629	26.5367	26.8874	26.5076	26.3893	26.5822	26.4538	26.8827	26.7757				6	6	6	49.2	49.2	49.2	13.133	0	28.673	1986000000	56	Q15370;Q15370-2	Q15370;Q15370-2	Transcription elongation factor B polypeptide 2	TCEB2
RHEB	26.1672	26.0865	26.0735	25.6935	26.1302	23.8167	24.4265	25.1857	24.0394	24.235				5	5	5	27.7	27.7	27.7	20.497	0	14.75	735990000	26	Q15382	Q15382	GTP-binding protein Rheb	RHEB
TOMM20	22.7247	23.9295	21.7355	24.703	25.1241	23.5568	22.3025	22.2214	23.0636	22.4543				1	1	1	9	9	9	16.298	0.006326	2.2195	199870000	4	Q15388	Q15388	Mitochondrial import receptor subunit TOM20 homolog	TOMM20
DHCR24	24.8736	24.8287	24.6976	23.9784	24.3978	24.6976	24.0619	24.0614	23.2835	24.2207				4	4	4	6.7	6.7	6.7	54.75	0.0003406	9.0488	636310000	15	Q15392-2;Q15392	Q15392-2;Q15392	Delta(24)-sterol reductase	DHCR24
SF3B3	27.2693	27.3054	27.3777	26.8475	27.0277	27.2817	27.0703	27.043	27.2409	26.9139				43	43	43	45.3	45.3	45.3	135.58	0	323.31	36050000000	694	Q15393;Q15393-3;Q15393-2	Q15393	Splicing factor 3B subunit 3	SF3B3
RSU1	26.4643	26.545	26.6553	26.5924	26.7615	27.7044	27.7058	27.4197	27.1461	27.2877				8	8	8	31	31	31	31.54	0	28.447	2742300000	65	Q15404;Q15404-2	Q15404;Q15404-2	Ras suppressor protein 1	RSU1
CNN3	27.9049	27.7408	27.7447	27.3375	27.3181	28.4942	28.5661	28.4615	28.4888	28.3941				9	9	8	39.2	39.2	35.9	36.413	0	79.802	9168800000	200	Q15417;Q15417-3;Q15417-2	Q15417;Q15417-3;Q15417-2	Calponin-3	CNN3
PPP1R7	27.1589	27.3671	27.1582	27.4156	27.1322	27.033	27.1968	27.2026	27.3093	27.0855				8	8	8	26.4	26.4	26.4	41.564	0	40.063	2831000000	71	Q15435;Q15435-2;Q15435-3;Q15435-5;Q15435-4	Q15435;Q15435-2;Q15435-3;Q15435-5;Q15435-4	Protein phosphatase 1 regulatory subunit 7	PPP1R7
SEC23A	28.3294	28.4507	28.401	28.2521	27.9221	28.1956	28.5215	27.9224	27.8826	27.9722				16	16	14	28.6	28.6	27.1	86.16	0	162.92	6357300000	107	Q15436;Q15436-2	Q15436;Q15436-2	Protein transport protein Sec23A	SEC23A
SEC23B	24.2487	24.4426	24.9044	24.6273	24.89	24.1322	22.6256	24.7813	24.8387	24.8492				6	4	4	10.8	7.4	7.4	86.478	0	25.129	554750000	15	Q15437	Q15437	Protein transport protein Sec23B	SEC23B
TGFBI	23.7461	22.6054	23.3694	23.8306	21.7388	32.1441	31.9927	31.6738	32.0004	31.71				29	29	29	52.1	52.1	52.1	74.68	0	283.45	31872000000	467	Q15582	Q15582	Transforming growth factor-beta-induced protein ig-h3	TGFBI
SLC9A3R2	24.3289	24.95	23.9766	24.7477	23.7182	25.0814	23.7865	24.8774	24.3722	24.4996				5	5	5	19.6	19.6	19.6	36.153	0	55.106	595750000	21	Q15599-2;Q15599;Q15599-3	Q15599-2;Q15599	Na(+)/H(+) exchange regulatory cofactor NHE-RF2	SLC9A3R2
TSN	27.9453	27.8465	27.6065	27.8206	27.9308	27.7149	27.7956	27.6402	27.8849	27.8937				8	8	8	29.4	29.4	29.4	26.183	0	63.089	4465100000	76	Q15631;Q15631-2	Q15631;Q15631-2	Translin	TSN
SF1	27.2932	27.8331	27.816	28.0024	27.7135	27.8126	27.5841	27.9525	27.6402	27.2803				13	13	13	31.8	31.8	31.8	59.711	0	110.66	8230900000	245	Q15637-4;Q15637-6;Q15637-3;Q15637-2;Q15637;Q15637-5;Q15637-7	Q15637-4;Q15637-6;Q15637-3;Q15637-2;Q15637;Q15637-5;Q15637-7	Splicing factor 1	SF1
TRIP10	25.4404	25.6398	25.5019	25.6169	25.5267	26.1442	25.9657	26.0225	24.6149	25.7281				6	6	6	24.6	24.6	24.6	52.699	0	27.934	978190000	36	Q15642-4;Q15642-2;Q15642-3;Q15642;Q15642-5	Q15642-4;Q15642-2;Q15642-3;Q15642;Q15642-5	Cdc42-interacting protein 4	TRIP10
TRIP13	26.2682	26.199	26.2456	26.3584	26.1773	26.2176	26.3085	26.4631	26.4378	26.4429				7	7	7	16.7	16.7	16.7	48.55	0	38.28	1474300000	61	Q15645;Q15645-2	Q15645	Pachytene checkpoint protein 2 homolog	TRIP13
TRIP6	23.0674	23.0148	23.1358	23.0588	22.0164	23.0765	22.8282	22.2005	22.8108	21.6902				1	1	1	3.8	3.8	3.8	50.287	0.00060006	5.6359	82914000	3	Q15654	Q15654	Thyroid receptor-interacting protein 6	TRIP6
MAPRE1	29.7203	29.665	29.661	29.7725	29.5468	29.9093	30.0322	29.9935	29.6928	29.7297				15	15	13	69.8	69.8	69.4	29.999	0	138.81	18153000000	273	Q15691	Q15691	Microtubule-associated protein RP/EB family member 1	MAPRE1
TSC22D1;TSC22D3;TSC22D4;TSC22D2	24.3027	24.2382	23.5373	24.8802	24.4333	23.6865	22.2104	23.1827	24.0224	24.009				2	2	2	14.6	14.6	14.6	15.68	0	10.876	297470000	8	Q15714-2;Q15714-3;Q15714;Q99576-4;Q99576;Q9Y3Q8-2;Q99576-3;Q9Y3Q8;O75157-2;O75157	Q15714-2;Q15714-3;Q15714;Q99576-4;Q99576;Q9Y3Q8-2;Q99576-3;Q9Y3Q8;O75157-2;O75157	TSC22 domain family protein 1;TSC22 domain family protein 3;TSC22 domain family protein 4;TSC22 domain family protein 2	TSC22D1;TSC22D3;TSC22D4;TSC22D2
ELAVL1	24.8293	25.241	24.6251	22.3228	21.794	21.9523	22.8722	23.2559	22.8808	22.6981				16	16	16	56.1	56.1	56.1	36.091	0	151.96	19253000000	333	Q15717;Q15717-2;Q12926-2;Q12926;P26378-4;P26378-2;P26378-5;P26378;P26378-3	Q15717;Q15717-2	ELAV-like protein 1	ELAVL1
NSDHL	27.899	28.0162	27.8925	28.0131	28.1318	28.071	28.1315	28.1077	28.1114	28.3562				13	13	13	48	48	48	41.9	0	99.84	4634000000	93	Q15738	Q15738	Sterol-4-alpha-carboxylate 3-dehydrogenase, decarboxylating	NSDHL
MYLK	25.6943	25.6266	25.5764	24.2403	25.2841	25.1968	25.6198	25.7145	25.2289	24.1389				10	10	10	6.9	6.9	6.9	197.4	0	25.212	815410000	44	Q15746-4;Q15746-5;Q15746-2;Q15746-3;Q15746-6;Q15746;Q15746-9;Q15746-11;Q15746-7	Q15746-4;Q15746-5;Q15746-2;Q15746-3;Q15746-6;Q15746	Myosin light chain kinase, smooth muscle;Myosin light chain kinase, smooth muscle, deglutamylated form	MYLK
SLC1A5	28.6267	28.8307	28.876	29.222	29.12	27.8393	27.9305	28.4315	28.093	27.7275				11	11	11	23.1	23.1	23.1	56.598	0	56.645	6024600000	110	Q15758;Q15758-3;Q15758-2	Q15758;Q15758-3;Q15758-2	Neutral amino acid transporter B(0)	SLC1A5
TOMM34	24.8004	24.7773	24.8056	25.1375	23.706	25.1451	24.8398	25.4996	25.3081	24.9015				3	3	3	9.7	9.7	9.7	34.559	0	11.213	642550000	34	Q15785	Q15785	Mitochondrial import receptor subunit TOM34	TOMM34
SMAD2	26.2456	26.3148	26.8677	25.9822	26.0108	24.1765	25.8305	25.6141	25.8621	25.7878				8	8	3	24	24	11.2	48.955	0	26.777	1991200000	45	Q15796-2;Q15796	Q15796-2;Q15796	Mothers against decapentaplegic homolog 2	SMAD2
TBCE	26.2038	26.504	26.4455	26.4667	24.0072	26.0892	26.3148	25.9647	26.3846	26.6536				10	10	9	24.9	24.9	23.5	59.345	0	32.444	1523400000	28	Q15813;Q15813-2	Q15813;Q15813-2	Tubulin-specific chaperone E	TBCE
UBE2V2	24.2344	23.5734	23.6747	24.4699	24.6713	24.6607	24.5087	24.5612	24.1517	24.1205				6	1	1	31	6.2	6.2	16.363	0.0037323	2.5266	442490000	13	Q15819	Q15819	Ubiquitin-conjugating enzyme E2 variant 2	UBE2V2
STXBP2	24.7155	24.8474	24.7704	24.6422	24.6234	24.5264	24.3515	23.2549	22.689	23.8752				2	2	2	4.9	4.9	4.9	66.137	0.00032776	7.8554	432240000	8	Q15833-2;Q15833;Q15833-3	Q15833-2;Q15833;Q15833-3	Syntaxin-binding protein 2	STXBP2
VAMP3	26.9418	27.011	27.1241	26.8409	27.0722	27.4245	27.3302	26.9551	27.442	27.3705				3	3	1	40	40	16	11.309	0	55.892	2603000000	44	Q15836	Q15836	Vesicle-associated membrane protein 3	VAMP3
NEDD8	27.2447	27.5108	27.1776	27.1055	26.8464	27.7592	27.2802	27.3199	27.2605	26.827				3	3	3	23.5	23.5	23.5	9.0714	0	39.208	3653700000	48	Q15843	Q15843	NEDD8	NEDD8
RAB11B;RAB11A	29.9687	29.5342	29.9101	29.6679	29.4077	29.8159	29.7665	29.7428	29.6748	29.6925				14	14	14	60.6	60.6	60.6	24.488	0	100.62	17030000000	175	Q15907;Q15907-2;P62491-2;P62491;P57735	Q15907;Q15907-2;P62491-2;P62491	Ras-related protein Rab-11B;Ras-related protein Rab-11A	RAB11B;RAB11A
ZFHX3	22.4213	23.9569	23.3106	23.0039	24.6297	24.315	25.3967	25.4066	25.8083	25.8628				4	4	3	1.4	1.4	1.1	404.41	0.0044379	2.3837	731240000	5	Q15911;Q15911-2	Q15911;Q15911-2	Zinc finger homeobox protein 3	ZFHX3
ZYX	27.511	26.556	26.9097	26.9414	26.881	30.0348	29.6547	29.4946	28.9008	29.1676				14	14	14	40.9	40.9	40.9	61.277	0	113.03	8816300000	120	Q15942;Q15942-2	Q15942;Q15942-2	Zyxin	ZYX
2007-09-01	27.3733	27.3806	27.3971	27.7653	27.3223	27.9579	27.9844	28.1113	28.1964	28.3843				16	16	16	43.3	43.3	43.3	50.58	0	106.3	10747000000	269	Q16181-2;Q16181;Q6ZU15	Q16181-2;Q16181	Septin-7	2007-09-01
ADRM1	25.7911	25.6186	25.4832	25.8476	23.6559	25.7806	24.2699	25.9731	26.1988	26.4944				4	4	4	11.3	11.3	11.3	42.153	0	38.308	1357800000	57	Q16186	Q16186	Proteasomal ubiquitin receptor ADRM1	ADRM1
CCDC6	25.6575	24.9878	23.7033	24.257	25.9553	25.4533	24.8538	23.8451	25.4485	25.7717				3	3	3	8.4	8.4	8.4	53.29	0	53.687	759530000	22	Q16204	Q16204	Coiled-coil domain-containing protein 6	CCDC6
IGFBP7	22.4065	21.9922	21.9936	22.1509	22.1291	28.5539	28.6732	27.0999	27.0344	26.6873				9	9	9	45.9	45.9	45.9	28.86	0	60.809	3299800000	77	Q16270-2;Q16270	Q16270-2;Q16270	Insulin-like growth factor-binding protein 7	IGFBP7
PSMD5	29.2311	29.2669	29.1422	29.1366	29.038	28.9224	29.1814	29.3883	29.3726	29.4555				14	14	14	40.3	40.3	40.3	56.195	0	119.98	11541000000	168	Q16401;Q16401-2	Q16401;Q16401-2	26S proteasome non-ATPase regulatory subunit 5	PSMD5
DDB1	29.3762	29.4761	29.6266	29.348	29.1674	29.1611	29.0973	29.1403	28.8787	28.8955				37	37	37	38.9	38.9	38.9	126.97	0	273.36	25964000000	708	Q16531;Q16531-2	Q16531	DNA damage-binding protein 1	DDB1
CDC37	28.6142	28.5101	28.4772	28.6707	28.4955	28.7942	28.3896	28.6946	28.5022	28.616				9	9	9	33.3	33.3	33.3	44.468	0	41.724	7464800000	117	Q16543	Q16543	Hsp90 co-chaperone Cdc37;Hsp90 co-chaperone Cdc37, N-terminally processed	CDC37
DPYSL2	32.1952	32.1484	32.1801	31.8628	31.601	31.9956	32.0174	31.6854	31.7747	31.8811				28	28	25	69.1	69.1	61.5	62.293	0	323.31	72221000000	653	Q16555;Q16555-2;Q14194;Q14194-2	Q16555;Q16555-2	Dihydropyrimidinase-related protein 2	DPYSL2
RBBP7	29.3806	29.3815	29.3755	29.395	29.1059	29.2966	29.2704	29.3909	29.1943	29.3138				14	14	9	44.2	44.2	38.6	47.82	0	108.17	26162000000	414	Q16576;Q16576-2	Q16576;Q16576-2	Histone-binding protein RBBP7	RBBP7
CPSF6	27.6276	27.4384	27.3235	27.7861	27.3349	27.6437	27.9645	27.8321	27.6154	27.648				8	8	8	24.1	24.1	24.1	52.325	0	146.17	8490900000	230	Q16630-3;Q16630;Q16630-2	Q16630-3;Q16630;Q16630-2	Cleavage and polyadenylation specificity factor subunit 6	CPSF6
DBN1	22.1735	22.456	23.3172	23.6022	23.0175	24.0182	23.0005	24.3891	24.8238	22.5471				20	20	20	43.3	43.3	43.3	71.428	0	234.13	12142000000	277	Q16643;Q16643-3;Q16643-2	Q16643;Q16643-3;Q16643-2	Drebrin	DBN1
FSCN1	31.3035	31.6221	31.3885	31.7515	31.5297	32.7847	32.862	32.6745	32.7342	32.8011				21	21	21	56.2	56.2	56.2	54.529	0	294.81	30587000000	327	Q16658	Q16658	Fascin	FSCN1
DECR1	27.2287	26.7975	26.9849	27.0303	26.9155	25.5302	26.24	26.4002	26.4505	26.2929				11	11	11	37.4	37.4	37.4	34.994	0	55.136	9315100000	174	Q16698-2;Q16698	Q16698-2;Q16698	2,4-dienoyl-CoA reductase, mitochondrial	DECR1
NDUFA5	26.0342	26.1086	25.8567	26.195	26.0385	25.6513	25.6873	25.8431	25.9858	26.0098				4	4	4	44.8	44.8	44.8	13.459	0	36.165	1494700000	37	Q16718;Q16718-2	Q16718;Q16718-2	NADH dehydrogenase [ubiquinone] 1 alpha subcomplex subunit 5	NDUFA5
KYNU	30.9657	31.4758	31.2082	31.2875	31.4474	30.7738	30.5588	30.8802	30.7118	30.7911				22	22	22	54.8	54.8	54.8	52.351	0	190.63	40947000000	401	Q16719;Q16719-2	Q16719;Q16719-2	Kynureninase	KYNU
TST	28.8231	28.8576	28.9844	28.7152	28.3848	27.5425	27.4639	27.5193	27.5569	27.2561				9	9	9	40.4	40.4	40.4	33.429	0	79.378	6550700000	97	Q16762	Q16762	Thiosulfate sulfurtransferase	TST
UBE2S	24.6419	24.1848	24.2768	24.9508	25.7203	23.7378	22.6651	25.4014	25.269	23.7315				2	2	2	12.2	12.2	12.2	23.845	0	20.073	534960000	7	Q16763	Q16763	Ubiquitin-conjugating enzyme E2 S	UBE2S
HAGH	26.5455	26.4737	26.1898	26.5377	26.4059	26.1821	24.4401	26.0639	26.1468	26.0668				6	6	6	33.1	33.1	33.1	28.86	0	28.55	1554700000	29	Q16775-2;Q16775;Q16775-3	Q16775-2;Q16775	Hydroxyacylglutathione hydrolase, mitochondrial	HAGH
RTN1	25.3203	25.1558	25.3255	24.9721	25.071	25.4895	26.3249	25.9741	25.9509	25.6357				2	2	2	2.3	2.3	2.3	83.617	0.0051534	2.306	1716100000	7	Q16799;Q16799-3;Q16799-2	Q16799;Q16799-3;Q16799-2	Reticulon-1	RTN1
PCK2	26.3331	26.5751	26.6094	26.5884	26.3057	25.9728	25.8813	26.463	25.9958	26.5023				7	7	7	12.5	12.5	12.5	70.729	0	35.751	1622200000	49	Q16822;Q16822-2	Q16822	Phosphoenolpyruvate carboxykinase [GTP], mitochondrial	PCK2
HADH	27.3818	27.6601	27.922	27.4439	27.2722	27.0995	26.0068	26.8089	26.6912	26.4312				5	5	5	30.6	30.6	30.6	34.293	0	20.049	3322600000	56	Q16836;Q16836-3;Q16836-2	Q16836;Q16836-3;Q16836-2	Hydroxyacyl-coenzyme A dehydrogenase, mitochondrial	HADH
UGP2	29.8752	29.9748	29.9674	29.9454	29.9172	30.0388	30.2494	30.2157	30.0752	29.9906				17	17	17	41.2	41.2	41.2	55.676	0	167.36	18467000000	303	Q16851-2;Q16851	Q16851-2;Q16851	UTP--glucose-1-phosphate uridylyltransferase	UGP2
TXNRD1	32.2959	31.3036	31.5161	31.9479	31.7214	31.284	30.768	30.5432	31.6589	30.043				25	25	24	60.1	60.1	57.4	60.419	0	319.05	50530000000	423	Q16881-4;Q16881-3;Q16881;Q16881-5;Q16881-2;Q16881-6;Q16881-7	Q16881-4;Q16881-3;Q16881;Q16881-5;Q16881-2;Q16881-6;Q16881-7	Thioredoxin reductase 1, cytoplasmic	TXNRD1
TPD52L1	26.4341	26.4778	26.335	25.9737	25.6002	23.7457	25.1533	23.7824	22.0621	21.9876				3	3	3	37.3	37.3	37.3	11.721	0	37.894	938740000	26	Q16890-4;Q16890-3;Q16890-2;Q16890-5;Q16890	Q16890-4;Q16890-3;Q16890-2;Q16890-5;Q16890	Tumor protein D53	TPD52L1
IMMT	27.3972	26.504	27.06	27.3932	26.9953	25.9615	25.5908	27.4617	26.6021	26.9087				33	33	1	47.5	47.5	3.6	82.624	0	321.54	16156000000	456	Q16891-2	Q16891-2	MICOS complex subunit MIC60	IMMT
LONRF1	24.1998	24.3984	24.1309	24.6999	23.2481	24.1165	23.2056	24.4778	24.662	24.8392				1	1	1	1.4	1.4	1.4	85.472	0.0075006	2.1629	343930000	16	Q17RB8-2;Q17RB8	Q17RB8-2;Q17RB8	LON peptidase N-terminal domain and RING finger protein 1	LONRF1
HNRNPUL2	26.2693	25.0754	26.2987	26.093	22.9548	26.3569	21.0171	23.5181	30.0628	23.0278				33	33	33	47.3	47.3	47.3	85.104	0	323.31	24005000000	533	Q1KMD3	Q1KMD3	Heterogeneous nuclear ribonucleoprotein U-like protein 2	HNRNPUL2
INF2	27.0891	27.2738	26.6404	26.9594	28.4553	26.9573	26.4063	26.795	26.9556	26.4717				17	17	17	22	22	22	134.62	0	133.97	3334200000	78	Q27J81-2;Q27J81;Q27J81-3	Q27J81-2;Q27J81	Inverted formin-2	INF2
HLA-C	25.2958	25.0619	25.1304	24.8803	25.0169	25.4269	25.47	25.4579	25.2973	25.1968				5	2	1	24.2	8.9	4.9	36.797	0	26.403	803510000	26	Q29960-2;Q29960	Q29960-2;Q29960	HLA class I histocompatibility antigen, Cw-16 alpha chain	HLA-C
KIAA1033	24.5268	24.9238	24.7682	24.9976	24.9856	24.9125	24.5745	24.4269	23.3666	23.5655				6	6	6	5.7	5.7	5.7	136.4	0	17.092	463570000	17	Q2M389;Q2M389-2	Q2M389;Q2M389-2	WASH complex subunit 7	KIAA1033
IAH1	25.9395	25.9034	25.9863	25.3261	25.4711	26.2246	26.3214	25.4515	26.0691	26.1129				3	3	3	16.1	16.1	16.1	27.598	0	30.997	1177500000	28	Q2TAA2;Q2TAA2-2	Q2TAA2	Isoamyl acetate-hydrolyzing esterase 1 homolog	IAH1
BTBD16	21.7233	21.9409	22.7787	25.0952	25.0566	24.3893	22.3778	24.7167	22.364	22.4978				1	1	1	2.2	2.2	2.2	58.48	0.0091062	2.0464	377910000	10	Q32M84;Q32M84-2	Q32M84;Q32M84-2	BTB/POZ domain-containing protein 16	BTBD16
LRRFIP1	25.777	26.3665	26.0313	26.4905	27.9241	25.4433	25.4754	26.1576	26.0128	25.4149				13	13	1	24.1	24.1	1.7	82.688	0	131.83	2425600000	45	Q32MZ4-3;Q32MZ4-2	Q32MZ4-3;Q32MZ4-2	Leucine-rich repeat flightless-interacting protein 1	LRRFIP1
DAK	27.2772	27.5485	27.5645	27.1398	26.7339	26.5196	26.5589	26.5605	26.3959	25.2642				9	9	9	26.6	26.6	26.6	58.946	0	42.17	2479900000	66	Q3LXA3;Q3LXA3-2	Q3LXA3;Q3LXA3-2	Bifunctional ATP-dependent dihydroxyacetone kinase/FAD-AMP lyase (cyclizing);ATP-dependent dihydroxyacetone kinase;FAD-AMP lyase (cyclizing)	DAK
LSM12	25.4277	23.8294	25.2785	25.2237	24.7805	25.0714	25.7456	25.456	25.9465	26.0237				2	2	2	15.4	15.4	15.4	21.701	0.00089713	5.5971	1106600000	19	Q3MHD2;Q3MHD2-2	Q3MHD2;Q3MHD2-2	Protein LSM12 homolog	LSM12
TUBB8	31.242	31.7098	31.3559	31.5268	31.1594	31.3636	31.5144	31.1496	31.2219	31.1021				10	2	2	24.5	7.4	7.4	49.775	0	47.125	54012000000	94	Q3ZCM7	Q3ZCM7	Tubulin beta-8 chain	TUBB8
TIMM50	28.3718	28.286	28.425	28.0369	27.9763	27.6109	27.4464	28.2556	27.7637	27.5466				8	8	8	29.7	29.7	29.7	39.646	0	97.959	4890600000	100	Q3ZCQ8;Q3ZCQ8-2;Q3ZCQ8-3	Q3ZCQ8;Q3ZCQ8-2;Q3ZCQ8-3	Mitochondrial import inner membrane translocase subunit TIM50	TIMM50
PREPL	23.9202	23.9355	23.5487	24.585	23.9824	23.1034	23.2735	23.9341	23.3194	21.8381				1	1	1	1.6	1.6	1.6	73.351	0.00060114	5.6635	238100000	12	Q4J6C6-4;Q4J6C6-2;Q4J6C6-3;Q4J6C6	Q4J6C6-4;Q4J6C6-2;Q4J6C6-3;Q4J6C6	Prolyl endopeptidase-like	PREPL
PLCH1	23.3786	23.6922	23.7412	24.2928	22.8797	24.4331	23.3037	23.9077	22.586	23.4609				1	1	1	0.8	0.8	0.8	114.5	0.0070303	2.1804	247310000	4	Q4KWH8-3;Q4KWH8-4;Q4KWH8-2;Q4KWH8	Q4KWH8-3;Q4KWH8-4;Q4KWH8-2;Q4KWH8	1-phosphatidylinositol 4,5-bisphosphate phosphodiesterase eta-1	PLCH1
CCDC58	25.5278	25.203	25.3796	25.0486	24.8899	24.8638	24.7652	25.6729	25.7087	25.478				4	4	4	45.1	45.1	45.1	16.62	0.00033761	8.8578	1160800000	17	Q4VC31	Q4VC31	Coiled-coil domain-containing protein 58	CCDC58
FAM98B	26.0958	25.4682	24.9501	24.4574	22.9058	24.0703	22.9417	23.8045	25.4611	24.0545				10	8	8	36.3	28.6	28.6	45.547	0	83.679	3636200000	118	Q52LJ0-2;Q52LJ0	Q52LJ0-2;Q52LJ0	Protein FAM98B	FAM98B
PDCD4	27.4375	27.8353	27.4876	24.831	25.9361	24.8775	23.8016	27.2137	25.1427	25.0626				4	4	4	13.5	13.5	13.5	50.576	0	13.124	1995500000	12	Q53EL6-2;Q53EL6	Q53EL6-2;Q53EL6	Programmed cell death protein 4	PDCD4
TP53I3	29.1623	29.4313	29.1601	28.2905	28.7067	31.0077	30.7021	30.8326	31.0624	31.0468				15	15	15	56.3	56.3	56.3	35.536	0	88.656	23104000000	254	Q53FA7;Q53FA7-2	Q53FA7	Quinone oxidoreductase PIG3	TP53I3
ORMDL1;ORMDL2	23.5812	24.5342	24.4935	24.5399	24.5365	24.7978	24.4108	23.8692	25.5179	25.4118				2	2	1	17	17	9.8	17.371	0	35.165	401700000	16	Q9P0S3;Q53FV1	Q9P0S3;Q53FV1	ORM1-like protein 1;ORM1-like protein 2	ORMDL1;ORMDL2
HSD17B12	26.9132	27.3998	27.2389	27.3487	28.4021	26.9278	26.7083	27.0208	27.0581	26.8611				9	9	9	32.7	32.7	32.7	34.324	0	63.099	3929500000	82	Q53GQ0;Q53GQ0-2	Q53GQ0	Very-long-chain 3-oxoacyl-CoA reductase	HSD17B12
AGK	25.0735	24.9059	24.6776	25.0315	24.4067	23.4927	24.6783	24.9142	24.322	24.8245				5	5	5	15.4	15.4	15.4	47.137	0	10.089	711430000	33	Q53H12	Q53H12	Acylglycerol kinase, mitochondrial	AGK
LACTB2	29.5533	29.6519	29.5483	29.3058	29.1104	28.6486	28.9553	28.717	28.567	28.6317				11	11	11	49	49	49	32.805	0	32.379	11249000000	158	Q53H82	Q53H82	Beta-lactamase-like protein 2	LACTB2
PYCRL	26.7486	26.6765	26.6409	26.9514	27.2992	26.3281	26.5061	26.6732	26.4814	26.291				7	7	7	37.6	37.6	37.6	28.663	0	68.182	2145200000	33	Q53H96;Q53H96-2	Q53H96;Q53H96-2	Pyrroline-5-carboxylate reductase 3	PYCRL
HS1BP3	25.4743	25.6326	25.3006	23.6554	25.2871	25.5728	25.2249	25.5056	25.2416	25.2668				5	5	5	17.3	17.3	17.3	42.78	0	19.928	1000600000	25	Q53T59	Q53T59	HCLS1-binding protein 3	HS1BP3
OCIAD2	25.8151	26.0065	25.7736	23.7858	24.0498	27.9724	27.0159	28.6352	27.9774	27.8696				6	6	6	38.3	38.3	38.3	16.953	0	23.878	2861000000	83	Q56VL3;Q56VL3-2	Q56VL3	OCIA domain-containing protein 2	OCIAD2
HSP90AB4P	22.2082	22.8312	22.4276	24.1636	27.1797	22.2537	22.7052	22.7042	25.2703	21.6363				8	2	2	14.1	6.1	6.1	58.264	0.00062854	6.7201	500780000	9	Q58FF6	Q58FF6	Putative heat shock protein HSP 90-beta 4	HSP90AB4P
TMEM41B	23.955	24.074	23.0362	24.7683	22.4278	22.1576	24.204	24.2985	23.9578	23.7931				1	1	1	15	15	15	14.089	0.0011325	4.6044	438280000	24	Q5BJD5-3;Q5BJD5-2;Q5BJD5	Q5BJD5-3;Q5BJD5-2;Q5BJD5	Transmembrane protein 41B	TMEM41B
FSIP2	25.0762	23.9711	25.4168	24.1982	23.8262	24.5956	25.3477	23.8545	25.3548	24.6815				3	3	3	0.5	0.5	0.5	780.6	0.0015932	3.5366	1074200000	15	Q5CZC0	Q5CZC0	Fibrous sheath-interacting protein 2	FSIP2
HERC4	24.0786	25.4139	24.4545	25.1615	25.3686	25.2775	25.4693	25.2555	25.0431	25.8328				7	7	7	10	10	10	109.58	0	10.353	829750000	8	Q5GLZ8-3;Q5GLZ8-2;Q5GLZ8;Q5GLZ8-6;Q5GLZ8-4;Q5GLZ8-5	Q5GLZ8-3;Q5GLZ8-2;Q5GLZ8;Q5GLZ8-6	Probable E3 ubiquitin-protein ligase HERC4	HERC4
EARS2	23.8789	24.26	24.2139	24.087	23.7814	22.7701	22.9346	23.6848	24.0285	24.2705				2	2	2	6.1	6.1	6.1	58.688	0.00060624	5.79	343720000	6	Q5JPH6;Q5JPH6-2	Q5JPH6;Q5JPH6-2	Probable glutamate--tRNA ligase, mitochondrial	EARS2
PITRM1	27.6935	27.6271	27.6848	27.4991	27.6255	27.4847	27.4884	27.6967	27.5665	27.7443				18	18	18	23.2	23.2	23.2	106.06	0	77.08	3933700000	100	Q5JRX3-3;Q5JRX3;Q5JRX3-2	Q5JRX3-3;Q5JRX3;Q5JRX3-2	Presequence protease, mitochondrial	PITRM1
TOR1AIP1	26.4823	26.4703	25.8504	27.0908	26.8133	26.6789	27.184	26.6743	27.1088	26.5186				11	11	1	28.6	28.6	2.4	66.248	0	64.938	4264700000	102	Q5JTV8	Q5JTV8	Torsin-1A-interacting protein 1	TOR1AIP1
SPECC1	25.2805	25.252	25.369	21.9628	24.1766	25.873	23.6177	25.8614	25.7841	22.0754				15	15	15	20.2	20.2	20.2	118.58	0	68.334	2243400000	63	Q5M775;Q5M775-4;Q5M775-2;Q5M775-5;Q5M775-3	Q5M775;Q5M775-4;Q5M775-2;Q5M775-5;Q5M775-3	Cytospin-B	SPECC1
SAMD4B	24.19	23.2308	23.8299	22.9662	23.8229	24.4027	23.384	24.4816	24.2927	24.3276				2	2	2	5.6	5.6	5.6	75.483	0.00031878	7.0757	341210000	5	Q5PRF9	Q5PRF9	Protein Smaug homolog 2	SAMD4B
CEP170	22.4362	22.4795	22.4749	21.8068	22.1884	24.7933	24.7762	24.565	25.4508	24.0506				16	16	16	16.7	16.7	16.7	161.41	0	68.217	1049100000	60	Q5SW79-2;Q5SW79-3;Q5SW79;Q96L14	Q5SW79-2;Q5SW79-3;Q5SW79	Centrosomal protein of 170 kDa	CEP170
PLEKHS1	25.4027	25.3418	25.263	25.7575	26.031	27.5254	28.3079	27.6379	28.1766	28.3333				2	2	2	9	9	9	40.997	0.0018392	3.3211	6019000000	31	Q5SXH7-3;Q5SXH7-4;Q5SXH7-2;Q5SXH7;Q5SXH7-5	Q5SXH7-3;Q5SXH7-4;Q5SXH7-2;Q5SXH7;Q5SXH7-5	Pleckstrin homology domain-containing family S member 1	PLEKHS1
UBR4	24.6349	25.0921	23.745	24.1858	27.943	24.3569	23.4922	22.7502	24.5212	22.9782				26	26	26	6.8	6.8	6.8	571.85	0	109.81	813530000	35	Q5T4S7-3;Q5T4S7-4;Q5T4S7;Q5T4S7-2;Q5T4S7-5;Q5T4S7-6	Q5T4S7-3;Q5T4S7-4;Q5T4S7;Q5T4S7-2	E3 ubiquitin-protein ligase UBR4	UBR4
UBAP2	24.2531	24.0909	24.3392	22.1655	23.3604	23.7269	23.8203	24.596	24.2255	24.4449				3	3	3	4.1	4.1	4.1	117.11	0	11.858	373530000	31	Q5T6F2	Q5T6F2	Ubiquitin-associated protein 2	UBAP2
C9orf64	23.3227	25.5735	25.6235	25.8	24.9727	25.4228	25.4492	25.6677	25.5911	25.9208				7	7	7	17.6	17.6	17.6	39.028	0	14.337	743740000	20	Q5T6V5	Q5T6V5	UPF0553 protein C9orf64	C9orf64
DDI2	24.0396	22.9339	23.0355	22.8986	22.7898	23.611	24.6142	24.7121	24.6291	24.7438				2	2	2	9	9	9	44.522	0.00088287	5.3019	262770000	15	Q5TDH0;Q5TDH0-2;Q5TDH0-3	Q5TDH0;Q5TDH0-2;Q5TDH0-3	Protein DDI1 homolog 2	DDI2
NT5DC1	26.48	26.2052	26.0933	26.2511	25.8426	26.1906	26.3982	26.052	26.581	26.3029				6	6	6	17.6	17.6	17.6	51.844	0	28.251	1486800000	40	Q5TFE4;Q5TFE4-2	Q5TFE4;Q5TFE4-2	5-nucleotidase domain-containing protein 1	NT5DC1
CROCC	27.4324	27.2979	27.2263	27.5072	27.5504	26.8079	26.9996	27.0287	26.7881	26.9745				1	1	1	0.6	0.6	0.6	148.25	0.0018258	3.2047	3200000000	46	Q5TZA2-2;Q5TZA2	Q5TZA2-2;Q5TZA2	Rootletin	CROCC
ANXA8L2;ANXA8	28.0825	27.9796	27.6999	27.4546	27.1685	29.4878	29.3153	29.4254	29.2407	29.4702				12	12	12	45.3	45.3	45.3	36.879	0	81.022	8039900000	138	Q5VT79;P13928;P13928-3;Q5VT79-2;P13928-2	Q5VT79;P13928;P13928-3;Q5VT79-2	Annexin A8-like protein 2;Annexin A8	ANXA8L2;ANXA8
BROX	25.8732	25.9492	25.952	26.2776	25.9156	25.2761	25.6421	25.6183	25.8965	26.0028				4	4	4	10.7	10.7	10.7	46.476	0	20.381	1261000000	28	Q5VW32;Q5VW32-2	Q5VW32;Q5VW32-2	BRO1 domain-containing protein BROX	BROX
LYPLAL1	25.0122	24.902	24.7523	24.1871	22.3852	23.1666	23.5636	23.1713	24.6522	24.7975				2	2	2	12.2	12.2	12.2	24.476	0.00034294	9.303	376910000	12	Q5VWZ2-2;Q5VWZ2	Q5VWZ2-2;Q5VWZ2	Lysophospholipase-like protein 1	LYPLAL1
ECM29	26.2575	26.5576	26.603	26.6198	26.1966	26.8809	26.1934	26.6156	26.7297	26.3086				18	18	18	13.3	13.3	13.3	204.29	0	55.318	2769200000	101	Q5VYK3	Q5VYK3	Proteasome-associated protein ECM29 homolog	ECM29
RNF213	26.7389	27.0369	26.7903	27.2774	27.4627	26.4981	23.4988	24.7894	26.2875	24.9882				32	32	32	7.5	7.5	7.5	591.4	0	94.425	3716200000	98	Q63HN8;Q63HN8-4;Q63HN8-5;Q63HN8-6	Q63HN8;Q63HN8-4	E3 ubiquitin-protein ligase RNF213	RNF213
TNS3	28.5432	28.56	28.4778	28.1347	27.9058	27.5867	27.8613	26.3618	26.4569	26.2256				19	18	18	21.7	20.8	20.8	155.26	0	115.69	4854100000	112	Q68CZ2;Q68CZ2-2;Q68CZ2-3;Q68CZ2-4;Q63HR2-5;Q63HR2-2;Q63HR2-6;Q63HR2;Q63HR2-4	Q68CZ2;Q68CZ2-2	Tensin-3	TNS3
ARHGAP17	23.3817	23.5846	23.7021	22.9453	23.6169	24.1959	22.0309	23.1362	23.3947	22.6506				3	3	3	17.3	17.3	17.3	25.76	0.00032819	7.8915	212490000	5	Q68EM7-4;Q68EM7-2;Q68EM7-6;Q68EM7-5;Q68EM7	Q68EM7-4;Q68EM7-2;Q68EM7-6;Q68EM7-5;Q68EM7	Rho GTPase-activating protein 17	ARHGAP17
HEATR6	22.3209	22.1805	23.5539	21.8847	23.3811	23.0154	22.5804	22.2343	22.1848	22.3618				1	1	1	1.6	1.6	1.6	128.78	0.001109	4.1818	35287000	1	Q6AI08	Q6AI08	HEAT repeat-containing protein 6	HEATR6
ZNF787	23.1877	23.0646	23.3048	22.3255	23.0349	21.9205	22.7293	23.1551	22.6865	23.5194				3	3	3	10.5	10.5	10.5	40.428	0.00063432	6.9578	117120000	6	Q6DD87	Q6DD87	Zinc finger protein 787	ZNF787
ATL3	28.4902	28.6377	28.7115	28.5096	28.4369	28.7749	28.5755	28.5508	28.5895	28.3712				14	14	14	37	37	37	60.541	0	83.393	7745400000	148	Q6DD88	Q6DD88	Atlastin-3	ATL3
CIAPIN1	27.736	27.5421	27.4233	27.6881	27.5051	26.6896	27.3566	27.2751	27.2891	27.3341				8	8	8	46.5	46.5	46.5	32.212	0	38.282	3626100000	80	Q6FI81-3;Q6FI81;Q6FI81-2	Q6FI81-3;Q6FI81	Anamorsin	CIAPIN1
PTRHD1	26.9935	27.0014	26.939	26.76	26.5817	26.8746	26.6974	26.2081	26.8099	24.182				3	3	3	20.7	20.7	20.7	15.805	0	13.863	2043700000	37	Q6GMV3	Q6GMV3	Putative peptidyl-tRNA hydrolase PTRHD1	PTRHD1
LAMTOR1	24.5087	24.9173	24.5085	24.3564	23.6893	24.9436	23.4129	24.5634	23.754	24.1731				2	2	2	14.9	14.9	14.9	17.745	0.00032331	7.3878	664250000	19	Q6IAA8	Q6IAA8	Ragulator complex protein LAMTOR1	LAMTOR1
TWF2	28.2583	28.1323	27.9712	27.9125	28.2346	29.1794	29.2191	29.1464	28.8805	29.0284				13	13	12	45	45	40.7	39.548	0	187.22	10654000000	194	Q6IBS0	Q6IBS0	Twinfilin-2	TWF2
SLC25A24	27.3966	27.4371	27.2682	27.321	27.3072	27.318	27.3809	27.4854	27.5418	27.612				11	11	11	28.9	28.9	28.9	53.354	0	57.387	3572200000	82	Q6NUK1;Q6NUK1-2	Q6NUK1;Q6NUK1-2	Calcium-binding mitochondrial carrier protein SCaMC-1	SLC25A24
RETSAT	25.239	25.3061	25.3334	25.4937	25.6866	25.2422	25.2785	25.0302	25.4651	25.1468				9	9	9	15.6	15.6	15.6	66.819	0	18.331	841310000	29	Q6NUM9;Q6NUM9-2	Q6NUM9;Q6NUM9-2	All-trans-retinol 13,14-reductase	RETSAT
HIBCH	26.2263	26.4861	26.3081	26.3374	25.9462	25.9747	25.6989	26.0208	26.1124	25.8694				6	6	6	17.6	17.6	17.6	43.482	0	24.955	1437400000	58	Q6NVY1;Q6NVY1-2	Q6NVY1;Q6NVY1-2	3-hydroxyisobutyryl-CoA hydrolase, mitochondrial	HIBCH
PTRF	22.3334	22.1816	22.5724	24.1971	28.1593	22.0432	22.7083	21.0807	23.6473	22.7245				13	13	13	33.6	33.6	33.6	43.476	0	157.97	14833000000	252	Q6NZI2;Q6NZI2-2;Q6NZI2-3	Q6NZI2;Q6NZI2-2	Polymerase I and transcript release factor	PTRF
TATDN1	25.2248	25.3763	25.1845	25.0833	24.8098	25.088	24.5573	25.2828	25.2464	24.7316				4	4	4	18.4	18.4	18.4	28.166	0	17.391	736600000	28	Q6P1N9-2;Q6P1N9	Q6P1N9-2;Q6P1N9	Putative deoxyribonuclease TATDN1	TATDN1
EDC4	23.9395	24.2837	24.3793	24.3749	25.6047	24.1603	21.7765	23.2941	23.4946	24.375				14	14	14	15.1	15.1	15.1	151.66	0	93.568	2781200000	116	Q6P2E9;Q6P2E9-2	Q6P2E9;Q6P2E9-2	Enhancer of mRNA-decapping protein 4	EDC4
CNNM4	23.4136	23.3758	22.7818	23.751	23.1296	23.5622	22.7597	24.0006	23.8523	23.6802				5	5	4	8	8	6.2	86.606	0.00085714	4.7282	171120000	6	Q6P4Q7;Q6P4Q7-2;Q9H8M5-3;Q8NE01	Q6P4Q7	Metal transporter CNNM4	CNNM4
FAHD1	26.852	27.0382	26.3857	26.7807	26.486	27.0005	27.0414	26.9403	26.8723	26.8655				3	3	3	19.6	19.6	19.6	24.843	0	50.433	2128800000	41	Q6P587;Q6P587-2;Q6P587-3	Q6P587;Q6P587-2;Q6P587-3	Acylpyruvase FAHD1, mitochondrial	FAHD1
PDXDC1	25.9646	25.8902	25.8157	25.7353	25.849	24.6595	25.7027	26.1796	25.7413	25.2651				9	9	9	15.3	15.3	15.3	83.571	0	25.829	1245900000	18	Q6P996-4;Q6P996-5;Q6P996;Q6P996-3;Q6P996-2;Q6P474	Q6P996-4;Q6P996-5;Q6P996;Q6P996-3	Pyridoxal-dependent decarboxylase domain-containing protein 1	PDXDC1
TLDC1	24.6967	23.3719	24.8532	24.5789	24.5213	23.5927	24.9687	24.6846	24.7427	23.2328				1	1	1	4.4	4.4	4.4	50.993	0.00089633	5.5851	387490000	9	Q6P9B6	Q6P9B6	TLD domain-containing protein 1	TLDC1
PGM2L1	25.6582	25.6192	25.4011	23.2436	24.3432	29.7987	29.5301	29.3353	29.3325	29.3153				17	17	17	39.2	39.2	39.2	70.441	0	97.597	6944300000	128	Q6PCE3	Q6PCE3	Glucose 1,6-bisphosphate synthase	PGM2L1
AAGAB	23.4597	24.7867	24.7119	24.832	24.4704	24.7606	23.3043	24.8059	24.3187	24.2782				1	1	1	4.4	4.4	4.4	34.593	0.00087285	5.0291	453940000	15	Q6PD74	Q6PD74	Alpha- and gamma-adaptin-binding protein p34	AAGAB
DARS2	26.6283	26.8603	26.8318	26.623	26.8371	26.8076	26.7276	26.8152	26.8186	26.761				10	10	10	18	18	18	73.562	0	58.018	3234800000	90	Q6PI48	Q6PI48	Aspartate--tRNA ligase, mitochondrial	DARS2
NCEH1	26.8834	26.7982	26.8249	27.5979	27.8493	26.4361	26.2686	26.7399	26.8121	26.7962				11	11	11	33.6	33.6	33.6	45.807	0	53.878	3027500000	75	Q6PIU2;Q6PIU2-2;Q6PIU2-3	Q6PIU2;Q6PIU2-2;Q6PIU2-3	Neutral cholesterol ester hydrolase 1	NCEH1
LARP1	22.867	25.7273	25.3536	25.2193	26.9122	25.4293	24.6463	25.8457	25.5586	23.6588				16	16	16	21.2	21.2	21.2	123.51	0	58.093	1696600000	63	Q6PKG0;Q6PKG0-3;Q659C4-7;Q659C4-6;Q659C4-5;Q659C4-2;Q659C4;Q659C4-9	Q6PKG0;Q6PKG0-3	La-related protein 1	LARP1
CPLX2	30.1258	30.0549	29.7238	30.0835	30.4276	29.1318	28.958	28.9306	28.6637	28.8675				6	6	6	48.5	48.5	48.5	15.394	0	50.571	15473000000	120	Q6PUV4	Q6PUV4	Complexin-2	CPLX2
BLOC1S2	24.126	21.5979	23.5489	23.052	24.1514	24.8505	24.9252	24.6309	24.506	25.1291				1	1	1	7.7	7.7	7.7	15.961	0.00034282	9.2924	307210000	13	Q6QNY1	Q6QNY1	Biogenesis of lysosome-related organelles complex 1 subunit 2	BLOC1S2
TMEM205	26.3798	26.2695	25.9344	26.6114	26.7177	25.8273	25.2247	25.596	24.9058	23.9614				3	3	3	22.2	22.2	22.2	21.198	0	27.923	1708600000	53	Q6UW68	Q6UW68	Transmembrane protein 205	TMEM205
LRSAM1	23.2816	23.5115	23.5423	23.8813	22.846	23.9398	23.5443	22.4833	23.1964	22.5645				2	2	2	9.6	9.6	9.6	35.069	0.00089793	5.6016	175420000	8	Q6UWE0-3;Q6UWE0-2;Q6UWE0	Q6UWE0-3;Q6UWE0-2;Q6UWE0	E3 ubiquitin-protein ligase LRSAM1	LRSAM1
MPRIP	22.2574	22.1749	22.3851	21.7825	21.5233	22.1034	22.738	23.0075	23.9133	24.0773				47	47	46	55.5	55.5	54.6	116.53	0	323.31	16792000000	646	Q6WCQ1;Q6WCQ1-2;Q6WCQ1-3	Q6WCQ1;Q6WCQ1-2;Q6WCQ1-3	Myosin phosphatase Rho-interacting protein	MPRIP
CD109	26.9242	26.9617	27.0214	25.5526	25.3457	23.3854	23.8749	25.1041	22.6678	24.0916				21	21	21	20.7	20.7	20.7	161.69	0	125.5	3767000000	111	Q6YHK3;Q6YHK3-2;Q6YHK3-4;Q6YHK3-3	Q6YHK3;Q6YHK3-2;Q6YHK3-4	CD109 antigen	CD109
HSDL2	26.2804	26.2386	26.1869	26.2259	26.5607	26.4165	26.5793	26.6961	26.4817	26.1755				6	6	6	24.6	24.6	24.6	37.32	0	26.511	1643900000	29	Q6YN16-2;Q6YN16	Q6YN16-2;Q6YN16	Hydroxysteroid dehydrogenase-like protein 2	HSDL2
ARHGEF18	22.532	23.0402	22.1978	22.6512	22.5935	26.1622	26.4937	26.0806	25.8473	25.851				3	3	3	4.5	4.5	4.5	114.08	0	10.187	867130000	18	Q6ZSZ5-2;Q6ZSZ5	Q6ZSZ5-2;Q6ZSZ5	Rho guanine nucleotide exchange factor 18	ARHGEF18
VPS13C	29.3916	29.1692	28.9248	28.8957	28.2886	28.5709	29.5329	28.7381	27.2364	28.2356				13	13	13	4.1	4.1	4.1	417.27	0	19.204	11613000000	35	Q709C8-3;Q709C8;Q709C8-4;Q709C8-2	Q709C8-3;Q709C8;Q709C8-4;Q709C8-2	Vacuolar protein sorting-associated protein 13C	VPS13C
IKBIP	25.0161	25.1818	24.7773	24.5444	23.4759	23.0717	23.7169	24.2884	24.9435	22.673				7	5	5	22.9	16.9	16.9	39.309	0	18.806	768770000	26	Q70UQ0;Q70UQ0-2	Q70UQ0;Q70UQ0-2	Inhibitor of nuclear factor kappa-B kinase-interacting protein	IKBIP
IKBIP	24.3559	25.8633	25.2951	26.1489	26.4268	26.969	26.6833	26.6892	26.5067	26.6691				12	12	10	36.9	36.9	31.3	43.083	0	95.06	3162500000	102	Q70UQ0-4	Q70UQ0-4	Inhibitor of nuclear factor kappa-B kinase-interacting protein	IKBIP
LARP4	24.5733	24.5385	24.8876	25.6381	25.6488	24.6651	24.7682	25.3459	24.5452	25.0953				6	6	6	12.4	12.4	12.4	72.399	0	17.28	1237000000	57	Q71RC2-5;Q71RC2;Q71RC2-4;Q71RC2-6;Q71RC2-3;Q71RC2-2;Q71RC2-7	Q71RC2-5;Q71RC2;Q71RC2-4;Q71RC2-6;Q71RC2-3;Q71RC2-2;Q71RC2-7	La-related protein 4	LARP4
TUBA1A;TUBA3C	34.6059	34.5212	34.4961	34.315	34.1872	34.6565	34.6307	34.3963	34.4626	34.5124				29	29	1	73.6	73.6	3.4	46.297	0	323.31	455050000000	1347	Q71U36-2;Q71U36;Q13748;Q13748-2;Q6PEY2	Q71U36-2;Q71U36;Q13748;Q13748-2	Tubulin alpha-1A chain;Tubulin alpha-3C/D chain	TUBA1A;TUBA3C
CCDC80	22.743	23.4663	22.655	22.4565	21.7124	25.3328	25.8361	26.0696	26.1526	25.3255				8	8	8	9.7	9.7	9.7	108.17	0	40.745	1552300000	69	Q76M96;Q76M96-2	Q76M96;Q76M96-2	Coiled-coil domain-containing protein 80	CCDC80
SND1	30.4008	30.0855	30.2422	30.4176	30.2549	30.1887	30.06	30.3744	30.1476	30.2806				48	48	48	63.5	63.5	63.5	102	0	323.31	80803000000	1312	Q7KZF4	Q7KZF4	Staphylococcal nuclease domain-containing protein 1	SND1
TRMT10C	23.701	23.2892	23.5179	23.7805	24.3671	23.403	21.8808	23.8411	23.487	21.983				2	2	2	4.2	4.2	4.2	47.346	0.0013466	3.7469	217070000	8	Q7L0Y3	Q7L0Y3	Mitochondrial ribonuclease P protein 1	TRMT10C
BZW1	28.063	28.4842	28.2937	28.504	29.6886	28.1128	28.7415	29.5322	28.9909	29.1314				14	14	13	34.8	34.8	33.2	48.043	0	51.196	6225900000	121	Q7L1Q6;Q7L1Q6-4;Q7L1Q6-3;Q7L1Q6-2	Q7L1Q6;Q7L1Q6-4;Q7L1Q6-3;Q7L1Q6-2	Basic leucine zipper and W2 domain-containing protein 1	BZW1
EIF3M	27.9339	27.9994	28.0507	27.7128	27.8769	28.1934	28.234	28.1416	28.2669	28.4396				13	13	13	40.9	40.9	40.9	42.502	0	106.21	9805600000	217	Q7L2H7;Q7L2H7-2	Q7L2H7;Q7L2H7-2	Eukaryotic translation initiation factor 3 subunit M	EIF3M
CYFIP1	25.9957	26.3717	26.6575	26.4792	26.9928	27.0034	25.7699	26.2073	26.5968	26.0261				19	19	10	17.5	17.5	9.7	145.18	0	58.464	2206900000	82	Q7L576;Q7L576-2;Q7L576-3	Q7L576;Q7L576-2	Cytoplasmic FMR1-interacting protein 1	CYFIP1
GET4	24.479	25.0432	24.8483	23.5665	25.7901	23.6892	25.3797	25.2259	25.6774	23.2369				3	3	3	12.2	12.2	12.2	36.504	0	27.518	513030000	26	Q7L5D6;Q7L5D6-2	Q7L5D6;Q7L5D6-2	Golgi to ER traffic protein 4 homolog	GET4
COPS6	26.5819	27.703	26.3832	25.9155	25.7883	26.6762	26.343	26.3444	26.2177	25.8551				5	5	5	21.1	21.1	21.1	36.163	0	20.045	2120200000	44	Q7L5N1	Q7L5N1	COP9 signalosome complex subunit 6	COPS6
ERMP1	21.9132	21.9706	21.7961	23.6247	22.7988	21.5032	22.1262	22.8988	22.9712	22.4497				8	8	8	10.1	10.1	10.1	100.23	0	25.282	342070000	18	Q7Z2K6;Q7Z2K6-2	Q7Z2K6;Q7Z2K6-2	Endoplasmic reticulum metallopeptidase 1	ERMP1
ZC3HAV1	27.2115	27.3649	27.0675	27.3408	26.8153	26.7143	27.0796	26.7048	26.5295	27.1906				19	19	19	28.7	28.7	28.7	101.43	0	92.845	4491300000	114	Q7Z2W4;Q7Z2W4-2;Q7Z2W4-3;Q7Z2W4-4;Q7Z2W4-5	Q7Z2W4;Q7Z2W4-2;Q7Z2W4-3	Zinc finger CCCH-type antiviral protein 1	ZC3HAV1
EFTUD1	25.548	25.2724	25.7353	25.9685	26.1269	26.1901	25.7395	26.2377	26.1057	25.8342				11	11	11	11.2	11.2	11.2	125.43	0	49.55	1248500000	42	Q7Z2Z2;Q7Z2Z2-2	Q7Z2Z2;Q7Z2Z2-2	Elongation factor Tu GTP-binding domain-containing protein 1	EFTUD1
MYH14	27.4636	27.4136	27.6908	27.0285	27.2251	28.7192	28.836	28.3356	28.7163	28.8822				12	4	4	6.4	2.5	2.5	227.87	0.00085349	4.6857	5565400000	33	Q7Z406;Q7Z406-6;Q7Z406-2;Q7Z406-5;Q7Z406-4	Q7Z406;Q7Z406-6;Q7Z406-2;Q7Z406-5;Q7Z406-4	Myosin-14	MYH14
NUFIP2	23.5722	23.173	22.4855	24.0724	24.1586	22.3595	23.9168	23.4974	24.0552	23.858				12	12	12	29.5	29.5	29.5	76.12	0	44.525	2672700000	101	Q7Z417	Q7Z417	Nuclear fragile X mental retardation-interacting protein 2	NUFIP2
MAVS	26.6256	26.8038	26.6454	26.563	26.2481	26.2802	26.2104	26.2828	26.0521	25.9554				4	4	4	14.8	14.8	14.8	56.527	0	51.765	1763300000	46	Q7Z434;Q7Z434-4;Q7Z434-2	Q7Z434;Q7Z434-4	Mitochondrial antiviral-signaling protein	MAVS
COMMD6	24.2668	23.8362	24.2367	22.6511	22.0392	22.9246	23.5407	24.2269	22.6265	22.7401				1	1	1	15.3	15.3	15.3	9.638	0.001847	3.4227	249320000	4	Q7Z4G1;Q7Z4G1-2	Q7Z4G1;Q7Z4G1-2	COMM domain-containing protein 6	COMMD6
HDDC2	24.2146	24.8014	25.2437	25.2081	24.9097	23.5121	24.2589	22.9093	24.6409	24.8495				4	4	4	28.8	28.8	28.8	19.55	0	17.796	503860000	13	Q7Z4H3-2;Q7Z4H3;Q7Z4H3-3	Q7Z4H3-2;Q7Z4H3;Q7Z4H3-3	HD domain-containing protein 2	HDDC2
DCXR	25.3866	25.2356	25.304	25.0118	24.8756	24.1908	24.3656	23.7385	23.9922	24.5721				5	5	5	20.1	20.1	20.1	25.913	0	16.862	472720000	28	Q7Z4W1	Q7Z4W1	L-xylulose reductase	DCXR
IRF2BP2	26.135	24.6842	24.7516	23.7831	25.1559	23.2134	22.0957	25.1352	24.4792	23.8126				5	5	4	16.3	16.3	13.5	59.48	0	27.682	612210000	18	Q7Z5L9-2;Q7Z5L9;Q7Z5L9-3	Q7Z5L9-2;Q7Z5L9	Interferon regulatory factor 2-binding protein 2	IRF2BP2
ARPIN	22.9341	22.9903	23.5538	24.2537	22.6471	24.7967	23.7642	24.3973	23.7655	22.0753				1	1	1	11.9	11.9	11.9	24.943	0	14.596	237710000	3	Q7Z6K5;Q7Z6K5-2	Q7Z6K5;Q7Z6K5-2	Arpin	ARPIN
HUWE1	23.5133	24.0456	24.5344	24.6872	29.1198	25.0097	22.933	22.2245	24.2804	23.4354				28	28	28	8.8	8.8	8.8	480.19	0	128.18	1495700000	48	Q7Z6Z7-2;Q7Z6Z7-3;Q7Z6Z7	Q7Z6Z7-2;Q7Z6Z7-3;Q7Z6Z7	E3 ubiquitin-protein ligase HUWE1	HUWE1
MRPL10	23.0201	24.8949	24.293	24.4673	24.8777	24.0719	22.7152	24.2576	22.9636	23.039				2	2	2	11.1	11.1	11.1	29.282	0	10.662	359600000	12	Q7Z7H8;Q7Z7H8-2	Q7Z7H8;Q7Z7H8-2	39S ribosomal protein L10, mitochondrial	MRPL10
AMIGO2	21.4719	21.421	22.0739	22.9274	23.9971	25.1742	24.6944	24.9953	25.086	24.5531				3	3	3	8.6	8.6	8.6	57.933	0	13.015	400070000	13	Q86SJ2	Q86SJ2	Amphoterin-induced protein 2	AMIGO2
GLRX5	24.4937	24.6565	24.9346	24.5258	24.5496	24.542	24.944	24.6149	24.5189	24.2829				2	2	2	19.1	19.1	19.1	16.628	0.0003453	9.4737	440820000	11	Q86SX6	Q86SX6	Glutaredoxin-related protein 5, mitochondrial	GLRX5
DPP9	23.2045	23.2446	24.0908	24.8237	24.5429	24.744	24.6192	24.992	24.4088	25.1589				4	4	4	4.9	4.9	4.9	95.012	0	17.202	346700000	16	Q86TI2-4;Q86TI2;Q86TI2-2	Q86TI2-4;Q86TI2;Q86TI2-2	Dipeptidyl peptidase 9	DPP9
SETD3	24.3929	24.0439	24.355	22.9832	24.2236	23.4195	23.2479	24.3146	24.0099	24.0853				1	1	1	4.2	4.2	4.2	32.54	0.0008673	4.9019	373950000	23	Q86TU7-3;Q86TU7-2;Q86TU7	Q86TU7-3;Q86TU7-2;Q86TU7	Histone-lysine N-methyltransferase setd3	SETD3
ACOT1	28.1573	27.9769	27.9946	27.6154	27.5229	27.4508	27.8558	27.0775	27.4022	27.6496				13	13	1	38.2	38.2	2.6	46.277	0	95.518	4320900000	107	Q86TX2	Q86TX2	Acyl-coenzyme A thioesterase 1	ACOT1
PABPN1	26.8641	26.598	26.5665	26.6271	26.3901	27.1813	27.129	26.7153	26.7724	26.8976				9	9	9	52	52	52	31.496	0	84.748	7229000000	128	Q86U42-2;Q86U42;Q92843-2;A6NDY0-2;A6NDY0;A6NDY0-4	Q86U42-2;Q86U42;Q92843-2	Polyadenylate-binding protein 2	PABPN1
RTN4RL2	25.7423	25.097	24.754	25.4395	25.0522	22.278	22.0135	22.6402	22.2863	22.7392				8	8	8	21.7	21.7	21.7	46.105	0	38.957	703800000	40	Q86UN3;Q86UN3-2	Q86UN3	Reticulon-4 receptor-like 2	RTN4RL2
KTN1	20.9592	21.2064	21.587	22.1626	22.0367	21.637	21.4204	20.7553	21.8278	20.0886				82	82	81	60.9	60.9	60.9	156.27	0	323.31	55108000000	1311	Q86UP2;Q86UP2-4;Q86UP2-2;Q86UP2-3	Q86UP2;Q86UP2-4;Q86UP2-2;Q86UP2-3	Kinectin	KTN1
AACS	26.3586	26.2846	26.4317	26.1704	26.3173	25.891	25.9612	25.696	25.7507	25.8081				8	8	8	12.6	12.6	12.6	75.143	0	59.409	1360700000	51	Q86V21;Q86V21-2;Q86V21-3	Q86V21;Q86V21-2;Q86V21-3	Acetoacetyl-CoA synthetase	AACS
ALYREF	22.7859	22.7136	23.2316	23.0649	25.4401	24.016	23.8803	24.0678	21.9767	21.9039				9	9	9	45.5	45.5	45.5	26.888	0	97.838	25328000000	268	Q86V81	Q86V81	THO complex subunit 4	ALYREF
CAND1	29.4603	29.8713	30.0602	30.5441	30.9691	29.7665	30.5342	30.0668	30.331	30.2626				41	41	41	38	38	38	136.37	0	319.2	23073000000	459	Q86VP6;Q86VP6-2;Q86VP6-3;O75155-2;O75155	Q86VP6;Q86VP6-2	Cullin-associated NEDD8-dissociated protein 1	CAND1
HOOK3	24.5557	23.88	25.3023	23.8978	21.9601	25.5841	25.4513	24.7988	24.1271	24.4074				6	6	6	12.1	12.1	12.1	83.125	0	41.609	797290000	36	Q86VS8	Q86VS8	Protein Hook homolog 3	HOOK3
PPFIBP1	23.6506	23.2357	24.1311	25.0163	23.5922	23.4658	23.8384	24.5306	23.8646	23.0155				4	4	4	7.3	7.3	7.3	96.964	0	10.578	345320000	18	Q86W92-3;Q86W92-4;Q86W92-2;Q86W92	Q86W92-3;Q86W92-4;Q86W92-2;Q86W92	Liprin-beta-1	PPFIBP1
NR2C2AP	23.6765	23.7196	23.7363	22.8961	22.4852	23.0064	23.5504	24.1016	23.7911	23.6559				2	2	2	19.4	19.4	19.4	15.876	0.00034329	9.3143	188470000	7	Q86WQ0;Q86WQ0-2	Q86WQ0;Q86WQ0-2	Nuclear receptor 2C2-associated protein	NR2C2AP
CARM1	24.6447	24.6258	24.7141	24.4908	22.9705	24.9834	25.4434	22.4352	25.1391	23.9933				3	3	3	6.5	6.5	6.5	63.459	0	11.072	445930000	9	Q86X55-1;Q86X55;Q86X55-2	Q86X55-1;Q86X55	Histone-arginine methyltransferase CARM1	CARM1
NIT1	25.6463	25.6923	25.4853	25.087	25.2607	24.8181	25.3505	25.4344	25.5643	25.5583				5	5	5	18.9	18.9	18.9	31.858	0	47.195	873480000	35	Q86X76-2;Q86X76-4;Q86X76;Q86X76-3;Q86X76-5	Q86X76-2;Q86X76-4;Q86X76;Q86X76-3	Nitrilase homolog 1	NIT1
COMMD2	24.8552	24.1868	24.7436	22.9398	22.9169	23.2075	24.567	22.435	24.196	24.3743				3	3	3	29.6	29.6	29.6	19.119	0	18.064	281720000	5	Q86X83-2;Q86X83	Q86X83-2;Q86X83	COMM domain-containing protein 2	COMMD2
DDX42	26.7148	26.3496	26.4551	26.6007	27.3648	26.0835	26.807	26.7299	27.1579	27.0212				15	15	15	23.9	23.9	23.9	90.067	0	75.224	3387900000	107	Q86XP3-2;Q86XP3	Q86XP3-2;Q86XP3	ATP-dependent RNA helicase DDX42	DDX42
TMED7	27.0062	26.881	26.912	26.9862	27.322	27.1042	26.9675	26.9919	26.9137	26.9252				6	6	6	16.3	16.3	16.3	46.172	0	31.666	4888400000	129	Q86XR7-2;Q9Y3B3-2;Q9Y3B3	Q86XR7-2;Q9Y3B3-2;Q9Y3B3	Transmembrane emp24 domain-containing protein 7	TMED7
NDUFA11	24.918	24.7768	24.8367	24.1547	24.454	24.9723	24.1492	24.8533	24.711	24.9018				1	1	1	16.3	16.3	16.3	14.852	0.00034106	9.072	508200000	11	Q86Y39;Q86Y39-2	Q86Y39;Q86Y39-2	NADH dehydrogenase [ubiquinone] 1 alpha subcomplex subunit 11	NDUFA11
DNAAF5	23.8946	26.2871	25.8473	25.926	25.9062	25.8175	25.4232	25.3434	25.7518	25.9056				7	7	7	11.2	11.2	11.2	93.52	0	54.174	1252300000	33	Q86Y56;Q86Y56-2;Q86Y56-3	Q86Y56;Q86Y56-2	Dynein assembly factor 5, axonemal	DNAAF5
KIF18B	22.3703	22.8455	22.6778	25.2967	25.3399	24.8594	24.8729	23.4559	24.7856	24.7637				3	3	3	4.8	4.8	4.8	91.964	0.00087925	5.2017	508040000	8	Q86Y91-2;Q86Y91-3;Q86Y91;Q86Y91-4;Q8NI77	Q86Y91-2;Q86Y91-3;Q86Y91;Q86Y91-4	Kinesin-like protein KIF18B	KIF18B
CPNE8	23.0786	23.7551	23.3698	23.4463	22.5996	21.6457	22.5907	22.1493	22.5153	21.6016				2	1	1	10.3	6.4	6.4	25.664	0.000853	4.6697	109710000	5	Q86YQ8-2;Q86YQ8	Q86YQ8-2;Q86YQ8	Copine-8	CPNE8
RELL1	22.2312	23.3235	22.4762	23.4506	23.102	24.873	24.8745	24.6526	23.864	23.1325				2	2	2	14.4	14.4	14.4	29.34	0.00063311	6.9029	348440000	18	Q8IUW5	Q8IUW5	RELT-like protein 1	RELL1
PLD3	26.3496	26.3692	26.2293	26.1876	26.0783	26.3154	26.1907	25.6513	26.083	26.2413				3	3	3	6.3	6.3	6.3	54.705	0	17.634	1463200000	55	Q8IV08	Q8IV08	Phospholipase D3	PLD3
LACC1	21.2228	20.9906	21.2292	21.606	21.4808	21.7121	22.2184	22.5041	21.735	21.7384				1	1	1	2.8	2.8	2.8	47.78	0.0037202	2.477	32584000	2	Q8IV20	Q8IV20	Laccase domain-containing protein 1	LACC1
NUDCD3	23.9805	23.8887	23.1513	23.6645	23.1437	24.2947	23.4609	24.4074	23.651	23.2592				3	3	3	12.2	12.2	12.2	40.822	0	10.599	267790000	7	Q8IVD9	Q8IVD9	NudC domain-containing protein 3	NUDCD3
AHNAK2	31.0076	30.3813	31.1006	30.8101	30.4503	32.2611	32.1098	31.2114	30.8119	31.6403				103	103	103	42.7	42.7	42.7	605.64	0	323.31	49742000000	923	Q8IVF2-3;Q8IVF2;Q8IVF2-2	Q8IVF2-3;Q8IVF2	Protein AHNAK2	AHNAK2
FAM114A1	27.0817	27.4545	27.3164	27.1601	27.0443	27.7225	27.7597	27.3399	27.2163	27.4395				10	10	2	25.4	25.4	5.9	60.741	0	56.925	3165400000	72	Q8IWE2	Q8IWE2	Protein NOXP20	FAM114A1
UEVLD	22.7194	23.2989	23.5487	23.4779	22.9923	22.8806	23.8209	23.6394	23.4481	23.0254				2	2	2	6.2	6.2	6.2	37.611	0.00032499	7.5429	135140000	10	Q8IX04-4;Q8IX04-3;Q8IX04-2;Q8IX04-6;Q8IX04;Q8IX04-7;Q8IX04-5	Q8IX04-4;Q8IX04-3;Q8IX04-2;Q8IX04-6;Q8IX04;Q8IX04-7;Q8IX04-5	Ubiquitin-conjugating enzyme E2 variant 3	UEVLD
DNAJC10	24.0902	23.6694	24.2014	23.8675	24.6058	24.586	24.2238	24.9496	24.1072	24.2068				5	5	5	8.4	8.4	8.4	91.079	0.0003358	8.6759	472290000	20	Q8IXB1;Q8IXB1-2;Q8IXB1-3	Q8IXB1;Q8IXB1-2	DnaJ homolog subfamily C member 10	DNAJC10
RHOT2	24.4364	24.2396	24.3419	23.6743	24.4993	22.0808	22.9155	23.9162	22.2286	22.5215				5	5	4	11.3	11.3	9.5	68.117	0.0003367	8.7366	371730000	12	Q8IXI1;Q8IXI1-2	Q8IXI1	Mitochondrial Rho GTPase 2	RHOT2
BAP18	25.9081	26.1062	25.9762	25.5136	25.3909	26.3273	26.5191	26.2229	26.7784	26.4837				4	4	4	34.3	34.3	34.3	17.9	0	24.143	2180000000	83	Q8IXM2;Q8IXM2-3;Q8IXM2-2	Q8IXM2;Q8IXM2-3;Q8IXM2-2	Chromatin complexes subunit BAP18	BAP18
SLC35F2	21.927	22.8028	21.6977	22.615	22.5212	23.8535	21.7491	23.2436	23.4091	23.4201				1	1	1	7.8	7.8	7.8	39.228	0.0010998	4.0519	108290000	6	Q8IXU6-2;Q8IXU6	Q8IXU6-2;Q8IXU6	Solute carrier family 35 member F2	SLC35F2
CMIP	23.7133	23.599	24.8994	23.9224	25.4555	25.8743	26.0613	26.2795	26.154	26.1011				6	6	6	13.1	13.1	13.1	69.287	0	26.343	884870000	28	Q8IY22-3;Q8IY22-2;Q8IY22	Q8IY22-3;Q8IY22-2;Q8IY22	C-Maf-inducing protein	CMIP
KATNAL2	27.0483	27.3229	22.7121	27.405	27.4154	22.3867	27.3709	25.6086	27.5742	28.113				1	1	1	2.6	2.6	2.6	52.781	0.00033156	8.2876	3385900000	36	Q8IYT4-2;Q8IYT4	Q8IYT4-2;Q8IYT4	Katanin p60 ATPase-containing subunit A-like 2	KATNAL2
ALDH16A1	27.4147	27.4452	27.6557	27.615	26.691	27.0879	26.6231	26.9231	27.0095	26.7308				12	12	12	18.5	18.5	18.5	85.126	0	137.56	3051600000	79	Q8IZ83;Q8IZ83-3;Q8IZ83-2	Q8IZ83;Q8IZ83-3	Aldehyde dehydrogenase family 16 member A1	ALDH16A1
ABI1	25.9448	25.8951	25.7933	26.2319	25.7059	26.317	25.9651	26.2691	23.9302	25.2877				8	8	8	29.9	29.9	29.9	42.667	0	35.906	1710000000	63	Q8IZP0-10;Q8IZP0-8;Q8IZP0-7;Q8IZP0-2;Q8IZP0-4;Q8IZP0-3;Q8IZP0-5;Q8IZP0-6;Q8IZP0-9;Q8IZP0;Q8IZP0-12;Q8IZP0-11;Q9NYB9-3;Q9NYB9-2;Q9NYB9-4;Q9NYB9	Q8IZP0-10;Q8IZP0-8;Q8IZP0-7;Q8IZP0-2;Q8IZP0-4;Q8IZP0-3;Q8IZP0-5;Q8IZP0-6;Q8IZP0-9;Q8IZP0;Q8IZP0-12;Q8IZP0-11	Abl interactor 1	ABI1
CCAR2	28.4856	28.5102	28.5443	28.3085	28.1191	28.0672	28.1352	28.0808	28.0239	28.0755				29	29	29	47.3	47.3	47.3	102.9	0	263.6	18437000000	463	Q8N163;Q8N163-2	Q8N163;Q8N163-2	Cell cycle and apoptosis regulator protein 2	CCAR2
NDUFAF2	24.1151	24.2954	23.3754	25.2027	24.5411	24.5016	22.5135	24.798	23.9468	24.5798				2	2	2	15.4	15.4	15.4	19.856	0.0011164	4.3124	359410000	7	Q8N183	Q8N183	Mimitin, mitochondrial	NDUFAF2
NUP93	23.0694	24.6544	24.4079	25.0255	23.756	24.8204	25.2005	25.2443	25.6286	25.562				34	34	34	51.4	51.4	51.4	93.487	0	184.97	6851700000	242	Q8N1F7;Q8N1F7-2	Q8N1F7;Q8N1F7-2	Nuclear pore complex protein Nup93	NUP93
LRRC47	27.5586	27.1926	27.8492	27.308	27.7588	27.2578	27.7189	28.0192	27.526	28.0063				15	15	15	30.7	30.7	30.7	63.472	0	73.827	4327700000	116	Q8N1G4	Q8N1G4	Leucine-rich repeat-containing protein 47	LRRC47
GPD1L	22.3663	22.3871	23.6347	22.2746	22.7176	23.6065	23.2241	24.5506	24.5968	24.5931				2	2	2	7.4	7.4	7.4	38.418	0.00059916	5.6189	112020000	2	Q8N335	Q8N335	Glycerol-3-phosphate dehydrogenase 1-like protein	GPD1L
ARHGAP18	25.3978	25.8213	25.9801	25.2818	25.0525	22.0723	23.3127	23.0237	23.0863	21.4669				4	4	4	7.8	7.8	7.8	70.163	0	26.011	503070000	21	Q8N392-2;Q8N392	Q8N392-2;Q8N392	Rho GTPase-activating protein 18	ARHGAP18
EHBP1L1	23.5345	22.6391	23.9927	23.9805	22.9225	24.164	24.3294	23.2406	23.5561	23.1355				2	1	1	1.6	1	1	161.85	0.00085397	4.6917	322870000	13	Q8N3D4	Q8N3D4	EH domain-binding protein 1-like protein 1	EHBP1L1
HDDC3	24.9282	25.2172	25.1759	24.1328	24.1457	24.3456	25.2262	25.0529	23.9703	23.9936				4	4	4	29.3	29.3	29.3	15.733	0	57.057	528810000	40	Q8N4P3-2;Q8N4P3	Q8N4P3-2;Q8N4P3	Guanosine-3,5-bis(diphosphate) 3-pyrophosphohydrolase MESH1	HDDC3
AFAP1L2	23.5309	23.4514	23.1012	22.9961	24.6001	27.8446	28.7171	26.8801	26.2197	25.7579				14	14	14	25.8	25.8	25.8	90.859	0	49.336	2046400000	76	Q8N4X5-2;Q8N4X5;Q8N4X5-4;Q8N4X5-3	Q8N4X5-2;Q8N4X5;Q8N4X5-4	Actin filament-associated protein 1-like 2	AFAP1L2
CISD2	25.8674	25.3037	25.4965	24.7785	26.0208	24.1054	23.2059	25.3527	25.9328	26.2917				3	3	3	26.7	26.7	26.7	15.278	0	12.601	802190000	12	Q8N5K1	Q8N5K1	CDGSH iron-sulfur domain-containing protein 2	CISD2
ATPAF2	24.3176	24.6645	24.5296	24.3567	24.1173	23.5122	23.0322	23.8056	23.1926	21.8855				1	1	1	8.7	8.7	8.7	32.772	0.0008547	4.6947	308330000	6	Q8N5M1	Q8N5M1	ATP synthase mitochondrial F1 complex assembly factor 2	ATPAF2
JAGN1	24.596	24.4562	23.9296	24.605	23.5488	22.3724	22.8365	21.6581	23.8155	23.7924				1	1	1	6.6	6.6	6.6	21.125	0.00062035	6.3484	244140000	5	Q8N5M9	Q8N5M9	Protein jagunal homolog 1	JAGN1
MRPL50	23.9362	24.0578	24.0647	24.4175	24.2142	22.6263	22.5384	23.3538	23.5988	23.7975				3	3	3	31.9	31.9	31.9	15.524	0	10.819	317360000	8	Q8N5N7-2;Q8N5N7	Q8N5N7-2;Q8N5N7	39S ribosomal protein L50, mitochondrial	MRPL50
CPSF7	22.4032	22.3834	23.0708	24.4891	23.3843	21.2089	23.3175	23.3533	21.7525	22.6185				10	10	10	26	26	26	51.095	0	76.579	3508700000	132	Q8N684-2;Q8N684;Q8N684-3	Q8N684-2;Q8N684;Q8N684-3	Cleavage and polyadenylation specificity factor subunit 7	CPSF7
ARFGAP1	24.9163	25.2435	25.7445	25.261	23.7061	27.491	27.8052	27.4129	27.0585	26.6509				6	6	6	22.7	22.7	22.7	44.667	0	55.551	1906100000	31	Q8N6T3;Q8N6T3-4;Q8N6T3-5;Q8N6T3-2;Q8N6T3-3	Q8N6T3;Q8N6T3-4;Q8N6T3-5;Q8N6T3-2;Q8N6T3-3	ADP-ribosylation factor GTPase-activating protein 1	ARFGAP1
EMC1	22.2752	22.0382	23.2595	23.8448	24.2024	22.9685	24.0111	23.5594	23.93	23.01				14	14	14	20.3	20.3	20.3	109.42	0	52.23	1480200000	49	Q8N766-4;Q8N766-3;Q8N766-2;Q8N766	Q8N766-4;Q8N766-3;Q8N766-2;Q8N766	ER membrane protein complex subunit 1	EMC1
ENAH	25.5075	24.4289	25.6827	24.2836	23.7264	25.3062	25.7373	25.9676	25.3067	25.4183				18	18	18	42.2	42.2	42.2	60.348	0	120.73	4351700000	195	Q8N8S7-3;Q8N8S7-2;Q8N8S7;Q9UI08-4;Q9UI08	Q8N8S7-3;Q8N8S7-2;Q8N8S7	Protein enabled homolog	ENAH
MRPL43	25.6222	25.6033	24.2598	25.5592	25.4448	22.8552	24.6854	24.8237	24.2761	22.8833				2	2	2	13.8	13.8	13.8	17.853	0.00062716	6.6142	617220000	12	Q8N983-4;Q8N983-3;Q8N983-2;Q8N983;Q8N983-6;Q8N983-7	Q8N983-4;Q8N983-3;Q8N983-2;Q8N983;Q8N983-6;Q8N983-7	39S ribosomal protein L43, mitochondrial	MRPL43
ZNF579	21.3406	20.8252	21.1831	22.6603	22.0711	21.031	21.8631	21.2278	21.5899	21.7428				1	1	1	2.8	2.8	2.8	60.509	0.0011031	4.0976	20494000	9	Q8NAF0	Q8NAF0	Zinc finger protein 579	ZNF579
SPATA5	23.5137	23.8436	23.3079	24.204	23.3664	23.6267	23.8877	23.5311	23.8635	22.9743				3	2	2	5.4	3.9	3.9	86.076	0.00086133	4.7809	247930000	11	Q8NB90-2;Q8NB90;Q8NB90-3	Q8NB90-2;Q8NB90;Q8NB90-3	Spermatogenesis-associated protein 5	SPATA5
NHLRC2	25.6548	25.9484	25.6634	25.98	25.6397	25.8333	25.2242	25.3953	25.3971	25.1364				7	7	7	16.3	16.3	16.3	79.443	0	23.501	980660000	35	Q8NBF2;Q8NBF2-2	Q8NBF2;Q8NBF2-2	NHL repeat-containing protein 2	NHLRC2
COLGALT1	25.8369	25.2382	22.6116	23.511	23.6086	24.8442	24.5694	24.3154	23.3822	25.4696				14	14	14	24.9	24.9	24.9	71.635	0	93.28	3171400000	102	Q8NBJ5	Q8NBJ5	Procollagen galactosyltransferase 1	COLGALT1
SUMF2	26.304	26.0682	26.1922	26.0273	25.9254	26.2361	26.2762	25.8144	25.9082	26.3919				7	7	7	30.9	30.9	30.9	33.843	0	40.171	1410900000	32	Q8NBJ7;Q8NBJ7-2;Q8NBJ7-5;Q8NBJ7-3;Q8NBJ7-4	Q8NBJ7;Q8NBJ7-2;Q8NBJ7-5;Q8NBJ7-3	Sulfatase-modifying factor 2	SUMF2
RDH13	22.0847	22.0897	21.9041	22.4582	22.3159	21.2235	22.0337	22.2459	22.466	22.9319				3	3	3	19.6	19.6	19.6	28.793	0	12.199	58587000	4	Q8NBN7-2;Q8NBN7	Q8NBN7-2;Q8NBN7	Retinol dehydrogenase 13	RDH13
HSD17B11	25.8807	25.6581	25.4015	26.1578	26.2113	25.9201	23.9723	24.9377	25.0749	22.7276				9	9	9	36	36	36	32.935	0	25.482	1076200000	41	Q8NBQ5	Q8NBQ5	Estradiol 17-beta-dehydrogenase 11	HSD17B11
TXNDC5	29.6094	29.551	29.5324	29.8729	29.2871	30.093	29.8485	29.9069	29.6585	29.2622				15	15	15	42.6	42.6	42.6	47.628	0	158.37	16424000000	180	Q8NBS9;Q8NBS9-2	Q8NBS9;Q8NBS9-2	Thioredoxin domain-containing protein 5	TXNDC5
SPC24	23.587	23.9326	24.4197	24	23.3779	23.975	22.8253	22.3404	22.5684	22.2643				1	1	1	11.3	11.3	11.3	17.315	0.00061106	5.9738	250460000	20	Q8NBT2-2;Q8NBT2	Q8NBT2-2;Q8NBT2	Kinetochore protein Spc24	SPC24
ATAD1	24.2789	23.962	23.3141	24.5708	24.4344	23.286	22.8524	24.3669	23.961	24.2117				5	5	5	17.5	17.5	17.5	40.744	0	13.289	602640000	32	Q8NBU5;Q8NBU5-2	Q8NBU5	ATPase family AAA domain-containing protein 1	ATAD1
SERBP1	29.1449	28.9727	28.924	29.1801	29.3749	28.9774	29.1953	29.4089	29.0227	28.9417				15	15	15	35.6	35.6	35.6	43.135	0	230.89	25218000000	494	Q8NC51-3;Q8NC51;Q8NC51-4;Q8NC51-2	Q8NC51-3;Q8NC51;Q8NC51-4;Q8NC51-2	Plasminogen activator inhibitor 1 RNA-binding protein	SERBP1
FAM98A	21.7839	22.1256	22.8922	23.7485	23.8416	24.0009	25.3207	23.8588	22.9562	24.3356				12	12	10	34.9	34.9	28.6	55.272	0	112.43	4040500000	130	Q8NCA5-2;Q8NCA5	Q8NCA5-2;Q8NCA5	Protein FAM98A	FAM98A
DAGLB	24.2029	22.2976	22.0904	23.168	24.3566	23.0808	24.1179	24.144	24.357	24.4992				3	3	3	4.5	4.5	4.5	73.731	0.001832	3.2653	230740000	4	Q8NCG7;Q8NCG7-2;Q8NCG7-4;Q8NCG7-3	Q8NCG7;Q8NCG7-2;Q8NCG7-4	Sn1-specific diacylglycerol lipase beta	DAGLB
DYNC2H1	25.4549	23.9604	22.8667	23.6794	26.3168	22.9068	26.3435	25.1824	25.2519	25.0942				3	3	3	0.8	0.8	0.8	492.62	0.0013463	3.7407	1007000000	3	Q8NCM8;Q8NCM8-2	Q8NCM8;Q8NCM8-2	Cytoplasmic dynein 2 heavy chain 1	DYNC2H1
APOA1BP	28.0351	28.0674	27.8533	28.153	27.9429	27.525	27.5336	27.5374	27.5992	27.6269				8	8	8	60	60	60	20.43	0	43.921	4349100000	85	Q8NCW5-2;Q8NCW5	Q8NCW5-2;Q8NCW5	NAD(P)H-hydrate epimerase	APOA1BP
LSM14A	22.719	25.1164	21.2846	24.9504	24.0156	25.6562	25.833	25.5001	25.0701	25.6498				10	10	10	22.3	22.3	22.3	46.411	0	49.944	2237500000	68	Q8ND56-3;Q8ND56-2;Q8ND56	Q8ND56-3;Q8ND56-2;Q8ND56	Protein LSM14 homolog A	LSM14A
PNMA1	20.8962	21.5024	20.8718	21.0594	22.7915	23.2304	23.2873	22.7872	22.1795	21.2125				1	1	1	2.8	2.8	2.8	39.761	0.001844	3.3859	78844000	10	Q8ND90	Q8ND90	Paraneoplastic antigen Ma1	PNMA1
MAPK1IP1L	24.5387	25.25	24.9523	25.1462	25.1089	25.3254	24.638	25.6218	24.9907	25.5853				1	1	1	6.9	6.9	6.9	24.269	0	25.139	712150000	19	Q8NDC0	Q8NDC0	MAPK-interacting and spindle-stabilizing protein-like	MAPK1IP1L
NPEPL1	25.7295	25.818	25.5628	24.6897	24.4094	25.0457	23.8807	25.1141	25.5208	26.0094				9	9	9	26.1	26.1	26.1	50.53	0	37.19	1557800000	70	Q8NDH3-5;Q8NDH3-4;Q8NDH3;Q8NDH3-2;Q8NDH3-3	Q8NDH3-5;Q8NDH3-4;Q8NDH3;Q8NDH3-2;Q8NDH3-3	Probable aminopeptidase NPEPL1	NPEPL1
EHBP1	22.9089	22.1808	22.6444	22.8813	23.3651	21.2536	21.4033	22.5694	21.2759	21.6041				3	3	2	3.9	3.9	3	132.32	0.00060078	5.6489	70566000	6	Q8NDI1-3;Q8NDI1-2;Q8NDI1	Q8NDI1-3;Q8NDI1-2;Q8NDI1	EH domain-binding protein 1	EHBP1
ABCF1	22.5608	23.3871	22.5389	24.5753	26.0585	21.967	22.7789	23.5307	24.1565	22.9123				13	13	13	21.1	21.1	21.1	91.679	0	61.965	1343100000	51	Q8NE71-2;Q8NE71	Q8NE71-2;Q8NE71	ATP-binding cassette sub-family F member 1	ABCF1
MCU	25.5606	25.5709	25.2449	25.4311	26.0508	24.3876	22.9558	24.0144	24.8528	24.322				7	7	7	27.2	27.2	27.2	35.158	0	22.401	1179800000	34	Q8NE86-3;Q8NE86;Q8NE86-2	Q8NE86-3;Q8NE86;Q8NE86-2	Calcium uniporter protein, mitochondrial	MCU
VPS37A	23.9395	23.6356	23.7251	23.0855	23.0407	23.713	21.8627	23.2367	22.7054	23.0509				1	1	1	3.5	3.5	3.5	41.456	0.0018368	3.3008	175990000	6	Q8NEZ2-2;Q8NEZ2	Q8NEZ2-2;Q8NEZ2	Vacuolar protein sorting-associated protein 37A	VPS37A
FBXO22	25.1655	25.3193	25.2687	25.3454	25.6554	25.3834	24.5803	25.3044	25.2694	25.0047				4	4	4	12.2	12.2	12.2	44.508	0	18.989	867660000	14	Q8NEZ5;Q8NEZ5-3;Q8NEZ5-2	Q8NEZ5;Q8NEZ5-3	F-box only protein 22	FBXO22
LPCAT1	23.6597	24.1212	23.7692	23.8492	24.1174	24.5676	23.9536	24.1595	23.7353	23.4529				2	2	2	4.3	4.3	4.3	59.151	0	13.461	306090000	10	Q8NF37	Q8NF37	Lysophosphatidylcholine acyltransferase 1	LPCAT1
SYNE1	24.9625	25.5472	25.6908	24.3792	25.1494	24.6047	22.4754	25.5649	27.1691	26.6902				3	3	3	1.4	1.4	1.4	367.87	0.00375	2.5847	4980200000	34	Q8NF91-8;Q8NF91-2;Q8NF91-4;Q8NF91;Q8NF91-11	Q8NF91-8;Q8NF91-2;Q8NF91-4;Q8NF91	Nesprin-1	SYNE1
BOD1L1	26.7614	26.5643	26.834	26.646	26.2065	24.261	26.4205	26.1876	26.0979	25.9074				6	6	6	2.9	2.9	2.9	330.46	0	14.589	2926300000	17	Q8NFC6	Q8NFC6	Biorientation of chromosomes in cell division protein 1-like 1	BOD1L1
FLAD1	24.3497	24.2239	24.1293	23.6259	23.7504	22.0205	22.6959	23.028	21.6543	22.9602				1	1	1	7.1	7.1	7.1	32.369	0.00060223	5.6877	185540000	7	Q8NFF5-4;Q8NFF5-5;Q8NFF5-3;Q8NFF5-2;Q8NFF5	Q8NFF5-4;Q8NFF5-5;Q8NFF5-3;Q8NFF5-2;Q8NFF5	FAD synthase;Molybdenum cofactor biosynthesis protein-like region;FAD synthase region	FLAD1
NUP43	24.527	24.3858	24.1465	23.6413	22.786	23.615	23.7945	24.9979	24.643	25.1653				5	5	5	17.4	17.4	17.4	42.15	0	55.191	2078700000	78	Q8NFH3;Q8NFH3-2	Q8NFH3	Nucleoporin Nup43	NUP43
NUP37	24.4751	24.272	24.3187	24.344	23.8188	23.8932	24.5717	24.9932	24.503	23.9303				7	7	7	27.3	27.3	27.3	36.707	0	39.583	807040000	30	Q8NFH4	Q8NFH4	Nucleoporin Nup37	NUP37
TOR1AIP2	25.043	24.6289	25.0821	25.4416	24.5259	24.7371	25.2173	24.6801	23.4889	24.0163				5	5	5	20	20	20	51.263	0	15.95	571520000	40	Q8NFQ8	Q8NFQ8	Torsin-1A-interacting protein 2	TOR1AIP2
ABHD11	25.6164	25.8059	25.7606	24.1752	23.1947	22.7948	22.0834	25.4682	25.2425	25.6013				3	3	3	13.3	13.3	13.3	33.863	0.00063131	6.8189	657100000	3	Q8NFV4-4;Q8NFV4;Q8NFV4-3;Q8NFV4-2;Q8NFV4-5;Q8NFV4-6	Q8NFV4-4;Q8NFV4	Alpha/beta hydrolase domain-containing protein 11	ABHD11
COL22A1	25.7853	23.3428	25.8954	23.9924	23.5204	24.8017	25.4351	25.9341	24.6237	25.9868				6	6	6	9.1	9.1	9.1	129.68	0.0003413	9.1266	1770200000	12	Q8NFW1-3;Q8NFW1-2;Q8NFW1	Q8NFW1-3;Q8NFW1-2;Q8NFW1	Collagen alpha-1(XXII) chain	COL22A1
TSPAN14	24.1207	23.9921	24.5126	23.9996	23.4088	24.0028	23.3761	24.5755	24.3971	24.4123				4	4	4	20.9	20.9	20.9	28.876	0	12.08	375110000	14	Q8NG11-2;Q8NG11;Q8NG11-3	Q8NG11-2;Q8NG11;Q8NG11-3	Tetraspanin-14	TSPAN14
MCFD2	23.0696	24.167	24.9745	25.2814	25.0888	23.9264	23.7339	25.2862	25.0182	23.7597				2	2	2	43.6	43.6	43.6	10.718	0	9.9563	546610000	4	Q8NI22-2;Q8NI22-3;Q8NI22	Q8NI22-2;Q8NI22-3;Q8NI22	Multiple coagulation factor deficiency protein 2	MCFD2
NPLOC4	27.7695	27.5587	27.8896	27.771	27.4366	27.8785	27.9865	27.993	27.7855	28.1003				11	11	11	19.9	19.9	19.9	68.119	0	48.935	5485000000	155	Q8TAT6;Q8TAT6-2	Q8TAT6;Q8TAT6-2	Nuclear protein localization protein 4 homolog	NPLOC4
UBA3	26.2045	26.1953	26.1785	25.7585	25.905	26.0298	26.1801	26.0655	25.9332	26.0234				7	7	7	24.7	24.7	24.7	50.072	0	22.556	1696600000	41	Q8TBC4-2;Q8TBC4	Q8TBC4-2;Q8TBC4	NEDD8-activating enzyme E1 catalytic subunit	UBA3
PIP4K2C	24.3445	24.0517	24.2153	24.658	23.9095	23.9944	22.9823	23.9072	24.0104	24.1627				2	2	2	6	6	6	45.053	0.00033367	8.4976	294030000	12	Q8TBX8-3;Q8TBX8;Q8TBX8-2	Q8TBX8-3;Q8TBX8;Q8TBX8-2	Phosphatidylinositol 5-phosphate 4-kinase type-2 gamma	PIP4K2C
TBC1D15	26.0608	26.3097	28.535	25.6828	27.4904	28.311	28.3953	28.3313	28.0163	28.2901				6	6	6	11	11	11	77.394	0.00034447	9.4129	8066400000	51	Q8TC07-2;Q8TC07-3;Q8TC07	Q8TC07-2;Q8TC07-3;Q8TC07	TBC1 domain family member 15	TBC1D15
RDH11	27.314	27.3136	27.2	27.2388	27.5212	27.4471	27.2665	27.5117	27.2593	27.494				11	11	11	40.3	40.3	40.3	35.386	0	77.953	3259000000	91	Q8TC12;Q8TC12-2;Q8TC12-3	Q8TC12;Q8TC12-2;Q8TC12-3	Retinol dehydrogenase 11	RDH11
NT5C	27.1895	27.8523	27.2769	27.4427	26.9646	26.212	26.0817	26.1213	26.2516	26.0397				6	6	6	49.8	49.8	49.8	23.382	0	43.526	2484000000	72	Q8TCD5;Q8TCD5-2	Q8TCD5;Q8TCD5-2	5(3)-deoxyribonucleotidase, cytosolic type	NT5C
STT3B	22.7712	23.3287	23.4432	24.6728	25.9869	22.6897	22.7295	23.2118	22.1587	22.0072				7	7	7	10.2	10.2	10.2	93.673	0	33.666	1555800000	58	Q8TCJ2	Q8TCJ2	Dolichyl-diphosphooligosaccharide--protein glycosyltransferase subunit STT3B	STT3B
PNPT1	27.1059	26.3667	26.49	27.2918	27.3161	25.3308	24.9736	26.9609	26.6201	26.8654				26	26	26	40.4	40.4	40.4	85.95	0	107.66	6692400000	258	Q8TCS8	Q8TCS8	Polyribonucleotide nucleotidyltransferase 1, mitochondrial	PNPT1
HM13	26.3339	26.3378	26.8896	27.0093	27.2592	27.1053	27.0934	27.1752	27.2866	27.2844				5	5	5	21.2	21.2	21.2	36.813	0	21.104	3109800000	61	Q8TCT9-5;Q8TCT9;Q8TCT9-4;Q8TCT9-2	Q8TCT9-5;Q8TCT9;Q8TCT9-4;Q8TCT9-2	Minor histocompatibility antigen H13	HM13
CD99L2	26.2004	26.1867	26.1515	25.1937	25.1924	22.1874	24.5647	24.8743	22.8394	23.1282				2	2	2	18.5	18.5	18.5	20.032	0	11.814	713710000	10	Q8TCZ2-6;Q8TCZ2-3;Q8TCZ2-2;Q8TCZ2;Q8TCZ2-5	Q8TCZ2-6;Q8TCZ2-3;Q8TCZ2-2;Q8TCZ2;Q8TCZ2-5	CD99 antigen-like protein 2	CD99L2
MAPK15	24.7885	24.9965	24.8848	25.2477	23.8706	25.3549	25.6693	25.4972	25.0482	25.0445				1	1	1	3.1	3.1	3.1	28.696	0.0068044	2.1993	664580000	18	Q8TD08-2;Q8TD08-3;Q8TD08	Q8TD08-2;Q8TD08-3;Q8TD08	Mitogen-activated protein kinase 15	MAPK15
NEK9	24.4479	25.5666	25.8437	25.9495	25.8347	25.5462	25.2828	25.3083	25.0961	24.8025				4	4	4	5.5	5.5	5.5	107.17	0.00034928	9.81	829640000	10	Q8TD19	Q8TD19	Serine/threonine-protein kinase Nek9	NEK9
NEK7	22.4499	21.4927	22.4127	22.0849	21.6276	23.8956	24.2475	23.7547	24.3939	24.0565				1	1	1	3.3	3.3	3.3	34.551	0.004439	2.3859	152120000	8	Q8TDX7	Q8TDX7	Serine/threonine-protein kinase Nek7	NEK7
RB1CC1	26.8455	26.9196	26.9756	27.4035	26.9412	26.8728	25.1485	27.3897	27.2754	23.5651				2	2	2	2.3	2.3	2.3	182.85	0.0020672	3.0309	2354200000	6	Q8TDY2-2;Q8TDY2	Q8TDY2-2;Q8TDY2	RB1-inducible coiled-coil protein 1	RB1CC1
SSH3	24.0135	24.898	23.8505	22.6515	23.1769	23.495	22.3136	22.2078	21.9432	22.614				2	2	2	4.9	4.9	4.9	56.981	0.00032563	7.6324	132650000	2	Q8TE77-3;Q8TE77;Q8TE77-2	Q8TE77-3;Q8TE77;Q8TE77-2	Protein phosphatase Slingshot homolog 3	SSH3
DTD1	25.4971	23.7609	22.3372	21.8575	24.9652	24.9184	22.8682	25.4152	25.3975	25.1586				2	2	2	14.8	14.8	14.8	23.423	0	14.801	595830000	20	Q8TEA8	Q8TEA8	D-tyrosyl-tRNA(Tyr) deacylase 1	DTD1
GEMIN5	25.8665	26.2892	25.6065	26.0444	25.3873	25.9064	24.0379	25.4334	25.425	23.3965				12	12	12	11	11	11	168.59	0	69.286	1490200000	68	Q8TEQ6	Q8TEQ6	Gem-associated protein 5	GEMIN5
IPO4	26.8382	27.0711	27.3998	26.9995	27.5505	26.6452	26.7946	26.8334	27.2176	26.2104				16	16	16	18.2	18.2	18.2	118.71	0	97.628	2838000000	116	Q8TEX9;Q8TEX9-2	Q8TEX9;Q8TEX9-2	Importin-4	IPO4
WIPF2	23.1142	23.2016	22.5674	23.8676	23.5732	23.1203	22.762	23.2761	23.1201	22.1643				1	1	1	5.2	5.2	5.2	46.288	0.00032373	7.4291	173410000	3	Q8TF74	Q8TF74	WAS/WASL-interacting protein family member 2	WIPF2
TMEM263	22.3581	23.0907	23.1703	24.3069	23.8826	23.2054	23.143	23.8069	24.5725	24.2834				3	3	3	31.9	31.9	31.9	11.748	0.00033921	8.945	216410000	8	Q8WUH6	Q8WUH6	Transmembrane protein 263	TMEM263
NUP133	22.0487	22.035	22.6454	22.671	22.9459	22.1746	24.1049	24.3213	23.6582	24.0696				30	30	30	33.2	33.2	33.2	128.98	0	172.27	6775900000	221	Q8WUM0	Q8WUM0	Nuclear pore complex protein Nup133	NUP133
PDCD6IP	31.3742	30.8383	31.3545	30.0542	31.0412	32.0764	31.7395	31.7594	31.6753	31.7726				47	47	47	64.5	64.5	64.5	96.022	0	323.31	48963000000	696	Q8WUM4;Q8WUM4-2;Q8WUM4-3	Q8WUM4;Q8WUM4-2	Programmed cell death 6-interacting protein	PDCD6IP
NUDCD2	26.3758	26.0656	26.1123	26.3474	26.1502	26.0583	26.4397	26.0427	26.4757	26.6368				5	5	5	47.8	47.8	47.8	17.676	0	47.674	1475400000	31	Q8WVJ2	Q8WVJ2	NudC domain-containing protein 2	NUDCD2
SCFD1	26.2702	26.0503	26.1906	26.4189	26.2032	26.4204	26.4941	26.3764	26.3226	26.6962				9	9	9	22	22	22	72.379	0	67.536	2351300000	73	Q8WVM8;Q8WVM8-2;Q8WVM8-3	Q8WVM8;Q8WVM8-2;Q8WVM8-3	Sec1 family domain-containing protein 1	SCFD1
POF1B	21.8583	23.2463	23.2177	24.4959	23.6661	23.2094	22.4757	21.5393	21.7008	22.4621				2	2	2	4.8	4.8	4.8	68.064	0.00031918	7.1125	146950000	5	Q8WVV4;Q8WVV4-1;Q8WVV4-3	Q8WVV4;Q8WVV4-1;Q8WVV4-3	Protein POF1B	POF1B
UBLCP1	25.1542	25.4234	25.1398	25.4533	25.5671	25.5935	25.5983	25.571	25.5837	25.4951				5	5	5	15.1	15.1	15.1	36.804	0	14.61	857300000	24	Q8WVY7	Q8WVY7	Ubiquitin-like domain-containing CTD phosphatase 1	UBLCP1
PCNP	26.9847	26.8081	26.3771	26.81	26.9672	26.8461	26.9385	26.7735	26.9458	26.6362				5	5	5	40	40	40	13.544	0	39.288	2292600000	67	Q8WW12-2;Q8WW12	Q8WW12-2;Q8WW12	PEST proteolytic signal-containing nuclear protein	PCNP
C2orf47	23.9874	24.1991	23.8622	24.0066	23.9546	23.3584	23.2264	23.4106	23.5684	23.2193				1	1	1	3.4	3.4	3.4	32.544	0.0037547	2.5936	262250000	19	Q8WWC4	Q8WWC4	Uncharacterized protein C2orf47, mitochondrial	C2orf47
ATXN2L	25.6299	25.4248	25.4803	26.2864	26.8677	25.9311	25.99	26.5252	26.0904	26.3055				11	11	11	12.9	12.9	12.9	102.89	0	34.804	1950200000	82	Q8WWM7-6;Q8WWM7-8;Q8WWM7-5;Q8WWM7-4;Q8WWM7-9;Q8WWM7-2;Q8WWM7;Q8WWM7-3;Q8WWM7-7	Q8WWM7-6;Q8WWM7-8;Q8WWM7-5;Q8WWM7-4;Q8WWM7-9;Q8WWM7-2;Q8WWM7;Q8WWM7-3	Ataxin-2-like protein	ATXN2L
PRPF31	25.0056	24.8701	24.9036	23.0698	22.9455	24.7016	24.4328	24.6096	23.1865	24.9375				11	11	11	34.1	34.1	34.1	55.455	0	64.063	2952400000	116	Q8WWY3;Q8WWY3-4;Q8WWY3-2;Q8WWY3-3	Q8WWY3;Q8WWY3-4;Q8WWY3-2;Q8WWY3-3	U4/U6 small nuclear ribonucleoprotein Prp31	PRPF31
NELFB	23.7414	23.608	23.6121	23.2811	23.6164	22.8633	23.2953	23.5784	23.6447	23.6084				2	2	2	3.1	3.1	3.1	65.697	0.0022848	2.8237	237710000	11	Q8WX92	Q8WX92	Negative elongation factor B	NELFB
PALLD	28.13	27.9107	28.0933	27.5701	27.5794	28.9449	29.243	28.7021	28.8567	28.9308				32	32	32	42.7	42.7	42.7	108.63	0	323.31	14140000000	380	Q8WX93-3;Q8WX93;Q8WX93-8;Q8WX93-5;Q8WX93-2;Q8WX93-4;Q8WX93-9;Q8WX93-7;Q8WX93-6;Q86TC9-2;Q86TC9	Q8WX93-3;Q8WX93;Q8WX93-8;Q8WX93-5;Q8WX93-2;Q8WX93-4;Q8WX93-9	Palladin	PALLD
MYEOV2	23.6718	23.1727	22.9298	23.2152	23.1655	22.6929	22.3714	22.6885	22.4723	22.6979				1	1	1	35.1	35.1	35.1	6.2107	0.0053829	2.2729	89304000	6	Q8WXC6	Q8WXC6	Myeloma-overexpressed gene 2 protein	MYEOV2
SYNE2	24.5353	24.5256	24.4319	23.249	22.1834	24.3473	23.5067	23.3807	22.9014	24.2934				11	11	11	2.3	2.3	2.3	796.43	0	13.906	943890000	17	Q8WXH0;Q8WXH0-2;Q8WXH0-7;Q8WXH0-13;Q8WXH0-4;Q8WXH0-3;Q8WXH0-10;Q8WXH0-12;Q8WXH0-5	Q8WXH0;Q8WXH0-2;Q8WXH0-7	Nesprin-2	SYNE2
DNAJC9	26.9731	27.4935	27.3269	27.2369	27.8589	27.1475	26.8178	27.4226	27.3011	26.7798				8	8	8	37.7	37.7	37.7	29.909	0	68.154	2965600000	74	Q8WXX5	Q8WXX5	DnaJ homolog subfamily C member 9	DNAJC9
TTN	30.1858	29.847	29.8994	29.2655	28.5391	30.2033	29.6732	29.8994	30.4525	30.6453				9	9	9	0.4	0.4	0.4	3994.6	0.00089153	5.4492	26586000000	34	Q8WZ42-12;Q8WZ42-5;Q8WZ42-11;Q8WZ42-4;Q8WZ42-7;Q8WZ42-2;Q8WZ42;Q8WZ42-8;Q8WZ42-13;Q8WZ42-3;Q8WZ42-10;Q8WZ42-9;Q8WZ42-6	Q8WZ42-12;Q8WZ42-5;Q8WZ42-11;Q8WZ42-4;Q8WZ42-7;Q8WZ42-2;Q8WZ42;Q8WZ42-8;Q8WZ42-13;Q8WZ42-3;Q8WZ42-10;Q8WZ42-9	Titin	TTN
OVCA2	26.6771	26.6505	26.6297	26.6776	26.3974	26.515	26.6017	26.6525	26.6907	26.4283				5	5	5	35.2	35.2	35.2	24.418	0	55.603	2131700000	52	Q8WZ82	Q8WZ82	Ovarian cancer-associated gene 2 protein	OVCA2
LZIC	24.4668	24.1268	23.9983	24.2467	23.2653	24.3248	24.4538	24.4976	24.3291	24.3341				1	1	1	5.8	5.8	5.8	21.494	0.0018253	3.2007	355900000	18	Q8WZA0;Q8WZA0-2	Q8WZA0;Q8WZA0-2	Protein LZIC	LZIC
IRGQ	25.0747	26.208	25.4706	25.5803	25.725	24.8549	25.7255	25.0911	24.9016	24.5671				6	6	6	15.9	15.9	15.9	62.717	0	37.576	849700000	21	Q8WZA9	Q8WZA9	Immunity-related GTPase family Q protein	IRGQ
DDX1	29.0081	28.8422	29.0246	28.8255	28.7785	29.068	29.2154	29.0589	28.9122	29.0011				37	37	37	54.2	54.2	54.2	82.431	0	323.31	31530000000	655	Q92499;Q92499-3;Q92499-2	Q92499;Q92499-3;Q92499-2	ATP-dependent RNA helicase DDX1	DDX1
FAM3C	24.7266	25.1212	24.3332	25.4543	25.2926	21.9248	24.4956	24.5341	25.6856	25.3767				2	2	2	11	11	11	24.68	0.00031817	7.0471	652860000	11	Q92520	Q92520	Protein FAM3C	FAM3C
CCT6B	23.318	22.7559	22.8992	23.0881	23.0409	23.787	25.5721	23.5407	24.5613	25.1629				7	2	2	14.5	5.5	5.5	57.821	0.0075024	2.1636	345650000	5	Q92526;Q92526-2;Q92526-3	Q92526;Q92526-2;Q92526-3	T-complex protein 1 subunit zeta-2	CCT6B
PSMF1	28.2483	28.4084	28.2339	28.1955	28.1379	28.1529	27.6235	28.2969	28.0918	27.9815				8	8	8	43.2	43.2	43.2	29.816	0	80.172	5845500000	79	Q92530	Q92530	Proteasome inhibitor PI31 subunit	PSMF1
GBF1	25.0083	24.9356	25.3361	25.1432	25.2926	25.2866	24.6278	25.1942	25.0213	24.2517				10	10	10	6.8	6.8	6.8	206.01	0	18.997	652530000	31	Q92538-3;Q92538-2;Q92538	Q92538-3;Q92538-2;Q92538	Golgi-specific brefeldin A-resistance guanine nucleotide exchange factor 1	GBF1
NCSTN	25.8204	25.6839	25.5525	25.8017	25.2999	26.0979	25.3971	26.0703	26.325	25.7412				4	4	4	8.1	8.1	8.1	76.743	0	26.301	1135600000	36	Q92542-2;Q92542	Q92542-2;Q92542	Nicastrin	NCSTN
[truncated: 630 more rows]

## Sheet: Nucleus
Gene names	LFQ intensity A549_NE_con_1	LFQ intensity A549_NE_con_2	LFQ intensity A549_NE_EGF_1	LFQ intensity A549_NE_EGF_2	LFQ intensity A549_NE_EGF_3	LFQ intensity A549_NE_TGF_1	LFQ intensity A549_NE_TGF_3	LFQ intensity A549_NE_EGF_TGF_1	LFQ intensity A549_NE_EGF_TGF_2	LFQ intensity A549_NE_EGF_TGF_3				Peptides	Razor + unique peptides	Unique peptides	Sequence coverage [%]	Unique + razor sequence coverage [%]	Unique sequence coverage [%]	Mol. weight [kDa]	Q-value	Score	Intensity	MS/MS count	Protein IDs	Majority protein IDs	Protein names	Gene names
[truncated: 1,954 more rows]

[truncated: 1 more sheets: Supernatant]
