# Supplementary material for: EGF Induces Migration Independent of EMT or Invasion in A549 Lung Adenocarcinoma Cells
Source: Front Cell Dev Biol. 2021 Mar 12;9:634371. doi: 10.3389/fcell.2021.634371 (PMC7994520; doi:10.3389/fcell.2021.634371)
Supplement: Supplementary Table 3 — Proteins upregulated and downregulated (q < 0.25) in the cytoplasmic, supernatant, and nuclear fractions of A549 cells treated with EGF, TGFβ, or the combination versus untreated controls. [file Table_2.XLSX]

## Sheet: cytoplasmic fraction
upregulated by TGFbeta compared to control (q<0.25) sorted by log(FC)						downregulated by TGFbeta compared to control (q<0.25) sorted by log(FC)						upregulated by EGF compared to control (q<0.25) sorted by log(FC)						downregulated by EGF compared to control (q<0.25) sorted by log(FC)						upregulated by the combination of EGF and TGFbeta compared to control (q<0.25) sorted by log(FC)						downregulated by the combination of EGF and TGFbeta compared to control (q<0.25) sorted by log(FC)
p value	q value	log(FC)	gene name	protein ID	protein name	p value	q value	log(FC)	gene name	protein ID	protein name	p value	q value	log(FC)	gene name	protein ID	protein name	p value	q value	log(FC)	gene name	protein ID	protein name	p value	q value	log(FC)	gene name	protein ID	protein name	p value	q value	log(FC)	gene name	protein ID	protein name
0.00260416	0.0084	9.03972	TAGLN	Q01995	Transgelin	0.000812935	0.0168	-6.19292	SLC12A2	P55011	Solute carrier family 12 member 2	0.0626002	0.241765	5.42205	RPL4	P36578	60S ribosomal protein L4	0.0761253	0.20664	-5.41038	HSPA6	P17066	Heat shock 70 kDa protein 6;Putative heat shock 70 kDa protein 7	3.1145e-07	0	9.41241	SERPINE1	P05121	Plasminogen activator inhibitor 1	0.000249687	0	-6.20183	SLC12A2	P55011	Solute carrier family 12 member 2
0.000264931	0	8.8281	TGFBI	Q15582	Transforming growth factor-beta-induced protein ig-h3	0.000725681	0.014	-5.82544	CA12	O43570	Carbonic anhydrase 12	0.0429251	0.215	5.36486	RPL27	P61353	60S ribosomal protein L27	0.000350506	0	-4.20774	EGFR	P00533	Epidermal growth factor receptor	1.68408e-05	0	8.55446	TGFBI	Q15582	Transforming growth factor-beta-induced protein ig-h3	3.49372e-05	0	-5.25093	CNTN1	Q12860	Contactin-1
1.49771e-05	0	8.71433	SERPINE1	P05121	Plasminogen activator inhibitor 1	4.36688e-05	0	-5.77284	MUC5AC	P98088	Mucin-5AC	0.152698	0.161159	5.25709	ANP32A	P39687	Acidic leucine-rich nuclear phosphoprotein 32 family member A	0.00360772	0	-3.43341	FN1	P02751	Fibronectin;Anastellin;Ugl-Y1;Ugl-Y2;Ugl-Y3	0.000783705	0	7.80882	SERPINE2	P07093	Glia-derived nexin	0.000173266	0	-4.87622	MUC5AC	P98088	Mucin-5AC
0.00487574	0.00494118	8.24004	SERPINE2	P07093	Glia-derived nexin	0.000759362	0.00933333	-5.61416	CNTN1	Q12860	Contactin-1	0.0242932	0.15575	5.18596	LRRC59	Q96AG4	Leucine-rich repeat-containing protein 59	0.00264215	0.0912	-2.84005	ELAVL1	Q15717	ELAV-like protein 1	0.000934539	0	7.54513	TAGLN	Q01995	Transgelin	4.06658e-05	0	-4.84969	ANXA13	P27216	Annexin A13
4.98369e-05	0	6.48277	IGFBP7	Q16270	Insulin-like growth factor-binding protein 7	0.000996157	0.00466667	-4.14957	ANXA13	P27216	Annexin A13	0.0894874	0.2035	5.1199	RPS8	P62241	40S ribosomal protein S8	0.000817789	0	-2.75391	LMCD1	Q9NZU5	LIM and cysteine-rich domains protein 1	0.000267443	0	7.12839	LAMC2	Q13753	Laminin subunit gamma-2	0.000672808	0.0053913	-4.65347	CA12	O43570	Carbonic anhydrase 12
0.00471391	0.00311111	5.60373	LAMC2	Q13753	Laminin subunit gamma-2	0.002277	0.00270968	-4.06463	RAB27B	O00194	Ras-related protein Rab-27B	0.0657347	0.205674	5.04964	RPL3	P39023	60S ribosomal protein L3	0.00469272	0.114333	-2.75285	HNRNPM	P52272	Heterogeneous nuclear ribonucleoprotein M	0.000425142	0	4.83317	ITGA2	P17301	Integrin alpha-2	0.000436024	0	-4.50984	MUC5B	Q9HC84	Mucin-5B
0.000630802	0.0105	5.47929	PDLIM7	Q9NR12	PDZ and LIM domain protein 7	0.000371056	0.0056	-3.96517	CAMK2D	Q13557	Calcium/calmodulin-dependent protein kinase type II subunit delta	0.0664063	0.205565	4.91134	RPL5	P46777	60S ribosomal protein L5	0.00989895	0.215333	-2.71985	CNBP	P62633	Cellular nucleic acid-binding protein	0.000251628	0	4.83107	PDLIM7	Q9NR12	PDZ and LIM domain protein 7	0.000409838	0.00590476	-4.20654	EGFR	P00533	Epidermal growth factor receptor
0.00660953	0.00777143	5.10715	ENO3	P13929	Beta-enolase	5.27768e-05	0.00763636	-3.64091	MUC5B	Q9HC84	Mucin-5B	0.0326083	0.231579	4.76859	RPL27A	P46776	60S ribosomal protein L27a	0.00214253	0.130857	-2.60972	CTBP1	Q13363	C-terminal-binding protein 1	1.39089e-05	0	4.80976	IGFBP7	Q16270	Insulin-like growth factor-binding protein 7	0.00240445	0.0358947	-3.91208	TMX2	Q9Y320	Thioredoxin-related transmembrane protein 2
0.000898281	0.00646154	4.91971	AFAP1L2	Q8N4X5	Actin filament-associated protein 1-like 2	0.000567802	0.0035	-3.51054	ITGB5	P18084	Integrin beta-5	0.115654	0.163564	4.74877	RPL23A	P62750	60S ribosomal protein L23a	0.00249003	0.1068	-2.48997	ACOT2	P49753	Acyl-coenzyme A thioesterase 2, mitochondrial	4.94125e-05	0	4.56706	CALB2	P22676	Calretinin	0.00135446	0.0218824	-3.82555	CAMK2D	Q13557	Calcium/calmodulin-dependent protein kinase type II subunit delta
0.000430941	0.007	4.3484	LMCD1	Q9NZU5	LIM and cysteine-rich domains protein 1	0.00720406	0.0155636	-3.48551	TMX2	Q9Y320	Thioredoxin-related transmembrane protein 2	0.104075	0.175294	4.7418	RPL7A	P62424	60S ribosomal protein L7a	0.0551992	0.175955	-2.29783	KHDRBS1	Q07666	KH domain-containing, RNA-binding, signal transduction-associated protein 1	0.000445232	0	4.47764	NT5E	P21589	5-nucleotidase	0.00293416	0.0393171	-3.80493	TPD52L1	Q16890	Tumor protein D53
0.00677822	0.0141905	4.32557	ITGA2	P17301	Integrin alpha-2	0.000699655	0.00336	-3.4323	CPT1A	P50416	Carnitine O-palmitoyltransferase 1, liver isoform	0.0581865	0.228541	4.68716	RPL36	Q9Y3U8	60S ribosomal protein L36	0.00141818	0.118667	-2.28545	CHD3	Q12873	Chromodomain-helicase-DNA-binding protein 3	0.00276965	0.0349744	4.05625	FHOD1	Q9Y613	FH1/FH2 domain-containing protein 1	0.0011601	0.0225455	-3.78021	ABCC3	O15438	Canalicular multispecific organic anion transporter 2
9.44762e-05	0.012	4.10492	PGM2L1	Q6PCE3	Glucose 1,6-bisphosphate synthase	0.0027208	0.00962162	-3.42711	ATP2B1	P20020	Plasma membrane calcium-transporting ATPase 1	0.012211	0.152667	4.65351	RPL38	P63173	60S ribosomal protein L38	0.0277833	0.202566	-2.24833	HDHD1	Q08623	Pseudouridine-5-phosphatase	0.000266794	0.00563636	3.86617	LMCD1	Q9NZU5	LIM and cysteine-rich domains protein 1	0.000430306	0.00992	-3.7654	MTUS1	Q9ULD2	Microtubule-associated tumor suppressor 1
0.0175046	0.0188406	3.96663	INPP4B	O15327	Type II inositol 3,4-bisphosphate 4-phosphatase	0.000377292	0.00365217	-3.33895	CD109	Q6YHK3	CD109 antigen	0.101052	0.177639	4.63238	RPS25	P62851	40S ribosomal protein S25	0.12873	0.18422	-2.23141	HNRNPH3	P31942	Heterogeneous nuclear ribonucleoprotein H3	0.00534866	0.0406545	3.83251	TJP1	Q07157	Tight junction protein ZO-1	0.0100007	0.0437975	-3.33566	SULT1A4	P0DMN0	Sulfotransferase 1A4;Sulfotransferase 1A3
0.0123497	0.0162581	3.8931	FHOD1	Q9Y613	FH1/FH2 domain-containing protein 1	0.00333268	0.0138605	-3.31564	PLA2G4A	P47712	Cytosolic phospholipase A2;Phospholipase A2;Lysophospholipase	0.0958225	0.183636	4.612	RPL18	Q07020	60S ribosomal protein L18	0.0737966	0.152667	-2.23084	SPECC1	Q5M775	Cytospin-B	1.23022e-06	0	3.76823	PGM2L1	Q6PCE3	Glucose 1,6-bisphosphate synthase	0.0164476	0.04	-3.30152	S100A9	P06702	Protein S100-A9
0.00541096	0.0132444	3.85001	SEC14L2	O76054	SEC14-like protein 2	0.00126023	0.00569697	-3.28856	ABHD11	Q8NFV4	Alpha/beta hydrolase domain-containing protein 11	0.118697	0.159733	4.59985	RPS6	P62753	40S ribosomal protein S6	0.0155563	0.249333	-2.20328	PDCD4	Q53EL6	Programmed cell death protein 4	0.000138571	0	3.73907	PRAF2	O60831	PRA1 family protein 2	0.0164884	0.0392453	-3.27715	HPGD	P15428	15-hydroxyprostaglandin dehydrogenase [NAD(+)]
0.000671548	0.00442105	3.81228	EPHB2	P29323	Ephrin type-B receptor 2	0.00389281	0.0126809	-3.28385	ILF3	Q12906	Interleukin enhancer-binding factor 3	0.0386882	0.23136	4.4714	EIF3C	Q99613	Eukaryotic translation initiation factor 3 subunit C;Eukaryotic translation initiation factor 3 subunit C-like protein	0.0642322	0.158092	-2.20242	MYO15B	Q96JP2	Unconventional myosin-XVB	0.00291977	0.0414286	3.72882	PODXL	O00592	Podocalyxin	0.0136653	0.0394468	-3.27034	ILF3	Q12906	Interleukin enhancer-binding factor 3
0.00160394	0.0028	3.73794	ARHGEF18	Q6ZSZ5	Rho guanine nucleotide exchange factor 18	0.00488751	0.0147451	-3.24723	PDCD4	Q53EL6	Programmed cell death protein 4	0.0162671	0.105538	4.44469	EIF3J	O75822	Eukaryotic translation initiation factor 3 subunit J	0.0811747	0.162316	-2.18914	HNRNPL	P14866	Heterogeneous nuclear ribonucleoprotein L	0.00296769	0.0414222	3.622	SEMA3C	Q99985	Semaphorin-3C	0.00452557	0.0440645	-3.2074	ARHGAP18	Q8N392	Rho GTPase-activating protein 18
0.000233204	0.00525	3.68763	COL4A2	P08572	Collagen alpha-2(IV) chain;Canstatin	0.000519527	0.00323077	-3.23124	MTUS1	Q9ULD2	Microtubule-associated tumor suppressor 1	0.0896215	0.201739	4.42236	RPL13	P26373	60S ribosomal protein L13	0.0178127	0.222526	-2.16437	DFNA5	O60443	Non-syndromic hearing impairment protein 5	0.00600404	0.0433651	3.50831	INPP4B	O15327	Type II inositol 3,4-bisphosphate 4-phosphatase	0.00337594	0.0414035	-3.20026	ALDH3B1	P43353	Aldehyde dehydrogenase family 3 member B1
0.0189354	0.0240964	3.36146	PODXL	O00592	Podocalyxin	0.0698918	0.0498065	-3.18324	UTS2	O95399	Urotensin-2	0.218988	0.191411	4.35035	NCL	P19338	Nucleolin	0.0619251	0.158036	-2.13745	MARCKSL1	P49006	MARCKS-related protein	0.00323525	0.036549	3.44579	ENO3	P13929	Beta-enolase	0.178918	0.0664205	-3.17073	S100A7	P31151	Protein S100-A7
0.00206325	0.00755556	3.27869	AMIGO2	Q86SJ2	Amphoterin-induced protein 2	0.00424253	0.0164615	-3.05199	RTN4RL2	Q86UN3	Reticulon-4 receptor-like 2	0.107418	0.168917	4.31201	RPL21	P46778	60S ribosomal protein L21	0.017164	0.201	-2.05102	AK4	P27144	Adenylate kinase 4, mitochondrial	0.000107827	0.00516667	3.40047	SH3KBP1	Q96B97	SH3 domain-containing kinase-binding protein 1	0.00222374	0.0358462	-3.11788	STOM	P27105	Erythrocyte band 7 integral membrane protein
0.000310689	0.00381818	3.27584	S100A3	P33764	Protein S100-A3	0.0096423	0.019697	-3.04049	ARHGAP18	Q8N392	Rho GTPase-activating protein 18	0.0997458	0.176506	4.29061	RPS24	P62847	40S ribosomal protein S24	0.00116446	0.149067	-2.01868	CA12	O43570	Carbonic anhydrase 12	6.71309e-05	0	3.39532	PLEK2	Q9NYT0	Pleckstrin-2	0.000166909	0.00855172	-3.10357	ITGB5	P18084	Integrin beta-5
0.0179635	0.0238095	3.25839	TGFB1I1	O43294	Transforming growth factor beta-1-induced transcript 1 protein	8.40844e-05	0.004	-2.94358	HPGD	P15428	15-hydroxyprostaglandin dehydrogenase [NAD(+)]	0.0972959	0.177381	4.21144	RPL19	P84098	60S ribosomal protein L19	0.0133948	0.2114	-1.9823	FHL2	Q14192	Four and a half LIM domains protein 2	0.000617454	0.02	3.36627	EPHB2	P29323	Ephrin type-B receptor 2	0.000420358	0.0212571	-3.03554	CYP4F11	Q9HBI6	Phylloquinone omega-hydroxylase CYP4F11
0.000249087	0.0042	3.24129	EGFR	P00533	Epidermal growth factor receptor	0.215781	0.141727	-2.91074	RPS3A	P61247	40S ribosomal protein S3a	0.0665469	0.198815	4.20542	IMUP	Q9GZP8	Immortalization up-regulated protein	0.0314498	0.205254	-1.97207	EIF2B3	Q9NR50	Translation initiation factor eIF-2B subunit gamma	0.000202465	0.00953846	3.33628	ARHGEF18	Q6ZSZ5	Rho guanine nucleotide exchange factor 18	0.013026	0.0395686	-3.01458	CD109	Q6YHK3	CD109 antigen
0.00962027	0.0170794	3.23746	P4HA2	O15460	Prolyl 4-hydroxylase subunit alpha-2	0.0512454	0.0442195	-2.86271	MYO15B	Q96JP2	Unconventional myosin-XVB	0.123825	0.152387	4.17004	RPL22	P35268	60S ribosomal protein L22	0.000723517	0.148857	-1.94727	OCIAD2	Q56VL3	OCIA domain-containing protein 2	0.000268537	0.00826667	3.22256	AMIGO2	Q86SJ2	Amphoterin-induced protein 2	0.0246559	0.0380282	-2.94328	RAB27B	O00194	Ras-related protein Rab-27B
0.0254991	0.0284444	3.15164	TJP1	Q07157	Tight junction protein ZO-1	0.000237134	0.00289655	-2.84137	TBL1XR1	Q9BZK7	F-box-like/WD repeat-containing protein TBL1XR1	0.102635	0.171097	4.15885	RPL32	P62910	60S ribosomal protein L32	0.0543117	0.155138	-1.93735	SPINT2	O43291	Kunitz-type protease inhibitor 2	0.00176431	0.0423636	3.19897	P4HA2	O15460	Prolyl 4-hydroxylase subunit alpha-2	0.0301396	0.0380121	-2.86619	GMDS	O60547	GDP-mannose 4,6 dehydratase
0.0220854	0.0288936	3.07671	RBP1	P09455	Retinol-binding protein 1	0.0507344	0.0444471	-2.80345	CD99L2	Q8TCZ2	CD99 antigen-like protein 2	0.133749	0.159091	4.13422	RPL6	Q02878	60S ribosomal protein L6	0.0200074	0.204429	-1.9198	PAPSS2	O95340	Bifunctional 3-phosphoadenosine 5-phosphosulfate synthase 2;Sulfate adenylyltransferase;Adenylyl-sulfate kinase	0.000128469	0.00918519	3.14851	FERMT1	Q9BQL6	Fermitin family homolog 1	0.00376713	0.0439385	-2.81434	S100A8	P05109	Protein S100-A8;Protein S100-A8, N-terminally processed
0.00172869	0.0131282	3.0708	PLEK2	Q9NYT0	Pleckstrin-2	0.00223824	0.0153469	-2.74662	C21orf33	P30042	ES1 protein homolog, mitochondrial	0.199208	0.181813	4.12873	HMGB1	P09429	High mobility group protein B1;Putative high mobility group protein B1-like 1	0.000107	0.1335	-1.91871	PRPF31	Q8WWY3	U4/U6 small nuclear ribonucleoprotein Prp31	0.000135511	0.00885714	3.04175	COL4A2	P08572	Collagen alpha-2(IV) chain;Canstatin	0.00753737	0.0402697	-2.78294	MID1	O15344	E3 ubiquitin-protein ligase Midline-1
0.00100527	0.008	3.03994	SH3KBP1	Q96B97	SH3 domain-containing kinase-binding protein 1	0.0727178	0.0516075	-2.72411	RRM2	P31350	Ribonucleoside-diphosphate reductase subunit M2	0.0288916	0.209524	4.10748	RPL34	P49207	60S ribosomal protein L34	0.0850597	0.181	-1.82308	FAM98B	Q52LJ0	Protein FAM98B	0.00813758	0.0411905	2.97192	CDH2	P19022	Cadherin-2	0.00426877	0.043493	-2.7762	SLC27A2	O14975	Very long-chain acyl-CoA synthetase
0.00175664	0.0149	3.01682	NAE1	Q13564	NEDD8-activating enzyme E1 regulatory subunit	0.000775064	0.00936842	-2.70584	ALDH3B1	P43353	Aldehyde dehydrogenase family 3 member B1	0.112725	0.158111	4.08145	EIF3D	O15371	Eukaryotic translation initiation factor 3 subunit D	0.0209847	0.200369	-1.78141	SYNE2	Q8WXH0	Nesprin-2	0.207562	0.0764116	2.95181	RPL23A	P62750	60S ribosomal protein L23a	0.00318432	0.0442388	-2.65819	ATP2B1	P20020	Plasma membrane calcium-transporting ATPase 1
0.0107198	0.0208	3.00956	PRAF2	O60831	PRA1 family protein 2	0.0334448	0.0370496	-2.654	S100P	P25815	Protein S100-P	0.114895	0.157321	3.9821	RPL24	P83731	60S ribosomal protein L24	0.00886437	0.213659	-1.76812	COMMD6	Q7Z4G1	COMM domain-containing protein 6	0.00238821	0.0421429	2.93883	UBA6	A0AVT1	Ubiquitin-like modifier-activating enzyme 6	0.0011827	0.0414074	-2.64252	RTN4RL2	Q86UN3	Reticulon-4 receptor-like 2
0.0390441	0.0367246	2.95279	NT5E	P21589	5-nucleotidase	0.131058	0.0886194	-2.63135	EPB41L2	O43491	Band 4.1-like protein 2	0.144856	0.162278	3.87864	RPL17	P18621	60S ribosomal protein L17	0.0249646	0.191081	-1.76607	PGM2L1	Q6PCE3	Glucose 1,6-bisphosphate synthase	0.00113825	0.0433488	2.92473	AFAP1L2	Q8N4X5	Actin filament-associated protein 1-like 2	0.154363	0.0633228	-2.63999	CHD3	Q12873	Chromodomain-helicase-DNA-binding protein 3
0.00242677	0.0124167	2.88541	STRA6	Q9BX79	Stimulated by retinoic acid gene 6 protein homolog	0.0590656	0.0490722	-2.61902	ABCC3	O15438	Canalicular multispecific organic anion transporter 2	0.08239	0.196056	3.81577	PTRF	Q6NZI2	Polymerase I and transcript release factor	0.0121151	0.206462	-1.73495	PUF60	Q9UHX1	Poly(U)-binding-splicing factor PUF60	3.55502e-06	0	2.90855	BPGM	P07738	Bisphosphoglycerate mutase	0.00029254	0.0372	-2.61652	EHD2	Q9NZN4	EH domain-containing protein 2
0.00515292	0.0140328	2.85253	ZYX	Q15942	Zyxin	0.0704434	0.0511233	-2.56566	C12orf57	Q99622	Protein C10	0.161467	0.178659	3.79607	PTMA	P06454	Prothymosin alpha;Prothymosin alpha, N-terminally processed;Thymosin alpha-1	0.0014339	0.220727	-1.69169	UTS2	O95399	Urotensin-2	0.00140813	0.0388333	2.89447	CCDC80	Q76M96	Coiled-coil domain-containing protein 80	0.165858	0.0690426	-2.58401	HTRA2	O43464	Serine protease HTRA2, mitochondrial
0.00273033	0.01504	2.81738	FN1	P02751	Fibronectin;Anastellin;Ugl-Y1;Ugl-Y2;Ugl-Y3	0.028574	0.0366471	-2.55653	GLRX	P35754	Glutaredoxin-1	0.14193	0.164865	3.78316	ANP32B	Q92688	Acidic leucine-rich nuclear phosphoprotein 32 family member B	0.113889	0.189677	-1.67451	HEPH	Q9BQS7	Hephaestin	0.00695763	0.0421951	2.86884	RBP1	P09455	Retinol-binding protein 1	0.0156668	0.0344526	-2.56555	CD99L2	Q8TCZ2	CD99 antigen-like protein 2
0.0158329	0.025087	2.79119	CDH2	P19022	Cadherin-2	0.277367	0.198941	-2.55168	RANBP2	P49792	E3 SUMO-protein ligase RanBP2	0.112312	0.15513	3.7654	HMGB3	O15347	High mobility group protein B3	0.00829205	0.20825	-1.66685	COMMD2	Q86X83	COMM domain-containing protein 2	0.0164347	0.0375333	2.82728	ANGPTL4	Q9BY76	Angiopoietin-related protein 4	0.0044112	0.0416867	-2.5234	MYO15B	Q96JP2	Unconventional myosin-XVB
0.00293012	0.0161509	2.77452	CALB2	P22676	Calretinin	0.0450357	0.0454798	-2.54216	FAM120A	Q9NZB2	Constitutive coactivator of PPAR-gamma-like protein 1	0.10248	0.161269	3.59191	RPS3A	P61247	40S ribosomal protein S3a	0.162697	0.211618	-1.65038	HOOK3	Q86VS8	Protein Hook homolog 3	0.134063	0.056985	2.79967	RPL3	P39023	60S ribosomal protein L3	0.00122003	0.0427541	-2.42929	PON3	Q15166	Serum paraoxonase/lactonase 3
0.0837966	0.0519827	2.71177	PLOD3	O60568	Procollagen-lysine,2-oxoglutarate 5-dioxygenase 3	0.041492	0.0450435	-2.53573	IRF2BP2	Q7Z5L9	Interferon regulatory factor 2-binding protein 2	0.0976761	0.16452	3.58576	RPL35	P42766	60S ribosomal protein L35	0.099379	0.181802	-1.63567	POLR1C	O15160	DNA-directed RNA polymerases I and III subunit RPAC1	0.00867689	0.0389565	2.79261	S100A3	P33764	Protein S100-A3	0.00403694	0.0397701	-2.39707	ARRB1	P49407	Beta-arrestin-1
0.15788	0.100248	2.70461	LSM14A	Q8ND56	Protein LSM14 homolog A	8.28648e-05	0.002625	-2.53338	CTSC	P53634	Dipeptidyl peptidase 1;Dipeptidyl peptidase 1 exclusion domain chain;Dipeptidyl peptidase 1 heavy chain;Dipeptidyl peptidase 1 light chain	0.10788	0.155158	3.57168	CLINT1	Q14677	Clathrin interactor 1	0.0992252	0.18482	-1.60266	LYPLAL1	Q5VWZ2	Lysophospholipase-like protein 1	0.000224696	0.0234595	2.71339	PLEKHS1	Q5SXH7	Pleckstrin homology domain-containing family S member 1	0.0347297	0.0427959	-2.31393	DHX9	Q08211	ATP-dependent RNA helicase A
0.00624101	0.019403	2.62967	CCDC80	Q76M96	Coiled-coil domain-containing protein 80	0.0170638	0.0303762	-2.52798	CYP4F11	Q9HBI6	Phylloquinone omega-hydroxylase CYP4F11	0.183955	0.183732	3.55489	MCM3	P25205	DNA replication licensing factor MCM3	0.0695192	0.17869	-1.56931	GSKIP	Q9P0R6	GSK3-beta interaction protein	0.0127623	0.036918	2.53252	STRA6	Q9BX79	Stimulated by retinoic acid gene 6 protein homolog	0.000589433	0.0406897	-2.3005	MYOF	Q9NZM1	Myoferlin
0.00238531	0.0152857	2.59496	FERMT2	Q96AC1	Fermitin family homolog 2	0.047978	0.0500339	-2.50709	PSMC1	P62191	26S protease regulatory subunit 4	0.0787972	0.188533	3.52202	PPM1G	O15355	Protein phosphatase 1G	0.00038572	0.217739	-1.51995	CD109	Q6YHK3	CD109 antigen	0.00271608	0.0447536	2.52776	SEC14L2	O76054	SEC14-like protein 2	0.000282103	0.03728	-2.29448	SELENBP1	Q13228	Selenium-binding protein 1
0.00318473	0.0145085	2.58079	PLEKHS1	Q5SXH7	Pleckstrin homology domain-containing family S member 1	0.00931103	0.0262273	-2.48618	ELAVL1	Q15717	ELAV-like protein 1	0.0968892	0.161961	3.49045	ANP32E	Q9BTT0	Acidic leucine-rich nuclear phosphoprotein 32 family member E	0.141275	0.205609	-1.5162	CETN2	P41208	Centrin-2	0.0213255	0.0378205	2.4868	CEP164	Q9UPV0	Centrosomal protein of 164 kDa	0.125461	0.0587416	-2.27005	DSG2	Q14126	Desmoglein-2
0.00580263	0.0191176	2.57843	TIMP2	P16035	Metalloproteinase inhibitor 2	0.00657573	0.0244267	-2.44614	AK4	P27144	Adenylate kinase 4, mitochondrial	0.159108	0.177651	3.48838	EIF5B	O60841	Eukaryotic translation initiation factor 5B	0.0212876	0.166327	-1.50885	LAMC1	P11047	Laminin subunit gamma-1	0.00623241	0.0410417	2.46296	ZFHX3	Q15911	Zinc finger homeobox protein 3	0.027596	0.0408087	-2.25375	RAB3D	O95716	Ras-related protein Rab-3D
0.00225719	0.0150175	2.55423	NPC2	P61916	Epididymal secretory protein E1	0.0647522	0.0515945	-2.42639	CXCL5	P42830	C-X-C motif chemokine 5;ENA-78(8-78);ENA-78(9-78)	0.133803	0.165041	3.46448	NACA	E9PAV3	Nascent polypeptide-associated complex subunit alpha, muscle-specific form;Nascent polypeptide-associated complex subunit alpha	0.0486513	0.167694	-1.46476	UBAP2	Q5T6F2	Ubiquitin-associated protein 2	0.103153	0.054206	2.44002	UACA	Q9BZF9	Uveal autoantigen with coiled-coil domains and ankyrin repeats	0.0428044	0.0431351	-2.22132	ACOT2	P49753	Acyl-coenzyme A thioesterase 2, mitochondrial
0.0541093	0.0495401	2.55391	CTGF	P29279	Connective tissue growth factor	0.0275862	0.0373143	-2.41308	UBE2A	P49459	Ubiquitin-conjugating enzyme E2 A	0.194257	0.189	3.44865	RPL26	P61254	60S ribosomal protein L26;60S ribosomal protein L26-like 1	0.0286533	0.153216	-1.46335	SELENBP1	Q13228	Selenium-binding protein 1	0.0199098	0.0374161	2.37263	USP11	P51784	Ubiquitin carboxyl-terminal hydrolase 11	6.96887e-06	0.0206667	-2.17888	TNS3	Q68CZ2	Tensin-3
0.000804895	0.0129565	2.49723	PLOD2	O00469	Procollagen-lysine,2-oxoglutarate 5-dioxygenase 2	0.0050173	0.020507	-2.40736	CTSS	P25774	Cathepsin S	0.062162	0.202667	3.38796	RPL7	P18124	60S ribosomal protein L7	0.193174	0.239276	-1.44905	DPM3	Q9P2X0	Dolichol-phosphate mannosyltransferase subunit 3	0.10456	0.0552387	2.36668	LSM14A	Q8ND56	Protein LSM14 homolog A	0.00228589	0.0407059	-2.17675	ILVBL	A1L0T0	Acetolactate synthase-like protein
0.0345259	0.0400506	2.3936	FAM98A	Q8NCA5	Protein FAM98A	0.00823317	0.0259326	-2.39607	TECR	Q9NZ01	Very-long-chain enoyl-CoA reductase	0.18143	0.18402	3.37075	EIF5	P55010	Eukaryotic translation initiation factor 5	0.0842974	0.188287	-1.43671	SPTB	P11277	Spectrin beta chain, erythrocytic	0.325468	0.142548	2.34652	HMGB1	P09429	High mobility group protein B1;Putative high mobility group protein B1-like 1	0.0164718	0.0374353	-2.16997	TMEM106B	Q9NUM4	Transmembrane protein 106B
0.0100189	0.0248172	2.37753	SLC7A1	P30825	High affinity cationic amino acid transporter 1	0.0208264	0.0332033	-2.39513	SLC27A2	O14975	Very long-chain acyl-CoA synthetase	0.140202	0.166718	3.34844	SRP72	O76094	Signal recognition particle subunit SRP72	0.057744	0.176874	-1.43655	ABCC3	O15438	Canalicular multispecific organic anion transporter 2	0.286107	0.118048	2.33656	RPS6	P62753	40S ribosomal protein S6	0.0152879	0.0377831	-2.15129	SACM1L	Q9NTJ5	Phosphatidylinositide phosphatase SAC1
0.00312139	0.0168125	2.37176	CDK6	Q00534	Cyclin-dependent kinase 6	0.149549	0.103592	-2.37328	HIST1H2BC	P62807	Histone H2B type 1-C/E/F/G/I;Histone H2B type F-S;Histone H2B type 1-K;Histone H2B type 1-L;Histone H2B type 1-M;Histone H2B type 1-N;Histone H2B type 1-H;Histone H2B type 2-F;Histone H2B type 1-D	0.0829571	0.178558	3.32417	RPL8	P62917	60S ribosomal protein L8	0.00482949	0.201831	-1.4	HNRNPA3	P51991	Heterogeneous nuclear ribonucleoprotein A3	0.00175007	0.0428889	2.3065	SLC10A3	REV__Q8WXX0	P3 protein	0.0399741	0.04275	-2.12881	COQ9	O75208	Ubiquinone biosynthesis protein COQ9, mitochondrial
0.00583398	0.0234872	2.34662	ARFGAP1	Q8N6T3	ADP-ribosylation factor GTPase-activating protein 1	0.00541418	0.0250959	-2.36585	VCPIP1	Q96JH7	Deubiquitinating protein VCIP135	0.178862	0.183859	3.26416	RPL14	P50914	60S ribosomal protein L14	0.00667849	0.202235	-1.36251	DDAH2	O95865	N(G),N(G)-dimethylarginine dimethylaminohydrolase 2	0.00077845	0.0442034	2.29567	OCIAD2	Q56VL3	OCIA domain-containing protein 2	0.000747501	0.0454118	-2.07856	NT5C2	P49902	Cytosolic purine 5-nucleotidase
1.17754e-06	0.003	2.32117	CEP170	Q5SW79	Centrosomal protein of 170 kDa	0.01757	0.0337739	-2.36223	DPY30	Q9C005	Protein dpy-30 homolog	0.154901	0.175863	3.26351	PDAP1	Q13442	28 kDa heat- and acid-stable phosphoprotein	0.0629816	0.188593	-1.33983	SSH3	Q8TE77	Protein phosphatase Slingshot homolog 3	0.00781948	0.0366897	2.28143	GRB10	Q13322	Growth factor receptor-bound protein 10	0.0341418	0.0419626	-2.0667	GLG1	Q92896	Golgi apparatus protein 1
0.0186017	0.0337521	2.31305	FOXP1	Q9H334	Forkhead box protein P1	0.017741	0.0329153	-2.35329	RAB3D	O95716	Ras-related protein Rab-3D	0.121451	0.158857	3.25118	RPS23	P62266	40S ribosomal protein S23	0.0178183	0.153049	-1.32339	DAG1	Q14118	Dystroglycan;Alpha-dystroglycan;Beta-dystroglycan	0.00146238	0.0441143	2.25245	TIMP2	P16035	Metalloproteinase inhibitor 2	0.0148669	0.0377544	-2.04912	LHPP	Q9H008	Phospholysine phosphohistidine inorganic pyrophosphate phosphatase
0.0203136	0.0363492	2.27446	DPYSL3	Q14195	Dihydropyrimidinase-related protein 3	0.0596736	0.0518333	-2.33141	MESDC2	Q14696	LDLR chaperone MESD	0.147808	0.181988	3.23558	PTMS	P20962	Parathymosin	0.0627353	0.182286	-1.32291	ANXA13	P27216	Annexin A13	0.00554803	0.0378182	2.22522	CEP170	Q5SW79	Centrosomal protein of 170 kDa	0.00329606	0.0388785	-2.04217	AK4	P27144	Adenylate kinase 4, mitochondrial
0.00112027	0.0147586	2.23497	KIF18B	Q86Y91	Kinesin-like protein KIF18B	0.16997	0.12661	-2.32879	TPR	P12270	Nucleoprotein TPR	0.0832896	0.174857	3.19058	HSP90AA1	P07900	Heat shock protein HSP 90-alpha	0.0709028	0.186995	-1.32186	NONO	Q15233	Non-POU domain-containing octamer-binding protein	0.00394459	0.0406186	2.2138	EPHA2	P29317	Ephrin type-A receptor 2	0.042338	0.0458448	-2.0137	ZWILCH	Q9H900	Protein zwilch homolog
0.0183347	0.035	2.23404	MRC2	Q9UBG0	C-type mannose receptor 2	0.0220204	0.036	-2.30794	ACOT2	P49753	Acyl-coenzyme A thioesterase 2, mitochondrial	0.0694945	0.198857	3.18267	HSP90AB4P	Q58FF6	Putative heat shock protein HSP 90-beta 4	0.102432	0.199109	-1.31566	ARSE	P51690	Arylsulfatase E	0.00383477	0.0402041	2.19976	NRP2	O60462	Neuropilin-2	3.23324e-05	0.0396596	-1.99967	NUDT2	P50583	Bis(5-nucleosyl)-tetraphosphatase [asymmetrical]
0.0415926	0.0499783	2.21002	CNOT1	A5YKK6	CCR4-NOT transcription complex subunit 1	0.246636	0.179923	-2.3074	NACA	E9PAV3	Nascent polypeptide-associated complex subunit alpha, muscle-specific form;Nascent polypeptide-associated complex subunit alpha	0.0973198	0.158739	3.14049	NMT1	P30419	Glycylpeptide N-tetradecanoyltransferase 1	0.128238	0.210204	-1.31469	CD99	P14209	CD99 antigen	0.000129232	0.0405217	2.19911	NPC2	P61916	Epididymal secretory protein E1	0.00621849	0.0342985	-1.99901	SSH3	Q8TE77	Protein phosphatase Slingshot homolog 3
0.0142491	0.0331966	2.19683	RELL1	Q8IUW5	RELT-like protein 1	0.0147802	0.0310909	-2.30245	BAG1	Q99933	BAG family molecular chaperone regulator 1	0.0376812	0.216821	3.09405	HEXIM1	O94992	Protein HEXIM1	0.00184338	0.199855	-1.30493	DHX9	Q08211	ATP-dependent RNA helicase A	0.00257343	0.0402326	2.19546	ZYX	Q15942	Zyxin	0.000176297	0.0434667	-1.97776	PLA2G4A	P47712	Cytosolic phospholipase A2;Phospholipase A2;Lysophospholipase
0.0039064	0.0241053	2.16866	PNMA1	Q8ND90	Paraneoplastic antigen Ma1	0.0139018	0.030819	-2.29159	ARRB1	P49407	Beta-arrestin-1	0.0732085	0.18079	3.07886	CALR	P27797	Calreticulin	0.0968219	0.198268	-1.28374	RBPMS	Q93062	RNA-binding protein with multiple splicing	0.424863	0.207955	2.18357	ANP32A	P39687	Acidic leucine-rich nuclear phosphoprotein 32 family member A	0.000984515	0.04325	-1.97724	BET1	O15155	BET1 homolog
0.000450551	0.0158519	2.14506	HSPB1	P04792	Heat shock protein beta-1	0.000213061	0.0135455	-2.25531	SNAP25	P60880	Synaptosomal-associated protein 25	0.0395799	0.203378	2.99903	RPL37A	P61513	60S ribosomal protein L37a	0.179108	0.242768	-1.27087	PREP	P48147	Prolyl endopeptidase	0.395159	0.186017	2.18099	NCL	P19338	Nucleolin	0.0114109	0.0375569	-1.97717	RBPMS	Q93062	RNA-binding protein with multiple splicing
6.07029e-05	0.0145366	2.14485	CLIC4	Q9Y696	Chloride intracellular channel protein 4	0.0347453	0.0434251	-2.25502	RBPMS	Q93062	RNA-binding protein with multiple splicing	0.0955522	0.153812	2.97961	FAU	P62861	40S ribosomal protein S30	0.139598	0.228154	-1.24331	TIA1	P31483	Nucleolysin TIA-1 isoform p40	0.0265428	0.0409215	2.12265	TNKS1BP1	Q9C0C2	182 kDa tankyrase-1-binding protein	5.22949e-05	0.0398491	-1.9728	CTSC	P53634	Dipeptidyl peptidase 1;Dipeptidyl peptidase 1 exclusion domain chain;Dipeptidyl peptidase 1 heavy chain;Dipeptidyl peptidase 1 light chain
0.0436866	0.0505075	2.11328	TOM1	O60784	Target of Myb protein 1	0.00145767	0.0142667	-2.25273	BCAT2	O15382	Branched-chain-amino-acid aminotransferase, mitochondrial	0.089151	0.159589	2.96309	HSP90AB1	P08238	Heat shock protein HSP 90-beta	0.169412	0.242659	-1.24159	UROD	P06132	Uroporphyrinogen decarboxylase	0.17971	0.0808485	2.10912	LRRC59	Q96AG4	Leucine-rich repeat-containing protein 59	0.0289026	0.0425592	-1.96083	HDHD1	Q08623	Pseudouridine-5-phosphatase
0.0855454	0.0719429	2.08267	USP11	P51784	Ubiquitin carboxyl-terminal hydrolase 11	0.0118013	0.0300784	-2.23116	USF1	P22415	Upstream stimulatory factor 1	0.0672926	0.186053	2.96069	HIST1H2BC	P62807	Histone H2B type 1-C/E/F/G/I;Histone H2B type F-S;Histone H2B type 1-K;Histone H2B type 1-L;Histone H2B type 1-M;Histone H2B type 1-N;Histone H2B type 1-H;Histone H2B type 2-F;Histone H2B type 1-D	0.0867341	0.196175	-1.23395	SEC14L2	O76054	SEC14-like protein 2	0.00733796	0.0356279	2.10763	CMIP	Q8IY22	C-Maf-inducing protein	0.0131436	0.0375349	-1.95869	NDUFB1	O75438	NADH dehydrogenase [ubiquinone] 1 beta subcomplex subunit 1
0.184663	0.149857	2.00779	UACA	Q9BZF9	Uveal autoantigen with coiled-coil domains and ankyrin repeats	0.0464459	0.0497647	-2.1518	S100A8	P05109	Protein S100-A8;Protein S100-A8, N-terminally processed	0.00587625	0.124727	2.92826	BTBD16	Q32M84	BTB/POZ domain-containing protein 16	0.121671	0.216537	-1.21557	CDKN2AIPNL	Q96HQ2	CDKN2AIP N-terminal-like protein	0.0126727	0.0385621	2.10082	TOM1	O60784	Target of Myb protein 1	0.0972828	0.0583571	-1.95484	CHMP5	Q9NZZ3	Charged multivesicular body protein 5
0.00731748	0.03068	1.98742	ITGAV	P06756	Integrin alpha-V;Integrin alpha-V heavy chain;Integrin alpha-V light chain	0.0553417	0.0521991	-2.1306	MTHFD2	P13995	Bifunctional methylenetetrahydrofolate dehydrogenase/cyclohydrolase, mitochondrial;NAD-dependent methylenetetrahydrofolate dehydrogenase;Methenyltetrahydrofolate cyclohydrolase	0.169955	0.182368	2.90341	SUB1	P53999	Activated RNA polymerase II transcriptional coactivator p15	0.114121	0.213986	-1.21221	P4HA2	O15460	Prolyl 4-hydroxylase subunit alpha-2	0.00131998	0.0427692	2.09935	PLOD2	O00469	Procollagen-lysine,2-oxoglutarate 5-dioxygenase 2	0.00132927	0.0398222	-1.95355	ELAVL1	Q15717	ELAV-like protein 1
0.016649	0.0375944	1.98175	YIPF5	Q969M3	Protein YIPF5	0.00347929	0.0237922	-2.12135	PON3	Q15166	Serum paraoxonase/lactonase 3	0.031613	0.241939	2.90117	PPP1R12A	O14974	Protein phosphatase 1 regulatory subunit 12A	0.00925809	0.156531	-1.2098	OAT	P04181	Ornithine aminotransferase, mitochondrial;Ornithine aminotransferase, hepatic form;Ornithine aminotransferase, renal form	0.352433	0.160785	2.07442	RPL7A	P62424	60S ribosomal protein L7a	0.00871086	0.0387383	-1.95269	GBA	P04062	Glucosylceramidase
0.0679871	0.0630462	1.97018	ITGA11	Q9UKX5	Integrin alpha-11	0.00290364	0.0233333	-2.11398	CPS1	P31327	Carbamoyl-phosphate synthase [ammonia], mitochondrial	0.188762	0.189223	2.87242	HUWE1	Q7Z6Z7	E3 ubiquitin-protein ligase HUWE1	0.0102412	0.1525	-1.2062	MYH10	P35580	Myosin-10	0.000992019	0.0433247	2.06125	JAG1	P78504	Protein jagged-1	0.0358307	0.044386	-1.94642	GPC1	P35052	Glypican-1;Secreted glypican-1
0.175577	0.144	1.95381	CEP164	Q9UPV0	Centrosomal protein of 164 kDa	0.0112024	0.0327018	-2.08686	SELENBP1	Q13228	Selenium-binding protein 1	0.242682	0.214547	2.78527	HMGB2	P26583	High mobility group protein B2	0.115571	0.214942	-1.20138	ENAH	Q8N8S7	Protein enabled homolog	0.000875179	0.04448	2.05021	GALNT2	Q10471	Polypeptide N-acetylgalactosaminyltransferase 2;Polypeptide N-acetylgalactosaminyltransferase 2 soluble form	0.00249035	0.0385185	-1.94345	CADM1	Q9BY67	Cell adhesion molecule 1
0.0193494	0.0395897	1.95311	NEK7	Q8TDX7	Serine/threonine-protein kinase Nek7	0.139515	0.110604	-2.07591	ATP6V1H	Q9UI12	V-type proton ATPase subunit H	0.136591	0.177503	2.69521	SERPINE2	P07093	Glia-derived nexin	0.0565693	0.18707	-1.20094	CES1	P23141	Liver carboxylesterase 1	0.365587	0.168526	2.02606	RPL18	Q07020	60S ribosomal protein L18	0.000853021	0.042716	-1.93985	CTSS	P25774	Cathepsin S
0.0393236	0.0509005	1.89724	CMIP	Q8IY22	C-Maf-inducing protein	0.00347162	0.0226173	-2.06878	STOM	P27105	Erythrocyte band 7 integral membrane protein	0.0314259	0.208571	2.69507	RRBP1	Q9P2E9	Ribosome-binding protein 1	0.0171283	0.160535	-1.19769	CTSS	P25774	Cathepsin S	0.00430697	0.0376637	2.02011	FERMT2	Q96AC1	Fermitin family homolog 2	0.0442811	0.0500581	-1.90911	GNAI1	P63096	Guanine nucleotide-binding protein G(i) subunit alpha-1
0.216953	0.179946	1.85713	LSM5	Q9Y4Y9	U6 snRNA-associated Sm-like protein LSm5	0.00362395	0.0232558	-2.03131	GSKIP	Q9P0R6	GSK3-beta interaction protein	0.000656152	0	2.68713	KIF18B	Q86Y91	Kinesin-like protein KIF18B	0.000803755	0.20531	-1.19723	SUCLG2	Q96I99	Succinyl-CoA ligase [GDP-forming] subunit beta, mitochondrial	0.0865896	0.0550611	2.01943	CALR	P27797	Calreticulin	0.000124317	0.0426875	-1.90444	ACADSB	P45954	Short/branched chain specific acyl-CoA dehydrogenase, mitochondrial
0.0134154	0.0368219	1.83688	AFF4	Q9UHB7	AF4/FMR2 family member 4	0.00115841	0.0165538	-2.02021	SULT1A4	P0DMN0	Sulfotransferase 1A4;Sulfotransferase 1A3	0.0326571	0.210857	2.48795	ABCF1	Q8NE71	ATP-binding cassette sub-family F member 1	0.170872	0.245768	-1.19306	TOM1	O60784	Target of Myb protein 1	0.0029342	0.039619	2.00812	FOXP1	Q9H334	Forkhead box protein P1	0.000251035	0.0449091	-1.88943	SNAP25	P60880	Synaptosomal-associated protein 25
0.00156015	0.0235294	1.8104	PYGL	P06737	Glycogen phosphorylase, liver form	0.110004	0.0947073	-2.01974	MGST3	O14880	Microsomal glutathione S-transferase 3	0.0553915	0.1818	2.469	RPL13A	P40429	60S ribosomal protein L13a	0.00261136	0.180911	-1.19206	GAMT	Q14353	Guanidinoacetate N-methyltransferase	0.0894257	0.0562413	2.00712	SUN1	O94901	SUN domain-containing protein 1	0.139839	0.0739333	-1.87117	TECR	Q9NZ01	Very-long-chain enoyl-CoA reductase
0.166485	0.147965	1.79692	BLOC1S2	Q6QNY1	Biogenesis of lysosome-related organelles complex 1 subunit 2	0.0114829	0.0340333	-2.01478	IFI35	P80217	Interferon-induced 35 kDa protein	0.0567043	0.179805	2.45413	CDH1	P12830	Cadherin-1;E-Cad/CTF1;E-Cad/CTF2;E-Cad/CTF3	0.0168458	0.160587	-1.18978	PLOD2	O00469	Procollagen-lysine,2-oxoglutarate 5-dioxygenase 2	0.00479272	0.0381695	1.98934	ANPEP	P15144	Aminopeptidase N	0.0288727	0.0428496	-1.84817	AKR1C3	P42330	Aldo-keto reductase family 1 member C3
0.0127766	0.0390789	1.75626	BPGM	P07738	Bisphosphoglycerate mutase	0.0446483	0.0511362	-1.99868	FAM98B	Q52LJ0	Protein FAM98B	0.0884918	0.159115	2.42041	RPS9	P46781	40S ribosomal protein S9	0.000993303	0.199492	-1.18667	EBF2	Q9HAK2	Transcription factor COE2	0.383411	0.184925	1.98188	RPL27	P61353	60S ribosomal protein L27	0.00354257	0.0363226	-1.8415	GLRX	P35754	Glutaredoxin-1
0.00467634	0.0329912	1.74419	CD59	P13987	CD59 glycoprotein	0.258609	0.209707	-1.99521	S100A9	P06702	Protein S100-A9	0.0594157	0.174	2.40321	PTGES3	Q15185	Prostaglandin E synthase 3	0.0920012	0.20543	-1.18423	NDRG1	Q92597	Protein NDRG1	0.316831	0.147017	1.96717	ANP32B	Q92688	Acidic leucine-rich nuclear phosphoprotein 32 family member B	0.00345568	0.035746	-1.82883	IFI35	P80217	Interferon-induced 35 kDa protein
0.0395525	0.052	1.73886	ASAP2	O43150	Arf-GAP with SH3 domain, ANK repeat and PH domain-containing protein 2	0.00327597	0.0265287	-1.98746	RHEB	Q15382	GTP-binding protein Rheb	0.0820775	0.157531	2.3612	RPS26	P62854	40S ribosomal protein S26;Putative 40S ribosomal protein S26-like 1	0.0185523	0.16174	-1.16788	SH2D4A	Q9H788	SH2 domain-containing protein 4A	0.00582672	0.0351014	1.94991	NEK7	Q8TDX7	Serine/threonine-protein kinase Nek7	0.310012	0.146536	-1.82442	HIST1H2AJ	Q99878	Histone H2A type 1-J;Histone H2A type 1-H;Histone H2A.J;Histone H2A type 2-C;Histone H2A type 2-A;Histone H2A type 1-D;Histone H2A type 1
0.256829	0.231299	1.73573	ARFIP2	P53365	Arfaptin-2	0.0439804	0.0513674	-1.97216	GMDS	O60547	GDP-mannose 4,6 dehydratase	0.0739535	0.153797	2.31985	LUC7L3	O95232	Luc7-like protein 3	0.118148	0.224092	-1.16489	SF3A3	Q12874	Splicing factor 3A subunit 3	0.0698819	0.0530278	1.9427	PTPRA	P18433	Receptor-type tyrosine-protein phosphatase alpha	0.000233073	0.0423014	-1.82028	HGD	Q93099	Homogentisate 1,2-dioxygenase
0.000747641	0.023561	1.70333	UBA6	A0AVT1	Ubiquitin-like modifier-activating enzyme 6	0.125983	0.103645	-1.96838	NDUFAB1	O14561	Acyl carrier protein, mitochondrial	0.00483746	0.205176	2.31571	CALB2	P22676	Calretinin	0.0843814	0.205785	-1.1559	CPT1A	P50416	Carnitine O-palmitoyltransferase 1, liver isoform	0.00725135	0.0372414	1.93899	PNO1	Q9NRX1	RNA-binding protein PNO1	0.0187378	0.0440597	-1.80063	ALG1	Q9BT22	Chitobiosyldiphosphodolichol beta-mannosyltransferase
0.000488676	0.0231899	1.69316	TGM2	P21980	Protein-glutamine gamma-glutamyltransferase 2	0.0336211	0.0497234	-1.96616	TPD52L1	Q16890	Tumor protein D53	0.115737	0.179042	2.27293	SRP14	P37108	Signal recognition particle 14 kDa protein	0.00391737	0.168041	-1.1539	NPEPL1	Q8NDH3	Probable aminopeptidase NPEPL1	0.298571	0.140172	1.92933	RPL36	Q9Y3U8	60S ribosomal protein L36	0.0391103	0.0492408	-1.79578	YAP1	P46937	Transcriptional coactivator YAP1
0.0948278	0.0987399	1.68854	CCT6B	Q92526	T-complex protein 1 subunit zeta-2	0.00517446	0.028	-1.93848	NAT2	P11245	Arylamine N-acetyltransferase 2	0.175048	0.193802	2.23471	COPS2	P61201	COP9 signalosome complex subunit 2	0.00369447	0.170695	-1.15221	HGD	Q93099	Homogentisate 1,2-dioxygenase	0.15296	0.0749569	1.91865	IMUP	Q9GZP8	Immortalization up-regulated protein	0.0364145	0.0493	-1.78659	PNMA2	Q9UL42	Paraneoplastic antigen Ma2
0.00409201	0.0334828	1.68671	YTHDF2	Q9Y5A9	YTH domain-containing family protein 2	0.0580923	0.0576585	-1.93173	TIMM23	O14925	Mitochondrial import inner membrane translocase subunit Tim23;Putative mitochondrial import inner membrane translocase subunit Tim23B	0.085127	0.164741	2.23028	RPL35A	P18077	60S ribosomal protein L35a	0.0906994	0.210602	-1.14705	CAMK2D	Q13557	Calcium/calmodulin-dependent protein kinase type II subunit delta	0.166472	0.0810239	1.91738	RPS23	P62266	40S ribosomal protein S23	0.0674979	0.054165	-1.78047	PDCD4	Q53EL6	Programmed cell death protein 4
0.106379	0.107232	1.67715	DDX27	Q96GQ7	Probable ATP-dependent RNA helicase DDX27	0.0153778	0.0373333	-1.92673	MID1	O15344	E3 ubiquitin-protein ligase Midline-1	0.095776	0.161868	2.23014	RPL31	P62899	60S ribosomal protein L31	0.0471301	0.188826	-1.13943	NUP43	Q8NFH3	Nucleoporin Nup43	0.219203	0.102458	1.88753	RPL27A	P46776	60S ribosomal protein L27a	0.000736637	0.0385376	-1.77953	CPS1	P31327	Carbamoyl-phosphate synthase [ammonia], mitochondrial
0.0271738	0.0513774	1.65017	MAPRE3	Q9UPY8	Microtubule-associated protein RP/EB family member 3	0.0476759	0.0517876	-1.91817	CISD1	Q9NZ45	CDGSH iron-sulfur domain-containing protein 1	0.0174121	0.228333	2.17847	GTF2E1	P29083	General transcription factor IIE subunit 1	0.0501798	0.189717	-1.11962	SMAD3	P84022	Mothers against decapentaplegic homolog 3	0.383485	0.189218	1.87191	RPL32	P62910	60S ribosomal protein L32	0.00255496	0.0366179	-1.76555	CPT1A	P50416	Carnitine O-palmitoyltransferase 1, liver isoform
0.0858218	0.0965422	1.64708	PLOD1	Q02809	Procollagen-lysine,2-oxoglutarate 5-dioxygenase 1	0.0173966	0.040366	-1.90019	CISD2	Q8N5K1	CDGSH iron-sulfur domain-containing protein 2	0.178138	0.195936	2.15586	RANGAP1	P46060	Ran GTPase-activating protein 1	0.0456289	0.189182	-1.112	OSBPL9	Q96SU4	Oxysterol-binding protein-related protein 9	0.0238117	0.0429665	1.84433	DCTN4	Q9UJW0	Dynactin subunit 4	0.0131461	0.0412826	-1.76474	HEXA	P06865	Beta-hexosaminidase subunit alpha
0.00375433	0.0326387	1.64321	CIRBP	Q14011	Cold-inducible RNA-binding protein	0.00578761	0.0303077	-1.87612	FLAD1	Q8NFF5	FAD synthase;Molybdenum cofactor biosynthesis protein-like region;FAD synthase region	0.030962	0.199344	2.1488	STT3B	Q8TCJ2	Dolichyl-diphosphooligosaccharide--protein glycosyltransferase subunit STT3B	0.00654619	0.155181	-1.11044	NCOR2	Q9Y618	Nuclear receptor corepressor 2	0.0132176	0.0384773	1.83566	MTHFD2	P13995	Bifunctional methylenetetrahydrofolate dehydrogenase/cyclohydrolase, mitochondrial;NAD-dependent methylenetetrahydrofolate dehydrogenase;Methenyltetrahydrofolate cyclohydrolase	0.018879	0.0434118	-1.76024	ATE1	O95260	Arginyl-tRNA--protein transferase 1
0.0896261	0.098029	1.64099	GALNT2	Q10471	Polypeptide N-acetylgalactosaminyltransferase 2;Polypeptide N-acetylgalactosaminyltransferase 2 soluble form	0.0645439	0.0624091	-1.8695	CES1	P23141	Liver carboxylesterase 1	0.0882133	0.162667	2.11818	LBR	Q14739	Lamin-B receptor	0.0572316	0.194606	-1.09785	PNMA2	Q9UL42	Paraneoplastic antigen Ma2	3.29147e-06	0.0380408	1.83369	TGM2	P21980	Protein-glutamine gamma-glutamyltransferase 2	0.263568	0.126241	-1.73492	ARF5	P84085	ADP-ribosylation factor 5
0.0214583	0.0505126	1.62906	OCIAD2	Q56VL3	OCIA domain-containing protein 2	0.114758	0.101511	-1.86011	SYNE1	Q8NF91	Nesprin-1	0.0847746	0.163366	2.11698	TOMM20	Q15388	Mitochondrial import receptor subunit TOM20 homolog	0.0103262	0.161583	-1.09678	IRF3	Q14653	Interferon regulatory factor 3	0.000872227	0.0393846	1.81832	AFF4	Q9UHB7	AF4/FMR2 family member 4	0.176689	0.0924832	-1.69028	GSKIP	Q9P0R6	GSK3-beta interaction protein
0.103386	0.108449	1.62626	ZFHX3	Q15911	Zinc finger homeobox protein 3	0.125521	0.112187	-1.85734	FLOT2	Q14254	Flotillin-2	0.120472	0.1842	2.10142	SET	Q01105	Protein SET;Protein SETSIP	0.0799116	0.210598	-1.0862	LSM7	Q9UK45	U6 snRNA-associated Sm-like protein LSm7	0.00965811	0.0373179	1.81372	DPYSL3	Q14195	Dihydropyrimidinase-related protein 3	0.0202027	0.0436866	-1.68681	FLAD1	Q8NFF5	FAD synthase;Molybdenum cofactor biosynthesis protein-like region;FAD synthase region
0.198207	0.180331	1.62532	PTPRA	P18433	Receptor-type tyrosine-protein phosphatase alpha	0.197113	0.162482	-1.85693	RNF213	Q63HN8	E3 ubiquitin-protein ligase RNF213	0.0788396	0.162336	2.09748	RPL10	P27635	60S ribosomal protein L10	0.0470603	0.18969	-1.08014	YAP1	P46937	Transcriptional coactivator YAP1	0.000227305	0.0450811	1.80886	CD59	P13987	CD59 glycoprotein	0.000810102	0.0381651	-1.68378	AKR1C2	P52895	Aldo-keto reductase family 1 member C2
0.0367444	0.0549	1.61281	CD55	P08174	Complement decay-accelerating factor	0.0211253	0.0438107	-1.8542	PCYT2	Q99447	Ethanolamine-phosphate cytidylyltransferase	0.122274	0.187826	2.07618	RPL28	P46779	60S ribosomal protein L28	0.0381283	0.187944	-1.07509	TTN	Q8WZ42	Titin	0.00631582	0.0390728	1.79381	ACOX3	O15254	Peroxisomal acyl-coenzyme A oxidase 3	0.00113039	0.0373333	-1.66664	ABCC1	P33527	Multidrug resistance-associated protein 1
0.0022219	0.0316667	1.60365	TP53I3	Q53FA7	Quinone oxidoreductase PIG3	0.0105865	0.0357252	-1.84927	MYOF	Q9NZM1	Myoferlin	0.122299	0.187615	2.04427	YKT6	O15498	Synaptobrevin homolog YKT6	0.120539	0.238881	-1.06715	USP10	Q14694	Ubiquitin carboxyl-terminal hydrolase 10	0.0131395	0.0412597	1.78418	GPD1L	Q8N335	Glycerol-3-phosphate dehydrogenase 1-like protein	0.0434185	0.0521487	-1.65944	KHDRBS1	Q07666	KH domain-containing, RNA-binding, signal transduction-associated protein 1
0.00480952	0.035188	1.59521	JAG1	P78504	Protein jagged-1	0.00834805	0.0334754	-1.84312	EML4	Q9HC35	Echinoderm microtubule-associated protein-like 4	0.147252	0.19056	2.03272	SUMO1	P63165	Small ubiquitin-related modifier 1	0.0923204	0.223633	-1.04119	VIM	P08670	Vimentin	0.391166	0.198477	1.78247	RPL21	P46778	60S ribosomal protein L21	0.000411994	0.0394	-1.65571	EPB41L1	Q9H4G0	Band 4.1-like protein 1
0.0955517	0.104936	1.58311	TNKS1BP1	Q9C0C2	182 kDa tankyrase-1-binding protein	0.0103935	0.0354545	-1.84115	RHOT2	Q8IXI1	Mitochondrial Rho GTPase 2	0.258152	0.243703	2.03248	SNRPD1	P62314	Small nuclear ribonucleoprotein Sm D1	0.00711704	0.161804	-1.02014	NR2C2AP	Q86WQ0	Nuclear receptor 2C2-associated protein	0.00314026	0.0345564	1.77333	NUP133	Q8WUM0	Nuclear pore complex protein Nup133	0.0775094	0.0581724	-1.64398	CYP2S1	Q96SQ9	Cytochrome P450 2S1
0.244007	0.231843	1.57858	BAIAP2L1	Q9UHR4	Brain-specific angiogenesis inhibitor 1-associated protein 2-like protein 1	0.0887545	0.0907389	-1.80823	ISCU	Q9H1K1	Iron-sulfur cluster assembly enzyme ISCU, mitochondrial	0.102141	0.179247	1.99886	RPL10A	P62906	60S ribosomal protein L10a	0.0197462	0.185806	-1.01506	LHPP	Q9H008	Phospholysine phosphohistidine inorganic pyrophosphate phosphatase	0.00171479	0.038	1.75956	ASNS	P08243	Asparagine synthetase [glutamine-hydrolyzing]	0.0751028	0.0576069	-1.63086	RAB5B	P61020	Ras-related protein Rab-5B
0.0802598	0.0963452	1.575	DCD	P81605	Dermcidin;Survival-promoting peptide;DCD-1	0.00914261	0.0368504	-1.80111	COQ9	O75208	Ubiquinone biosynthesis protein COQ9, mitochondrial	0.0715466	0.16	1.96521	CXCL5	P42830	C-X-C motif chemokine 5;ENA-78(8-78);ENA-78(9-78)	0.127722	0.248596	-0.989245	SIRPA	P78324	Tyrosine-protein phosphatase non-receptor type substrate 1;Signal-regulatory protein beta-1 isoform 3	0.00596268	0.0373418	1.73932	ARFGAP1	Q8N6T3	ADP-ribosylation factor GTPase-activating protein 1	0.165901	0.090696	-1.62623	DPY30	Q9C005	Protein dpy-30 homolog
0.0869543	0.100386	1.57082	GOPC	Q9HD26	Golgi-associated PDZ and coiled-coil motif-containing protein	0.0595081	0.0626464	-1.79863	SACM1L	Q9NTJ5	Phosphatidylinositide phosphatase SAC1	0.245259	0.239988	1.96071	MYO18A	Q92614	Unconventional myosin-XVIIIa	1.53177e-05	0.183231	-0.986488	CD99L2	Q8TCZ2	CD99 antigen-like protein 2	0.0288404	0.0460433	1.7319	PLOD1	Q02809	Procollagen-lysine,2-oxoglutarate 5-dioxygenase 1	0.0496771	0.0533333	-1.62304	SCPEP1	Q9HB40	Retinoid-inducible serine carboxypeptidase
0.122109	0.133596	1.53741	SEMA3C	Q99985	Semaphorin-3C	0.0249136	0.0494208	-1.79831	PDHX	O00330	Pyruvate dehydrogenase protein X component, mitochondrial	0.166198	0.196569	1.94675	RPL18A	Q02543	60S ribosomal protein L18a	0.00534888	0.164748	-0.985556	PRCP	P42785	Lysosomal Pro-X carboxypeptidase	0.000120483	0.0438947	1.72934	TP53I3	Q53FA7	Quinone oxidoreductase PIG3	0.0102872	0.0407083	-1.6223	RHEB	Q15382	GTP-binding protein Rheb
0.00916572	0.0436867	1.52949	CTPS1	P17812	CTP synthase 1	0.0543433	0.0588906	-1.79121	RPL10A	P62906	60S ribosomal protein L10a	0.0107895	0.2495	1.93612	NAP1L4	Q99733	Nucleosome assembly protein 1-like 4	0.0624424	0.211645	-0.972459	NUDT21	O43809	Cleavage and polyadenylation specificity factor subunit 5	0.335488	0.163813	1.7291	RPL24	P83731	60S ribosomal protein L24	0.0499453	0.0535205	-1.62201	GNAQ	P50148	Guanine nucleotide-binding protein G(q) subunit alpha
0.0335107	0.0568889	1.50974	LGMN	Q99538	Legumain	0.0477659	0.0542222	-1.78709	MCU	Q8NE86	Calcium uniporter protein, mitochondrial	0.173344	0.205992	1.90477	HIST1H2AJ	Q99878	Histone H2A type 1-J;Histone H2A type 1-H;Histone H2A.J;Histone H2A type 2-C;Histone H2A type 2-A;Histone H2A type 1-D;Histone H2A type 1	0.00366276	0.163758	-0.967833	HDDC3	Q8N4P3	Guanosine-3,5-bis(diphosphate) 3-pyrophosphohydrolase MESH1	0.139594	0.0762966	1.72722	SUPT5H	O00267	Transcription elongation factor SPT5	0.000118829	0.0393182	-1.60897	ALCAM	Q13740	CD166 antigen
0.0425943	0.0674745	1.49025	SEPT6	Q14141	Septin-6	0.0753263	0.0838237	-1.7394	IFT27	Q9BW83	Intraflagellar transport protein 27 homolog	0.00240675	0.22	1.87336	CD55	P08174	Complement decay-accelerating factor	0.0483985	0.204652	-0.95966	ERAP1	Q9NZ08	Endoplasmic reticulum aminopeptidase 1	0.00230777	0.036032	1.72465	SEPT10	Q9P0V9	Septin-10	0.00143206	0.035084	-1.6081	DPM1	O60762	Dolichol-phosphate mannosyltransferase subunit 1
0.00271713	0.0349254	1.48089	ANXA8L2	Q5VT79	Annexin A8-like protein 2;Annexin A8	0.000657981	0.0229	-1.72591	NT5C2	P49902	Cytosolic purine 5-nucleotidase	0.0383621	0.172957	1.86766	C8orf33	Q9H7E9	UPF0488 protein C8orf33	0.0210864	0.190556	-0.951663	USF1	P22415	Upstream stimulatory factor 1	0.200027	0.0997844	1.71115	RPL38	P63173	60S ribosomal protein L38	0.0259082	0.0488776	-1.60802	MAP2K3	P46734	Dual specificity mitogen-activated protein kinase kinase 3
0.0483678	0.0735944	1.47902	SH3GLB2	Q9NR46	Endophilin-B2	0.0118998	0.0401039	-1.72279	JAGN1	Q8N5M9	Protein jagunal homolog 1	0.0191671	0.202596	1.8663	SH3GLB2	Q9NR46	Endophilin-B2	0.00892172	0.180916	-0.941031	STAT1	P42224	Signal transducer and activator of transcription 1-alpha/beta	0.0209231	0.0438889	1.70391	KIF18B	Q86Y91	Kinesin-like protein KIF18B	0.0256263	0.0495063	-1.59444	ALDH4A1	P30038	Delta-1-pyrroline-5-carboxylate dehydrogenase, mitochondrial
0.0998892	0.125106	1.46495	MYO18A	Q92614	Unconventional myosin-XVIIIa	0.00049903	0.0247568	-1.72162	SUCLG2	Q96I99	Succinyl-CoA ligase [GDP-forming] subunit beta, mitochondrial	0.229069	0.23961	1.85965	S100A9	P06702	Protein S100-A9	0.0604324	0.218187	-0.924885	OSGEP	Q9NPF4	Probable tRNA N6-adenosine threonylcarbamoyltransferase	0.0738851	0.0573293	1.69491	PDCL3	Q9H2J4	Phosducin-like protein 3	0.00354072	0.03765	-1.58878	SPC24	Q8NBT2	Kinetochore protein Spc24
0.00417103	0.0375467	1.46043	HN1L	Q9H910	Hematological and neurological expressed 1-like protein	0.133047	0.128548	-1.71805	HNRNPL	P14866	Heterogeneous nuclear ribonucleoprotein L	0.218659	0.232959	1.85511	SUPT5H	O00267	Transcription elongation factor SPT5	0.0535702	0.214225	-0.909059	TOR1A	O14656	Torsin-1A	0.00279755	0.0370286	1.68572	LDLR	P01130	Low-density lipoprotein receptor	0.000884233	0.0378487	-1.58355	BCAT2	O15382	Branched-chain-amino-acid aminotransferase, mitochondrial
0.15151	0.161853	1.45115	DNAJB11	Q9UBS4	DnaJ homolog subfamily B member 11	0.164798	0.150678	-1.71232	EXOSC3	Q9NQT5	Exosome complex component RRP40	0.0917741	0.179476	1.85023	MESDC2	Q14696	LDLR chaperone MESD	0.0829628	0.238313	-0.903325	PSME1	Q06323	Proteasome activator complex subunit 1	0.102297	0.0666497	1.66444	BLOC1S2	Q6QNY1	Biogenesis of lysosome-related organelles complex 1 subunit 2	0.00647268	0.0412067	-1.55756	PRCP	P42785	Lysosomal Pro-X carboxypeptidase
0.00391883	0.037298	1.4479	PEA15	Q15121	Astrocytic phosphoprotein PEA-15	0.044796	0.0578939	-1.71012	AUP1	Q9Y679	Ancient ubiquitous protein 1	0.152782	0.194764	1.84329	TMEM43	Q9BTV4	Transmembrane protein 43	0.093193	0.242511	-0.9032	ZW10	O43264	Centromere/kinetochore protein zw10 homolog	0.00408187	0.0388158	1.65891	ASAP2	O43150	Arf-GAP with SH3 domain, ANK repeat and PH domain-containing protein 2	0.0467831	0.0544324	-1.5526	SCP2	P22307	Non-specific lipid-transfer protein
0.051222	0.0835421	1.44376	EPHA2	P29317	Ephrin type-A receptor 2	0.00227859	0.0287347	-1.69984	GNAQ	P50148	Guanine nucleotide-binding protein G(q) subunit alpha	0.121498	0.187962	1.82799	AP3B1	O00203	AP-3 complex subunit beta-1	0.0619721	0.226129	-0.89891	PTPRF	P10586	Receptor-type tyrosine-protein phosphatase F	0.000317409	0.039798	1.62542	NAP1L4	Q99733	Nucleosome assembly protein 1-like 4	0.113538	0.0747383	-1.54882	IREB2	P48200	Iron-responsive element-binding protein 2
0.0223214	0.0521888	1.43156	TAX1BP3	O14907	Tax1-binding protein 3	0.0721751	0.0832617	-1.68428	GLDC	P23378	Glycine dehydrogenase (decarboxylating), mitochondrial	0.033135	0.177955	1.80664	AMIGO2	Q86SJ2	Amphoterin-induced protein 2	0.0186698	0.189837	-0.897956	EHD2	Q9NZN4	EH domain-containing protein 2	0.128835	0.0761256	1.61437	BAIAP2L1	Q9UHR4	Brain-specific angiogenesis inhibitor 1-associated protein 2-like protein 1	0.055104	0.0564204	-1.54263	ATPAF2	Q8N5M1	ATP synthase mitochondrial F1 complex assembly factor 2
0.0126488	0.0500099	1.42897	IGFBP4	P22692	Insulin-like growth factor-binding protein 4	0.213771	0.189283	-1.6744	PRPF19	Q9UMS4	Pre-mRNA-processing factor 19	0.0132856	0.204549	1.79488	FLOT1	O75955	Flotillin-1	0.100488	0.248763	-0.889789	PPIH	O43447	Peptidyl-prolyl cis-trans isomerase H	0.000946323	0.0372231	1.58264	P4HA1	P13674	Prolyl 4-hydroxylase subunit alpha-1	0.0015659	0.0377622	-1.54055	CEACAM6	P40199	Carcinoembryonic antigen-related cell adhesion molecule 6
0.00295602	0.0377987	1.40986	PAWR	Q96IZ0	PRKC apoptosis WT1 regulator protein	0.00311214	0.0313761	-1.66882	SQSTM1	Q13501	Sequestosome-1	0.130834	0.189088	1.79356	MRPL15	Q9P015	39S ribosomal protein L15, mitochondrial	0.08321	0.240765	-0.886975	ARRB1	P49407	Beta-arrestin-1	0.00819078	0.0406203	1.58148	TNFRSF10B	O14763	Tumor necrosis factor receptor superfamily member 10B	0.027578	0.048917	-1.53753	BAG1	Q99933	BAG family molecular chaperone regulator 1
0.00162228	0.0369927	1.38532	FSCN1	Q16658	Fascin	0.0576778	0.0688809	-1.66798	ACTR10	Q9NZ32	Actin-related protein 10	0.0797623	0.179755	1.73744	RPS11	P62280	40S ribosomal protein S11	0.0294186	0.204453	-0.866473	FAM129B	Q96TA1	Niban-like protein 1	0.152761	0.0869443	1.57956	CNOT1	A5YKK6	CCR4-NOT transcription complex subunit 1	0.0120102	0.0429395	-1.50474	STXBP2	Q15833	Syntaxin-binding protein 2
0.0197225	0.0544463	1.35565	AHNAK2	Q8IVF2	Protein AHNAK2	0.00789685	0.0378592	-1.66458	GPHN	Q9NQX3	Gephyrin;Molybdopterin adenylyltransferase;Molybdopterin molybdenumtransferase	0.113607	0.18739	1.7275	YBX3	P16989	Y-box-binding protein 3	0.0694551	0.238084	-0.865781	CYP24A1	Q07973	1,25-dihydroxyvitamin D(3) 24-hydroxylase, mitochondrial	0.353557	0.184039	1.57333	EIF5	P55010	Eukaryotic translation initiation factor 5	0.0350405	0.0527742	-1.50036	RNF213	Q63HN8	E3 ubiquitin-protein ligase RNF213
0.0947443	0.132095	1.33182	PAPOLA	P51003	Poly(A) polymerase alpha;Poly(A) polymerase beta	0.251285	0.231719	-1.6564	HIST1H2AJ	Q99878	Histone H2A type 1-J;Histone H2A type 1-H;Histone H2A.J;Histone H2A type 2-C;Histone H2A type 2-A;Histone H2A type 1-D;Histone H2A type 1	0.0371935	0.15966	1.71355	EPHA2	P29317	Ephrin type-A receptor 2	0.00954688	0.187945	-0.857624	SLC12A4	Q9UP95	Solute carrier family 12 member 4	0.101327	0.0700543	1.57209	YKT6	O15498	Synaptobrevin homolog YKT6	0.234568	0.124854	-1.49551	MGST3	O14880	Microsomal glutathione S-transferase 3
0.0925007	0.131645	1.32988	NRP2	O60462	Neuropilin-2	0.0224575	0.05	-1.6561	FAM107B	Q9H098	Protein FAM107B	0.103145	0.183221	1.71291	ST13	P50502	Hsc70-interacting protein;Putative protein FAM10A4;Putative protein FAM10A5	0.0266914	0.205954	-0.855584	DIS3	Q9Y2L1	Exosome complex exonuclease RRP44	0.0572519	0.0566183	1.56145	YTHDF2	Q9Y5A9	YTH domain-containing family protein 2	0.019525	0.0485593	-1.49435	EGLN1	Q9GZT9	Egl nine homolog 1
0.0656534	0.104206	1.32742	HTATSF1	O43719	HIV Tat-specific factor 1	0.0666384	0.081457	-1.65051	CTNNB1	P35222	Catenin beta-1	0.0216159	0.193699	1.69677	GOLGB1	Q14789	Golgin subfamily B member 1	0.00407344	0.186618	-0.840712	NAT2	P11245	Arylamine N-acetyltransferase 2	0.0286453	0.0491111	1.5577	RCC1	P18754	Regulator of chromosome condensation	0.0506027	0.0564403	-1.48407	C19orf43	Q9BQ61	Uncharacterized protein C19orf43
0.0545121	0.0966804	1.32111	ZPR1	O75312	Zinc finger protein ZPR1	0.00268093	0.0311776	-1.64609	PLS1	Q14651	Plastin-1	0.098804	0.185646	1.68196	HNRNPU	Q00839	Heterogeneous nuclear ribonucleoprotein U	0.046687	0.228013	-0.835835	PLXNB2	O15031	Plexin-B2	0.0710194	0.0583362	1.55563	PPP1R12A	O14974	Protein phosphatase 1 regulatory subunit 12A	0.064555	0.0584318	-1.48087	ARSE	P51690	Arylsulfatase E
0.0239239	0.0628855	1.31576	SEPT10	Q9P0V9	Septin-10	0.226097	0.209409	-1.64601	SRP14	P37108	Signal recognition particle 14 kDa protein	0.0525617	0.163529	1.67599	RPIA	P49247	Ribose-5-phosphate isomerase	0.00458754	0.186252	-0.822585	SCP2	P22307	Non-specific lipid-transfer protein	0.0653503	0.0581121	1.54575	DNAJB11	Q9UBS4	DnaJ homolog subfamily B member 11	0.0352222	0.0516794	-1.46317	SHC1	P29353	SHC-transforming protein 1
0.00471829	0.0495028	1.31169	ACSL4	O60488	Long-chain-fatty-acid--CoA ligase 4	0.0395993	0.0569344	-1.63571	TRMT61A	Q96FX7	tRNA (adenine(58)-N(1))-methyltransferase catalytic subunit TRMT61A	0.0800738	0.175727	1.66903	FHOD1	Q9Y613	FH1/FH2 domain-containing protein 1	0.0231851	0.211007	-0.820259	SAMHD1	Q9Y3Z3	Deoxynucleoside triphosphate triphosphohydrolase SAMHD1	0.0599576	0.0576778	1.54413	RPL18A	Q02543	60S ribosomal protein L18a	4.22206e-05	0.0399604	-1.45172	ECH1	Q13011	Delta(3,5)-Delta(2,4)-dienoyl-CoA isomerase, mitochondrial
0.00810333	0.0518841	1.29471	SPTBN1	Q01082	Spectrin beta chain, non-erythrocytic 1	0.00673113	0.0364604	-1.63487	GCLC	P48506	Glutamate--cysteine ligase catalytic subunit	0.0434326	0.158698	1.6363	PAPOLA	P51003	Poly(A) polymerase alpha;Poly(A) polymerase beta	0.0115701	0.195206	-0.809404	RAD23A	P54725	UV excision repair protein RAD23 homolog A	0.00277517	0.0382439	1.53443	PTK2	Q05397	Focal adhesion kinase 1	2.89997e-05	0.0414737	-1.45152	ALDH3A1	P30838	Aldehyde dehydrogenase, dimeric NADP-preferring
0.0544167	0.100672	1.27807	GPC6	Q9Y625	Glypican-6;Secreted glypican-6	0.0690307	0.0841699	-1.61723	TRIM23	P36406	E3 ubiquitin-protein ligase TRIM23	0.13656	0.195397	1.61654	STRN4	Q9NRL3	Striatin-4	0.00482582	0.189719	-0.803626	CTSZ	Q9UBR2	Cathepsin Z	0.00848839	0.0438	1.50972	CDK6	Q00534	Cyclin-dependent kinase 6	0.0503499	0.0576514	-1.45056	RHOT2	Q8IXI1	Mitochondrial Rho GTPase 2
0.000776403	0.0365714	1.27343	GFPT2	O94808	Glutamine--fructose-6-phosphate aminotransferase [isomerizing] 2	0.00690058	0.0370759	-1.61565	BCL2L1	Q07817	Bcl-2-like protein 1	0.0228787	0.169277	1.56687	TMEM33	P57088	Transmembrane protein 33	0.0212974	0.211451	-0.800214	SULT1A4	P0DMN0	Sulfotransferase 1A4;Sulfotransferase 1A3	0.000679789	0.0348182	1.49696	SPTBN1	Q01082	Spectrin beta chain, non-erythrocytic 1	0.00014432	0.0383423	-1.44746	AKR1C1	Q04828	Aldo-keto reductase family 1 member C1
0.00712232	0.0516346	1.27039	GLS	O94925	Glutaminase kidney isoform, mitochondrial	0.131174	0.13387	-1.60413	ILVBL	A1L0T0	Acetolactate synthase-like protein	0.02654	0.162835	1.56644	CERS2	Q96G23	Ceramide synthase 2	0.000876951	0.183182	-0.795359	AGPS	O00116	Alkyldihydroxyacetonephosphate synthase, peroxisomal	0.429873	0.243726	1.48967	PTMS	P20962	Parathymosin	0.00417609	0.041033	-1.44742	SAMHD1	Q9Y3Z3	Deoxynucleoside triphosphate triphosphohydrolase SAMHD1
0.00179487	0.0439515	1.25492	MYH14	Q7Z406	Myosin-14	0.0688855	0.0926375	-1.53277	PNMA2	Q9UL42	Paraneoplastic antigen Ma2	0.0876481	0.184684	1.5608	RPS13	P62277	40S ribosomal protein S13	0.0079464	0.194164	-0.786473	TRIM28	Q13263	Transcription intermediary factor 1-beta	0.0554334	0.0571566	1.48058	RPL35A	P18077	60S ribosomal protein L35a	0.00139593	0.0380645	-1.44697	GPD2	P43304	Glycerol-3-phosphate dehydrogenase, mitochondrial
0.00362609	0.0500757	1.25468	PRSS23	O95084	Serine protease 23	0.000641777	0.0282917	-1.53143	HGD	Q93099	Homogentisate 1,2-dioxygenase	0.0333877	0.153058	1.55957	ATM	Q13315	Serine-protein kinase ATM	0.0179943	0.211928	-0.779832	ASB9	Q96DX5	Ankyrin repeat and SOCS box protein 9	0.00190757	0.0371069	1.47934	TIMP1	P01033	Metalloproteinase inhibitor 1	0.000171659	0.0370087	-1.44422	TST	Q16762	Thiosulfate sulfurtransferase
0.175101	0.210563	1.25087	DYNLT3	P51808	Dynein light chain Tctex-type 3	0.00146595	0.0308108	-1.53137	ALCAM	Q13740	CD166 antigen	0.129462	0.197516	1.55828	CANX	P27824	Calnexin	0.0185583	0.211449	-0.775364	STAM2	O75886	Signal transducing adapter molecule 2	0.00104649	0.0375	1.47919	GLS	O94925	Glutaminase kidney isoform, mitochondrial	0.00837559	0.0427619	-1.44286	DNAJC12	Q9UKB3	DnaJ homolog subfamily C member 12
0.0305989	0.0838243	1.23484	REXO2	Q9Y3B8	Oligoribonuclease, mitochondrial	0.0238429	0.0517309	-1.52594	HMBS	P08397	Porphobilinogen deaminase	0.0100991	0.197806	1.55409	LDLR	P01130	Low-density lipoprotein receptor	0.00467403	0.193322	-0.771264	NSFL1C	Q9UNZ2	NSFL1 cofactor p47	0.000633953	0.0337941	1.47731	PXN	P49023	Paxillin	0.000226049	0.0374359	-1.43969	SMAD3	P84022	Mothers against decapentaplegic homolog 3
0.196837	0.232232	1.23049	EIF5B	O60841	Eukaryotic translation initiation factor 5B	0.00329737	0.0362791	-1.5237	LYPLAL1	Q5VWZ2	Lysophospholipase-like protein 1	0.00303669	0.234857	1.53854	ITGB4	P16144	Integrin beta-4	0.0412474	0.238269	-0.770152	XPNPEP3	Q9NQH7	Probable Xaa-Pro aminopeptidase 3	0.0967997	0.071788	1.46977	DAGLB	Q8NCG7	Sn1-specific diacylglycerol lipase beta	0.000823665	0.0369863	-1.43868	GCLC	P48506	Glutamate--cysteine ligase catalytic subunit
0.0425603	0.0966328	1.22954	TIMP1	P01033	Metalloproteinase inhibitor 1	0.227312	0.223615	-1.51685	FAM3C	Q92520	Protein FAM3C	0.0622839	0.180864	1.53369	MTHFD2	P13995	Bifunctional methylenetetrahydrofolate dehydrogenase/cyclohydrolase, mitochondrial;NAD-dependent methylenetetrahydrofolate dehydrogenase;Methenyltetrahydrofolate cyclohydrolase	0.00610941	0.195559	-0.766771	HEXA	P06865	Beta-hexosaminidase subunit alpha	0.260697	0.143018	1.46419	PLOD3	O60568	Procollagen-lysine,2-oxoglutarate 5-dioxygenase 3	0.000372681	0.0353538	-1.43747	HSPA2	P54652	Heat shock-related 70 kDa protein 2
0.203821	0.23604	1.22935	PTPN12	Q05209	Tyrosine-protein phosphatase non-receptor type 12	0.000208203	0.0253626	-1.51252	EXOC7	Q9UPT5	Exocyst complex component 7	0.190648	0.235912	1.52943	PDCL3	Q9H2J4	Phosducin-like protein 3	0.0474104	0.243484	-0.764733	SQSTM1	Q13501	Sequestosome-1	0.0060828	0.0416166	1.46274	KPNA1	P52294	Importin subunit alpha-5;Importin subunit alpha-5, N-terminally processed	0.0073982	0.0432	-1.43316	SLC3A2	P08195	4F2 cell-surface antigen heavy chain
0.0283742	0.0830476	1.22358	GOLGB1	Q14789	Golgin subfamily B member 1	0.0188789	0.0513876	-1.50203	PNPT1	Q8TCS8	Polyribonucleotide nucleotidyltransferase 1, mitochondrial	0.111131	0.190298	1.528	RPS4X	P62701	40S ribosomal protein S4, X isoform	0.031074	0.23244	-0.763991	LAMTOR5	O43504	Ragulator complex protein LAMTOR5	0.187036	0.1083	1.4587	DTD1	Q8TEA8	D-tyrosyl-tRNA(Tyr) deacylase 1	0.00135615	0.0384785	-1.42087	TOMM70A	O94826	Mitochondrial import receptor subunit TOM70
0.034045	0.0904508	1.22041	ABR	Q12979	Active breakpoint cluster region-related protein	0.0444953	0.071828	-1.49212	LAGE3	Q14657	EKC/KEOPS complex subunit LAGE3	0.0367704	0.160338	1.52785	FAM98A	Q8NCA5	Protein FAM98A	0.0542913	0.2472	-0.763801	AK3	Q9UIJ7	GTP:AMP phosphotransferase AK3, mitochondrial	0.000407048	0.0354646	1.45813	ANXA8L2	Q5VT79	Annexin A8-like protein 2;Annexin A8	0.144386	0.0924322	-1.40004	HSD17B11	Q8NBQ5	Estradiol 17-beta-dehydrogenase 11
7.05314e-05	0.0365625	1.21438	CNN2	Q99439	Calponin-2	0.011404	0.0496923	-1.48128	SF3A3	Q12874	Splicing factor 3A subunit 3	0.105783	0.189061	1.52264	APP	P05067	Amyloid beta A4 protein;N-APP;Soluble APP-alpha;Soluble APP-beta;C99;Beta-amyloid protein 42;Beta-amyloid protein 40;C83;P3(42);P3(40);C80;Gamma-secretase C-terminal fragment 59;Gamma-secretase C-terminal fragment 57;Gamma-secretase C-terminal fragment 50;C31	0.030263	0.23676	-0.752679	TP53I3	Q53FA7	Quinone oxidoreductase PIG3	0.000383144	0.0359062	1.4509	SPTAN1	Q13813	Spectrin alpha chain, non-erythrocytic 1	0.196218	0.115339	-1.38996	FAM120A	Q9NZB2	Constitutive coactivator of PPAR-gamma-like protein 1
0.00113059	0.0440714	1.20944	PXN	P49023	Paxillin	0.114251	0.132838	-1.47255	SMAD2	Q15796	Mothers against decapentaplegic homolog 2	0.19432	0.241086	1.51623	PSMC1	P62191	26S protease regulatory subunit 4	0.00115794	0.188807	-0.746763	PTGR1	Q14914	Prostaglandin reductase 1	0.0495662	0.056773	1.44965	FAM98A	Q8NCA5	Protein FAM98A	0.0292312	0.0518601	-1.38993	DAK	Q3LXA3	Bifunctional ATP-dependent dihydroxyacetone kinase/FAD-AMP lyase (cyclizing);ATP-dependent dihydroxyacetone kinase;FAD-AMP lyase (cyclizing)
0.0182173	0.0675927	1.19622	SLC4A2	P04920	Anion exchange protein 2	0.0637056	0.0932136	-1.46389	PC	P11498	Pyruvate carboxylase, mitochondrial	0.057959	0.181711	1.49926	EMC1	Q8N766	ER membrane protein complex subunit 1	0.00287624	0.196353	-0.740828	ANXA4	P09525	Annexin A4	0.00162394	0.0373333	1.44178	ACSL4	O60488	Long-chain-fatty-acid--CoA ligase 4	0.0122854	0.047453	-1.37438	PDHX	O00330	Pyruvate dehydrogenase protein X component, mitochondrial
0.0104118	0.0580405	1.18745	SIRPA	P78324	Tyrosine-protein phosphatase non-receptor type substrate 1;Signal-regulatory protein beta-1 isoform 3	0.0288249	0.057344	-1.45836	COPS7A	Q9UBW8	COP9 signalosome complex subunit 7a	0.158498	0.213807	1.49726	PYCR2	Q96C36	Pyrroline-5-carboxylate reductase 2	0.00643925	0.204481	-0.739412	FAIM	Q9NVQ4	Fas apoptotic inhibitory molecule 1	0.0472547	0.0566811	1.43439	NUP93	Q8N1F7	Nuclear pore complex protein Nup93	0.0493109	0.0577493	-1.37356	TMEM205	Q6UW68	Transmembrane protein 205
0.00259429	0.0483249	1.18415	SPTAN1	Q13813	Spectrin alpha chain, non-erythrocytic 1	0.0980705	0.125249	-1.45248	LSM7	Q9UK45	U6 snRNA-associated Sm-like protein LSm7	0.219926	0.248605	1.4819	RANBP3	Q9H6Z4	Ran-binding protein 3	0.0306875	0.237831	-0.739021	HNRNPK	P61978	Heterogeneous nuclear ribonucleoprotein K	0.0465615	0.0568571	1.43059	CCT6B	Q92526	T-complex protein 1 subunit zeta-2	0.0660283	0.0635684	-1.37342	BCKDHB	P21953	2-oxoisovalerate dehydrogenase subunit beta, mitochondrial
0.0529991	0.115141	1.16826	DPP9	Q86TI2	Dipeptidyl peptidase 9	0.00228936	0.0369185	-1.44964	ARSE	P51690	Arylsulfatase E	0.209659	0.244603	1.45733	PTPRA	P18433	Receptor-type tyrosine-protein phosphatase alpha	0.0252189	0.23728	-0.732481	RAB5B	P61020	Ras-related protein Rab-5B	0.215143	0.120167	1.41768	ARFIP2	P53365	Arfaptin-2	0.211073	0.121914	-1.36854	FLOT2	Q14254	Flotillin-2
0.0908394	0.150506	1.16443	HSBP1	O75506	Heat shock factor-binding protein 1	0.00048253	0.0306019	-1.44283	ECH1	Q13011	Delta(3,5)-Delta(2,4)-dienoyl-CoA isomerase, mitochondrial	0.133695	0.204839	1.45351	NPM1	P06748	Nucleophosmin	0.00404622	0.198369	-0.730875	PPOX	P50336	Protoporphyrinogen oxidase	0.378549	0.20978	1.41277	PPM1G	O15355	Protein phosphatase 1G	0.00371359	0.0414021	-1.36634	XPNPEP3	Q9NQH7	Probable Xaa-Pro aminopeptidase 3
0.00194715	0.0498429	1.16359	S100A16	Q96FQ6	Protein S100-A16	0.01282	0.05076	-1.4422	RBM8A	Q9Y5S9	RNA-binding protein 8A	0.166502	0.224545	1.44873	RPS18	P62269	40S ribosomal protein S18	0.0320243	0.240326	-0.725581	PARVA	Q9NVD7	Alpha-parvin	0.000263447	0.0340444	1.39481	GFPT2	O94808	Glutamine--fructose-6-phosphate aminotransferase [isomerizing] 2	0.10935	0.0825696	-1.35046	DPP7	Q9UHL4	Dipeptidyl peptidase 2
0.00042333	0.0447654	1.16011	ACTN1	P12814	Alpha-actinin-1	0.203883	0.209844	-1.44174	HTRA2	O43464	Serine protease HTRA2, mitochondrial	0.00212815	0.201191	1.40127	ITGA6	P23229	Integrin alpha-6;Integrin alpha-6 heavy chain;Integrin alpha-6 light chain;Processed integrin alpha-6	0.0179269	0.229595	-0.715651	AMPD2	Q01433	AMP deaminase 2	0.0146135	0.0497143	1.39355	MPRIP	Q6WCQ1	Myosin phosphatase Rho-interacting protein	0.0240803	0.0520283	-1.3433	SPTB	P11277	Spectrin beta chain, erythrocytic
0.00052173	0.0448372	1.1502	RSU1	Q15404	Ras suppressor protein 1	0.0987744	0.126299	-1.43887	MFF	Q9GZY8	Mitochondrial fission factor	0.100117	0.196186	1.39013	YIPF5	Q969M3	Protein YIPF5	0.0142543	0.224751	-0.711681	DUSP3	P51452	Dual specificity protein phosphatase 3	0.000295032	0.0348489	1.39255	CTPS1	P17812	CTP synthase 1	0.000415421	0.03848	-1.34061	PTGR1	Q14914	Prostaglandin reductase 1
0.0560241	0.12553	1.13925	VIM	P08670	Vimentin	0.0321347	0.0632896	-1.43873	HDHD1	Q08623	Pseudouridine-5-phosphatase	0.20153	0.248576	1.35102	SSB	P05455	Lupus La protein	0.00106971	0.195	-0.706279	IGF2BP3	O00425	Insulin-like growth factor 2 mRNA-binding protein 3	0.41311	0.23787	1.3874	EIF3J	O75822	Eukaryotic translation initiation factor 3 subunit J	0.046802	0.0580749	-1.33507	TRIM23	P36406	E3 ubiquitin-protein ligase TRIM23
0.000130302	0.0403057	1.13879	MYH9	P35579	Myosin-9	0.000184858	0.0285895	-1.43722	MRPL50	Q8N5N7	39S ribosomal protein L50, mitochondrial	0.0248218	0.163672	1.31847	ERMP1	Q7Z2K6	Endoplasmic reticulum metallopeptidase 1	0.00934649	0.216404	-0.703609	VPS37A	Q8NEZ2	Vacuolar protein sorting-associated protein 37A	0.0567519	0.058577	1.38451	HSBP1	O75506	Heat shock factor-binding protein 1	0.000625524	0.038716	-1.33436	EPHX1	P07099	Epoxide hydrolase 1
0.0503746	0.118572	1.13117	NOSIP	Q9Y314	Nitric oxide synthase-interacting protein	0.0113049	0.0493264	-1.43592	FDFT1	P37268	Squalene synthase	0.0795906	0.189322	1.31757	CPSF7	Q8N684	Cleavage and polyadenylation specificity factor subunit 7	0.0189669	0.238461	-0.696515	COPS4	Q9BT78	COP9 signalosome complex subunit 4	0.0646929	0.0634225	1.3783	ACTR1B	P42025	Beta-centractin	0.0339613	0.0556795	-1.33327	LSM7	Q9UK45	U6 snRNA-associated Sm-like protein LSm7
0.185435	0.236632	1.13088	SNRPD3	P62318	Small nuclear ribonucleoprotein Sm D3	0.0206517	0.0522291	-1.43559	CFAP20	Q9Y6A4	Cilia- and flagella-associated protein 20	0.139076	0.217794	1.31174	NPM3	O75607	Nucleoplasmin-3	0.00122962	0.196723	-0.694743	UBE2K	P61086	Ubiquitin-conjugating enzyme E2 K	0.00608668	0.0433816	1.37574	ITGAV	P06756	Integrin alpha-V;Integrin alpha-V heavy chain;Integrin alpha-V light chain	0.00587802	0.0432877	-1.32407	ARL1	P40616	ADP-ribosylation factor-like protein 1
0.00724604	0.0575743	1.13058	NAP1L4	Q99733	Nucleosome assembly protein 1-like 4	0.183243	0.186853	-1.43451	SF3B1	O75533	Splicing factor 3B subunit 1	0.145025	0.223453	1.30691	POF1B	Q8WVV4	Protein POF1B	0.00614734	0.214014	-0.685047	APOO	Q9BUR5	Apolipoprotein O	0.28113	0.157346	1.3708	LSM5	Q9Y4Y9	U6 snRNA-associated Sm-like protein LSm5	1.95677e-06	0.0403883	-1.32248	CTSD	P07339	Cathepsin D;Cathepsin D light chain;Cathepsin D heavy chain
0.0090791	0.0635349	1.12217	EML1	O00423	Echinoderm microtubule-associated protein-like 1	0.00698716	0.0456092	-1.43037	RAP2C	Q9Y3L5	Ras-related protein Rap-2c;Ras-related protein Rap-2b;Ras-related protein Rap-2a	0.0527112	0.18682	1.29697	ZPR1	O75312	Zinc finger protein ZPR1	0.0150551	0.240345	-0.682958	HMOX1	P09601	Heme oxygenase 1	0.0302049	0.0533379	1.37026	SEPT6	Q14141	Septin-6	0.0381426	0.057503	-1.31272	PCYT2	Q99447	Ethanolamine-phosphate cytidylyltransferase
0.0935561	0.15932	1.12107	ARPIN	Q7Z6K5	Arpin	0.15707	0.166849	-1.42506	ARF6	P62330	ADP-ribosylation factor 6	0.179364	0.243804	1.29362	STK24	Q9Y6E0	Serine/threonine-protein kinase 24;Serine/threonine-protein kinase 24 36 kDa subunit;Serine/threonine-protein kinase 24 12 kDa subunit	0.00702269	0.23855	-0.637606	ILF2	Q12905	Interleukin enhancer-binding factor 2	0.26164	0.146362	1.3673	RPL8	P62917	60S ribosomal protein L8	0.0164317	0.0505287	-1.31248	CPNE8	Q86YQ8	Copine-8
0.0150939	0.0738375	1.11985	TES	Q9UGI8	Testin	0.00808218	0.0497528	-1.42336	GCLM	P48507	Glutamate--cysteine ligase regulatory subunit	0.0869914	0.195531	1.2904	NAP1L1	P55209	Nucleosome assembly protein 1-like 1	0.00918523	0.244277	-0.619948	MCM5	P33992	DNA replication licensing factor MCM5	0.0160411	0.049136	1.36016	COPS7B	Q9H9Q2	COP9 signalosome complex subunit 7b	0.0213086	0.0522128	-1.30812	BCL2L1	Q07817	Bcl-2-like protein 1
0.00280296	0.0513578	1.11763	MYL1	P05976	Myosin light chain 1/3, skeletal muscle isoform;Myosin light chain 3	0.00813484	0.0500559	-1.4209	ABCC1	P33527	Multidrug resistance-associated protein 1	0.181818	0.243585	1.27379	DNAJB11	Q9UBS4	DnaJ homolog subfamily B member 11	0.00478665	0.2388	-0.615564	HSPB1	P04792	Heat shock protein beta-1	0.0145169	0.0490407	1.35883	LGMN	Q99538	Legumain	0.00387371	0.0435922	-1.30205	NT5C	Q8TCD5	5(3)-deoxyribonucleotidase, cytosolic type
0.101111	0.165344	1.09982	MAP1LC3B	Q9GZQ8	Microtubule-associated proteins 1A/1B light chain 3B;Microtubule-associated proteins 1A/1B light chain 3 beta 2	0.0208221	0.0524138	-1.41255	AKR1C2	P52895	Aldo-keto reductase family 1 member C2	0.00865456	0.164646	1.26797	NAE1	Q13564	NEDD8-activating enzyme E1 regulatory subunit	0.00596864	0.241404	-0.60708	ACAA2	P42765	3-ketoacyl-CoA thiolase, mitochondrial	0.0185738	0.0506357	1.35866	DDI2	Q5TDH0	Protein DDI1 homolog 2	0.0205253	0.0523986	-1.30107	AUP1	Q9Y679	Ancient ubiquitous protein 1
0.00173323	0.0511429	1.09795	TNS1	Q9HBL0	Tensin-1	0.10391	0.131579	-1.40972	LHPP	Q9H008	Phospholysine phosphohistidine inorganic pyrophosphate phosphatase	0.0141283	0.153626	1.26184	TM9SF4	Q92544	Transmembrane 9 superfamily member 4	1.76131e-05	0.213288	-0.585423	MCM6	Q14566	DNA replication licensing factor MCM6	0.0568656	0.0616785	1.35249	APP	P05067	Amyloid beta A4 protein;N-APP;Soluble APP-alpha;Soluble APP-beta;C99;Beta-amyloid protein 42;Beta-amyloid protein 40;C83;P3(42);P3(40);C80;Gamma-secretase C-terminal fragment 59;Gamma-secretase C-terminal fragment 57;Gamma-secretase C-terminal fragment 50;C31	0.0690815	0.0699754	-1.29399	NOL3	O60936	Nucleolar protein 3
0.00215281	0.0515	1.07866	TWF2	Q6IBS0	Twinfilin-2	0.120713	0.143982	-1.40185	NCLN	Q969V3	Nicalin	0.0240759	0.165986	1.24939	ZNF579	Q8NAF0	Zinc finger protein 579	0.00434228	0.249434	-0.581557	UBE2G2	P60604	Ubiquitin-conjugating enzyme E2 G2	0.0168646	0.0501875	1.34791	TMEM263	Q8WUH6	Transmembrane protein 263	0.00163835	0.0408387	-1.28568	PTGES2	Q9H7Z7	Prostaglandin E synthase 2;Prostaglandin E synthase 2 truncated form
0.00569408	0.0591216	1.07798	ITGB6	P18564	Integrin beta-6	0.000376946	0.0305357	-1.39254	ALDH3A1	P30838	Aldehyde dehydrogenase, dimeric NADP-preferring	0.0714955	0.190103	1.23017	RPS15	P62841	40S ribosomal protein S15							0.194083	0.117329	1.34479	HSF1	Q00613	Heat shock factor protein 1	0.00203408	0.0418256	-1.27748	CAT	P04040	Catalase
0.0709338	0.148854	1.07466	SSSCA1	O60232	Sjoegren syndrome/scleroderma autoantigen 1	0.218561	0.231697	-1.39147	MRPL43	Q8N983	39S ribosomal protein L43, mitochondrial	0.0454412	0.186811	1.22175	TMEM263	Q8WUH6	Transmembrane protein 263							0.0218916	0.0522344	1.33991	DPP9	Q86TI2	Dipeptidyl peptidase 9	0.0385443	0.0579181	-1.2723	ARF6	P62330	ADP-ribosylation factor 6
0.00832032	0.0665495	1.06613	PPAP2C	O43688	Lipid phosphate phosphohydrolase 2	0.094165	0.126931	-1.39073	USMG5	Q96IX5	Up-regulated during skeletal muscle growth protein 5	0.0380306	0.181079	1.2121	NAA25	Q14CX7	N-alpha-acetyltransferase 25, NatB auxiliary subunit							0.113843	0.0842706	1.33688	ATM	Q13315	Serine-protein kinase ATM	0.14242	0.0999702	-1.26502	COMMD4	Q9H0A8	COMM domain-containing protein 4
0.180898	0.244399	1.06441	RUFY1	Q96T51	RUN and FYVE domain-containing protein 1	0.000279062	0.0305283	-1.38515	TST	Q16762	Thiosulfate sulfurtransferase	0.0528375	0.18657	1.19649	SSSCA1	O60232	Sjoegren syndrome/scleroderma autoantigen 1							0.0594028	0.0634907	1.33127	CIRBP	Q14011	Cold-inducible RNA-binding protein	0.00517008	0.0437533	-1.26498	L2HGDH	Q9H9P8	L-2-hydroxyglutarate dehydrogenase, mitochondrial
0.00857095	0.0716868	1.05585	EIF4EBP1	Q13541	Eukaryotic translation initiation factor 4E-binding protein 1	0.0322133	0.0637196	-1.38492	PRCP	P42785	Lysosomal Pro-X carboxypeptidase	0.102025	0.212599	1.19462	ATP5J2	P56134	ATP synthase subunit f, mitochondrial							0.190351	0.117474	1.3094	UQCRQ	O14949	Cytochrome b-c1 complex subunit 8	0.269222	0.157856	-1.26131	TPR	P12270	Nucleoprotein TPR
0.00506862	0.0628046	1.04924	PALLD	Q8WX93	Palladin	0.187779	0.199123	-1.37913	BOD1L1	Q8NFC6	Biorientation of chromosomes in cell division protein 1-like 1	0.00942429	0.15321	1.19363	KLC2	Q9H0B6	Kinesin light chain 2							0.000363162	0.0375796	1.29986	HN1L	Q9H910	Hematological and neurological expressed 1-like protein	0.181436	0.117485	-1.25641	ABCF3	Q9NUQ8	ATP-binding cassette sub-family F member 3
0.0212038	0.0966706	1.04505	PPP1R14B	Q96C90	Protein phosphatase 1 regulatory subunit 14B	0.0947949	0.127612	-1.36751	PYCR2	Q96C36	Pyrroline-5-carboxylate reductase 2	0.00165425	0.206061	1.1926	GNE	Q9Y223	Bifunctional UDP-N-acetylglucosamine 2-epimerase/N-acetylmannosamine kinase;UDP-N-acetylglucosamine 2-epimerase (hydrolyzing);N-acetylmannosamine kinase							0.000219547	0.0392653	1.29853	FSCN1	Q16658	Fascin	0.0429526	0.0590556	-1.25622	RAP2C	Q9Y3L5	Ras-related protein Rap-2c;Ras-related protein Rap-2b;Ras-related protein Rap-2a
0.000371391	0.0502574	1.04336	ITGB1	P05556	Integrin beta-1	0.132415	0.15825	-1.36437	LANCL1	O43813	LanC-like protein 1	0.100908	0.211399	1.19106	FERMT1	Q9BQL6	Fermitin family homolog 1							0.0168849	0.0515303	1.29258	ZPR1	O75312	Zinc finger protein ZPR1	0.12474	0.092882	-1.25482	EXOC4	Q96A65	Exocyst complex component 4
0.0445105	0.127922	1.04131	SLC4A7	Q9Y6M7	Sodium bicarbonate cotransporter 3	0.00840247	0.0488205	-1.36167	CPD	O75976	Carboxypeptidase D	0.042923	0.187596	1.18707	ASNS	P08243	Asparagine synthetase [glutamine-hydrolyzing]							0.00710536	0.0455546	1.28927	CLIC4	Q9Y696	Chloride intracellular channel protein 4	0.00015943	0.0383117	-1.2513	FDFT1	P37268	Squalene synthase
0.0169764	0.0935031	1.03781	ALYREF	Q86V81	THO complex subunit 4	0.149763	0.168292	-1.35877	PMPCB	O75439	Mitochondrial-processing peptidase subunit beta	0.056789	0.190529	1.17	DPP9	Q86TI2	Dipeptidyl peptidase 9							0.166923	0.109826	1.28122	PEF1	Q9UBV8	Peflin	0.00129367	0.0408466	-1.24482	SRC	P12931	Proto-oncogene tyrosine-protein kinase Src
0.151552	0.232095	1.0227	SMC1A	Q14683	Structural maintenance of chromosomes protein 1A	0.000766065	0.03472	-1.35618	SLC9A3R1	O14745	Na(+)/H(+) exchange regulatory cofactor NHE-RF1	0.0983128	0.212217	1.16644	UPF1	Q92900	Regulator of nonsense transcripts 1							0.195584	0.12213	1.27564	TAF15	Q92804	TATA-binding protein-associated factor 2N	0.192565	0.121777	-1.24461	PTRHD1	Q6GMV3	Putative peptidyl-tRNA hydrolase PTRHD1
0.140488	0.224824	1.02253	VCAN	P13611	Versican core protein	0.109834	0.143457	-1.35443	ATP6V0D1	P61421	V-type proton ATPase subunit d 1	0.140924	0.238799	1.14904	LRRFIP1	Q32MZ4	Leucine-rich repeat flightless-interacting protein 1							0.177649	0.115535	1.27107	DBN1	Q16643	Drebrin	0.171077	0.115222	-1.23857	JAGN1	Q8N5M9	Protein jagunal homolog 1
0.00134513	0.0524367	1.02035	BAG3	O95817	BAG family molecular chaperone regulator 3	0.0309603	0.0658382	-1.35429	TMEM106B	Q9NUM4	Transmembrane protein 106B	0.155285	0.242085	1.14464	ITGA2	P17301	Integrin alpha-2							0.155393	0.107454	1.26629	SLC7A1	P30825	High affinity cationic amino acid transporter 1	0.246941	0.149956	-1.23028	DAG1	Q14118	Dystroglycan;Alpha-dystroglycan;Beta-dystroglycan
0.0524477	0.143133	1.01378	LAMC1	P11047	Laminin subunit gamma-1	0.113261	0.144621	-1.34971	SSH3	Q8TE77	Protein phosphatase Slingshot homolog 3	0.0011469	0.196389	1.13748	SLC39A10	Q9ULF5	Zinc transporter ZIP10							0.258	0.153359	1.26497	OSTF1	Q92882	Osteoclast-stimulating factor 1	0.0111821	0.0507231	-1.22769	COPS7A	Q9UBW8	COP9 signalosome complex subunit 7a
0.00934428	0.0824319	1.00383	BLM	P54132	Bloom syndrome protein	0.119144	0.150495	-1.34008	CD47	Q08722	Leukocyte surface antigen CD47	0.0237649	0.18012	1.13478	EPHB2	P29323	Ephrin type-B receptor 2							0.0010085	0.0409778	1.26056	IGFBP4	P22692	Insulin-like growth factor-binding protein 4	0.21874	0.139006	-1.2266	MFF	Q9GZY8	Mitochondrial fission factor
0.00205287	0.0577165	0.991173	FHL2	Q14192	Four and a half LIM domains protein 2	0.109851	0.144604	-1.32874	RAD23A	P54725	UV excision repair protein RAD23 homolog A	0.118553	0.228423	1.1308	CSTF2	P33240	Cleavage stimulation factor subunit 2							0.413281	0.248948	1.25977	RPL35	P42766	60S ribosomal protein L35	0.123654	0.0940916	-1.22396	MEMO1	Q9Y316	Protein MEMO1
0.0331025	0.127676	0.979454	MYADM	Q96S97	Myeloid-associated differentiation marker	0.222824	0.238182	-1.32407	EIF3C	Q99613	Eukaryotic translation initiation factor 3 subunit C;Eukaryotic translation initiation factor 3 subunit C-like protein	0.0365016	0.1876	1.13054	ASAP2	O43150	Arf-GAP with SH3 domain, ANK repeat and PH domain-containing protein 2							0.000912288	0.0387416	1.25892	ITGA6	P23229	Integrin alpha-6;Integrin alpha-6 heavy chain;Integrin alpha-6 light chain;Processed integrin alpha-6	0.000344257	0.03744	-1.22242	RRM1	P23921	Ribonucleoside-diphosphate reductase large subunit
0.0949549	0.185212	0.978196	SLC10A3	REV__Q8WXX0	P3 protein	0.0150108	0.0522087	-1.32402	EHD2	Q9NZN4	EH domain-containing protein 2	0.080338	0.20636	1.12403	MAP1B	P46821	Microtubule-associated protein 1B;MAP1B heavy chain;MAP1 light chain LC1							0.386104	0.229968	1.25061	IPO7	O95373	Importin-7	0.0198433	0.0540671	-1.2202	CPD	O75976	Carboxypeptidase D
0.00761648	0.0833684	0.976395	FLNB	O75369	Filamin-B	0.193557	0.213489	-1.32132	MRPL11	Q9Y3B7	39S ribosomal protein L11, mitochondrial	0.152385	0.244111	1.11575	PDCD2L	Q9BRP1	Programmed cell death protein 2-like							0.191657	0.121623	1.24407	TBC1D15	Q8TC07	TBC1 domain family member 15	2.07282e-05	0.0382979	-1.21972	GALM	Q96C23	Aldose 1-epimerase
0.130742	0.231163	0.9614	PDE4D	Q08499	cAMP-specific 3,5-cyclic phosphodiesterase 4D	0.0320103	0.0735775	-1.30913	GPD2	P43304	Glycerol-3-phosphate dehydrogenase, mitochondrial	0.0905473	0.213677	1.10759	CORO1C	Q9ULV4	Coronin-1C							0.0131954	0.0509658	1.24074	ABR	Q12979	Active breakpoint cluster region-related protein	0.0310828	0.0582448	-1.21566	DSP	P15924	Desmoplakin
0.00081956	0.0578065	0.956671	MYL6	P60660	Myosin light polypeptide 6	0.00299025	0.0450994	-1.30176	USP9X	Q93008	Probable ubiquitin carboxyl-terminal hydrolase FAF-X	0.0190916	0.175119	1.06537	ATXN2L	Q8WWM7	Ataxin-2-like protein							0.14586	0.102737	1.23932	YIPF5	Q969M3	Protein YIPF5	0.00152391	0.0438416	-1.21091	AKR1D1	P51857	3-oxo-5-beta-steroid 4-dehydrogenase
0.118883	0.220429	0.952877	CST3	P01034	Cystatin-C	0.0321156	0.0744111	-1.29612	GLG1	Q92896	Golgi apparatus protein 1	0.077331	0.212914	1.04275	DHCR7	Q9UBM7	7-dehydrocholesterol reductase							0.0704523	0.0739196	1.23581	SRP72	O76094	Signal recognition particle subunit SRP72	0.00851761	0.0493961	-1.20777	DCXR	Q7Z4W1	L-xylulose reductase
0.0111041	0.0967596	0.952202	TCP11L1	Q9NUJ3	T-complex protein 11-like protein 1	0.124973	0.159453	-1.29567	ACADSB	P45954	Short/branched chain specific acyl-CoA dehydrogenase, mitochondrial	0.0856487	0.215568	1.03857	NUFIP2	Q7Z417	Nuclear fragile X mental retardation-interacting protein 2							0.0281429	0.0565062	1.23536	B4GALT5	O43286	Beta-1,4-galactosyltransferase 5	0.00658297	0.0494426	-1.20076	GCN1L1	Q92616	Translational activator GCN1
0.0786791	0.180271	0.940298	GTF2E1	P29083	General transcription factor IIE subunit 1	0.0178114	0.0571155	-1.29273	NT5C	Q8TCD5	5(3)-deoxyribonucleotidase, cytosolic type	0.115682	0.237762	1.03015	RPL23	P62829	60S ribosomal protein L23							0.304859	0.177995	1.23054	EPB41L2	O43491	Band 4.1-like protein 2	0.0156914	0.0528443	-1.19939	EML4	Q9HC35	Echinoderm microtubule-associated protein-like 4
0.0158236	0.105551	0.940071	PTPRF	P10586	Receptor-type tyrosine-protein phosphatase F	0.0595853	0.105348	-1.28299	CPNE8	Q86YQ8	Copine-8	0.0847056	0.222046	1.01482	RPS17	P08708	40S ribosomal protein S17							0.0997725	0.0846639	1.22782	RRBP1	Q9P2E9	Ribosome-binding protein 1	0.173286	0.117781	-1.19618	HNRNPL	P14866	Heterogeneous nuclear ribonucleoprotein L
0.00192523	0.0685797	0.933534	NNMT	P40261	Nicotinamide N-methyltransferase	0.00286995	0.0453486	-1.28285	EPB41L1	Q9H4G0	Band 4.1-like protein 1	0.0224021	0.18136	1.0123	C19orf43	Q9BQ61	Uncharacterized protein C19orf43							0.0236338	0.0558978	1.21511	SLC35F2	Q8IXU6	Solute carrier family 35 member F2	0.135475	0.103124	-1.19007	CXCL5	P42830	C-X-C motif chemokine 5;ENA-78(8-78);ENA-78(9-78)
0.000241613	0.0546722	0.926048	VCL	P18206	Vinculin	0.0101968	0.051964	-1.28191	STK24	Q9Y6E0	Serine/threonine-protein kinase 24;Serine/threonine-protein kinase 24 36 kDa subunit;Serine/threonine-protein kinase 24 12 kDa subunit	0.114799	0.240128	1.00452	TMEM14C	Q9P0S9	Transmembrane protein 14C							0.00298902	0.0429417	1.21072	EIF4EBP1	Q13541	Eukaryotic translation initiation factor 4E-binding protein 1	0.0116282	0.0526199	-1.1894	GCLM	P48507	Glutamate--cysteine ligase regulatory subunit
0.00108691	0.0630827	0.926043	RDX	P35241	Radixin	0.0712902	0.118316	-1.27901	SSB	P05455	Lupus La protein	0.0909234	0.227834	1.00329	MT-ATP6	P00846	ATP synthase subunit a							0.0086067	0.0491024	1.21019	TAX1BP3	O14907	Tax1-binding protein 3	0.000583236	0.0404043	-1.18598	STAT1	P42224	Signal transducer and activator of transcription 1-alpha/beta
0.00493513	0.0888232	0.92407	MYL12A	P19105	Myosin regulatory light chain 12A;Myosin regulatory light chain 12B;Myosin regulatory light polypeptide 9	0.0218873	0.0635522	-1.27138	MRPL44	Q9H9J2	39S ribosomal protein L44, mitochondrial	0.0242749	0.185725	1.00303	PCBD1	P61457	Pterin-4-alpha-carbinolamine dehydratase							0.0932558	0.0843544	1.20609	RELL1	Q8IUW5	RELT-like protein 1	0.106684	0.0924135	-1.18494	DAP3	P51398	28S ribosomal protein S29, mitochondrial
0.041543	0.149425	0.924031	LDLR	P01130	Low-density lipoprotein receptor	0.0125362	0.0517447	-1.27047	CEACAM6	P40199	Carcinoembryonic antigen-related cell adhesion molecule 6	0.101293	0.239817	0.989933	UFM1	P61960	Ubiquitin-fold modifier 1							0.105745	0.090515	1.19401	DDX27	Q96GQ7	Probable ATP-dependent RNA helicase DDX27	0.00213944	0.0430909	-1.18178	AGR2	O95994	Anterior gradient protein 2 homolog
0.0221784	0.127448	0.913824	EHD4	Q9H223	EH domain-containing protein 4	0.205084	0.23365	-1.26967	HCCS	P53701	Cytochrome c-type heme lyase	0.00646313	0.171114	0.97699	LARP4	Q71RC2	La-related protein 4							0.0568104	0.0710754	1.18891	MAP1LC3B	Q9GZQ8	Microtubule-associated proteins 1A/1B light chain 3B;Microtubule-associated proteins 1A/1B light chain 3 beta 2	0.173165	0.120553	-1.16907	GEMIN5	Q8TEQ6	Gem-associated protein 5
0.00578859	0.0929259	0.911955	ERP44	Q9BS26	Endoplasmic reticulum resident protein 44	0.206136	0.234071	-1.26826	ABHD10	Q9NUJ1	Mycophenolic acid acyl-glucuronide esterase, mitochondrial	0.0647256	0.213319	0.967719	UBE2S	Q16763	Ubiquitin-conjugating enzyme E2 S							0.372551	0.228571	1.17972	RPL15	P61313	60S ribosomal protein L15	0.186363	0.126077	-1.16742	MRPL43	Q8N983	39S ribosomal protein L43, mitochondrial
0.00274739	0.0816986	0.910748	SGPP1	Q9BX95	Sphingosine-1-phosphate phosphatase 1	0.00474653	0.0495833	-1.26527	EARS2	Q5JPH6	Probable glutamate--tRNA ligase, mitochondrial	0.0409524	0.198335	0.959353	CAND1	Q86VP6	Cullin-associated NEDD8-dissociated protein 1							0.0719381	0.0776991	1.15979	SMC1A	Q14683	Structural maintenance of chromosomes protein 1A	2.54601e-05	0.0376568	-1.14848	ANXA4	P09525	Annexin A4
0.0218639	0.128048	0.903906	PTK2	Q05397	Focal adhesion kinase 1	0.163803	0.192699	-1.26239	PRKDC	P78527	DNA-dependent protein kinase catalytic subunit	0.0158668	0.188865	0.904656	EXOC5	O00471	Exocyst complex component 5							0.000466698	0.0411368	1.15939	PTPRF	P10586	Receptor-type tyrosine-protein phosphatase F	6.508e-05	0.0376552	-1.14814	RAD23A	P54725	UV excision repair protein RAD23 homolog A
0.00145289	0.075474	0.887729	ADA	P00813	Adenosine deaminase	0.126007	0.163174	-1.25807	SPTB	P11277	Spectrin beta chain, erythrocytic	0.0239781	0.194041	0.899859	EML1	O00423	Echinoderm microtubule-associated protein-like 1							0.00874779	0.0513358	1.15771	FN1	P02751	Fibronectin;Anastellin;Ugl-Y1;Ugl-Y2;Ugl-Y3	0.00148128	0.0434862	-1.1476	CPLX2	Q6PUV4	Complexin-2
0.0039471	0.0930467	0.887124	FKBP10	Q96AY3	Peptidyl-prolyl cis-trans isomerase FKBP10	0.0604246	0.107152	-1.25618	DCBLD2	Q96PD2	Discoidin, CUB and LCCL domain-containing protein 2	0.00920498	0.18294	0.890737	MRPS36	P82909	28S ribosomal protein S36, mitochondrial							0.0126501	0.0530897	1.15169	GNPNAT1	Q96EK6	Glucosamine 6-phosphate N-acetyltransferase	0.000467347	0.0438376	-1.13779	SLC9A3R1	O14745	Na(+)/H(+) exchange regulatory cofactor NHE-RF1
0.0106141	0.113769	0.874215	NAP1L1	P55209	Nucleosome assembly protein 1-like 1	0.00403292	0.0494603	-1.25537	COMMD4	Q9H0A8	COMM domain-containing protein 4	0.00293873	0.181212	0.888094	NCEH1	Q6PIU2	Neutral cholesterol ester hydrolase 1							0.33704	0.207236	1.1495	RPL7	P18124	60S ribosomal protein L7	0.0582575	0.0746419	-1.13525	RBM8A	Q9Y5S9	RNA-binding protein 8A
0.100353	0.230249	0.87119	KPNA1	P52294	Importin subunit alpha-5;Importin subunit alpha-5, N-terminally processed	0.156368	0.187647	-1.25106	ALG5	Q9Y673	Dolichyl-phosphate beta-glucosyltransferase	0.000320134	0.159035	0.877117	CYB5B	O43169	Cytochrome b5 type B							0.000978699	0.0423585	1.13674	PNP	P00491	Purine nucleoside phosphorylase	0.0283904	0.0590279	-1.13286	CECR5	Q9BXW7	Cat eye syndrome critical region protein 5
0.00504447	0.0991034	0.863946	B4GALT1	P15291	Beta-1,4-galactosyltransferase 1;Lactose synthase A protein;N-acetyllactosamine synthase;Beta-N-acetylglucosaminylglycopeptide beta-1,4-galactosyltransferase;Beta-N-acetylglucosaminyl-glycolipid beta-1,4-galactosyltransferase;Processed beta-1,4-galactosyltransferase 1	0.0210182	0.0639556	-1.24956	EHBP1	Q8NDI1	EH domain-binding protein 1	0.0462401	0.222278	0.860391	SLC16A1	P53985	Monocarboxylate transporter 1							0.0293699	0.061847	1.12214	PYGL	P06737	Glycogen phosphorylase, liver form	0.00244471	0.0460601	-1.12509	PRDX3	P30048	Thioredoxin-dependent peroxide reductase, mitochondrial
0.0198865	0.136883	0.859845	FKBP9	O95302	Peptidyl-prolyl cis-trans isomerase FKBP9	0.000581426	0.0363243	-1.24903	OAT	P04181	Ornithine aminotransferase, mitochondrial;Ornithine aminotransferase, hepatic form;Ornithine aminotransferase, renal form	0.0386017	0.214438	0.848805	KTN1	Q86UP2	Kinectin							0.00357771	0.0498512	1.12204	MYH14	Q7Z406	Myosin-14	0.000761332	0.0431731	-1.12487	PLSCR1	O15162	Phospholipid scramblase 1
0.0015093	0.0898462	0.851482	VPS28	Q9UK41	Vacuolar protein sorting-associated protein 28 homolog	0.0115564	0.0521695	-1.24641	LSS	P48449	Lanosterol synthase	0.0320687	0.212157	0.840398	PYCR1	P32322	Pyrroline-5-carboxylate reductase 1, mitochondrial							0.000372519	0.0436162	1.12066	YARS	P54577	Tyrosine--tRNA ligase, cytoplasmic;Tyrosine--tRNA ligase, cytoplasmic, N-terminally processed	0.0182937	0.0574756	-1.12054	FAIM	Q9NVQ4	Fas apoptotic inhibitory molecule 1
0.00305625	0.0979009	0.843106	HN1	Q9UK76	Hematological and neurological expressed 1 protein;Hematological and neurological expressed 1 protein, N-terminally processed	0.00104567	0.0411824	-1.24112	APOO	Q9BUR5	Apolipoprotein O	0.0241584	0.210944	0.802451	TMX1	Q9H3N1	Thioredoxin-related transmembrane protein 1							0.0406238	0.0695	1.10897	MKI67	P46013	Antigen KI-67	0.0515719	0.0739623	-1.11317	LANCL1	O43813	LanC-like protein 1
0.001868	0.0949969	0.838256	ILK	Q13418	Integrin-linked protein kinase	0.068511	0.122919	-1.24023	NPEPL1	Q8NDH3	Probable aminopeptidase NPEPL1	0.00577559	0.188242	0.801005	RAD50	Q92878	DNA repair protein RAD50							0.094486	0.0928527	1.09646	GOPC	Q9HD26	Golgi-associated PDZ and coiled-coil motif-containing protein	0.0559325	0.0753103	-1.11305	AIFM2	Q9BRQ8	Apoptosis-inducing factor 2
0.00680372	0.118487	0.82301	SEC23IP	Q9Y6Y8	SEC23-interacting protein	0.0321164	0.0830951	-1.23616	NCBP1	Q09161	Nuclear cap-binding protein subunit 1	0.0173087	0.212073	0.782073	BLM	P54132	Bloom syndrome protein							0.100071	0.0947932	1.09394	RUFY1	Q96T51	RUN and FYVE domain-containing protein 1	0.00643499	0.051609	-1.11212	GPHN	Q9NQX3	Gephyrin;Molybdopterin adenylyltransferase;Molybdopterin molybdenumtransferase
0.0316251	0.162516	0.817729	LACC1	Q8IV20	Laccase domain-containing protein 1	0.0360671	0.0911041	-1.23218	CPT2	P23786	Carnitine O-palmitoyltransferase 2, mitochondrial	0.0616991	0.249519	0.781382	EWSR1	Q01844	RNA-binding protein EWS							0.0285157	0.0637634	1.09039	MAPRE3	Q9UPY8	Microtubule-associated protein RP/EB family member 3	0.0339645	0.064601	-1.1096	PGPEP1	Q9NXJ5	Pyroglutamyl-peptidase 1
0.00326475	0.104774	0.816594	SEPT2	Q15019	Septin-2	0.0114477	0.0536639	-1.23169	ATPAF2	Q8N5M1	ATP synthase mitochondrial F1 complex assembly factor 2	0.0219245	0.216843	0.768008	CEP290	O15078	Centrosomal protein of 290 kDa							0.0785339	0.0879754	1.08421	PAPOLA	P51003	Poly(A) polymerase alpha;Poly(A) polymerase beta	0.178749	0.129103	-1.1065	TACC1	O75410	Transforming acidic coiled-coil-containing protein 1
0.0171279	0.145705	0.811623	FERMT1	Q9BQL6	Fermitin family homolog 1	0.0920533	0.144339	-1.21913	GSTM3	P21266	Glutathione S-transferase Mu 3	0.0416041	0.240235	0.761379	REXO2	Q9Y3B8	Oligoribonuclease, mitochondrial							0.22331	0.15299	1.08214	DYNC2H1	Q8NCM8	Cytoplasmic dynein 2 heavy chain 1	0.117656	0.103313	-1.10482	TK1	P04183	Thymidine kinase, cytosolic
0.0197196	0.153962	0.797304	TPD52	P55327	Tumor protein D52	0.0046498	0.0505049	-1.21664	EPHX1	P07099	Epoxide hydrolase 1	0.0107155	0.204388	0.758554	MTCH2	Q9Y6C9	Mitochondrial carrier homolog 2							0.00175332	0.0482383	1.08002	PEA15	Q15121	Astrocytic phosphoprotein PEA-15	0.0123915	0.054215	-1.10352	SF3A3	Q12874	Splicing factor 3A subunit 3
0.00294893	0.113705	0.787752	DNM1	Q05193	Dynamin-1	0.0446684	0.099389	-1.21091	IMMT	Q16891	MICOS complex subunit MIC60	0.0478604	0.246226	0.74734	FDPS	P14324	Farnesyl pyrophosphate synthase							0.11012	0.103317	1.07455	SYNE1	Q8NF91	Nesprin-1	0.00821608	0.0518451	-1.10316	SUCLG2	Q96I99	Succinyl-CoA ligase [GDP-forming] subunit beta, mitochondrial
0.0106076	0.142201	0.779647	FLNA	P21333	Filamin-A	0.144321	0.185141	-1.20351	C8orf33	Q9H7E9	UPF0488 protein C8orf33	0.0281056	0.23575	0.745871	CAV1	Q03135	Caveolin-1							0.0504371	0.0749182	1.07226	PDE4D	Q08499	cAMP-specific 3,5-cyclic phosphodiesterase 4D	0.000275769	0.043397	-1.09979	PLS1	Q14651	Plastin-1
0.0308937	0.18	0.768465	P4HA1	P13674	Prolyl 4-hydroxylase subunit alpha-1	0.0087584	0.0519658	-1.20259	GBE1	Q04446	1,4-alpha-glucan-branching enzyme	0.047701	0.248839	0.741018	ATP2B1	P20020	Plasma membrane calcium-transporting ATPase 1							0.0233916	0.0625189	1.06201	HDAC2	Q92769	Histone deacetylase 2	0.0349308	0.0669898	-1.09861	MIPEP	Q99797	Mitochondrial intermediate peptidase
0.0113003	0.150183	0.76602	IGBP1	P78318	Immunoglobulin-binding protein 1	0.0393238	0.0969222	-1.20258	ILF2	Q12905	Interleukin enhancer-binding factor 2	0.0392486	0.243402	0.740005	TTC1	Q99614	Tetratricopeptide repeat protein 1							0.275415	0.183373	1.04519	BTBD16	Q32M84	BTB/POZ domain-containing protein 16	0.0629883	0.0791404	-1.09304	DDAH2	O95865	N(G),N(G)-dimethylarginine dimethylaminohydrolase 2
0.0588731	0.224951	0.763748	SPCS2	Q15005	Signal peptidase complex subunit 2	0.128964	0.176648	-1.18294	EMC2	Q15006	ER membrane protein complex subunit 2	0.0112806	0.214063	0.727899	YARS	P54577	Tyrosine--tRNA ligase, cytoplasmic;Tyrosine--tRNA ligase, cytoplasmic, N-terminally processed							0.0106964	0.0572125	1.04328	B4GALT1	P15291	Beta-1,4-galactosyltransferase 1;Lactose synthase A protein;N-acetyllactosamine synthase;Beta-N-acetylglucosaminylglycopeptide beta-1,4-galactosyltransferase;Beta-N-acetylglucosaminyl-glycolipid beta-1,4-galactosyltransferase;Processed beta-1,4-galactosyltransferase 1	0.0771513	0.0852723	-1.09184	VPS13C	Q709C8	Vacuolar protein sorting-associated protein 13C
0.0684008	0.233701	0.757204	UBE2V2	Q15819	Ubiquitin-conjugating enzyme E2 variant 2	0.00531932	0.0524364	-1.18224	L2HGDH	Q9H9P8	L-2-hydroxyglutarate dehydrogenase, mitochondrial	0.0150213	0.222902	0.723055	MYADM	Q96S97	Myeloid-associated differentiation marker							9.90136e-05	0.0436256	1.03883	LGALS1	P09382	Galectin-1	0.00283122	0.0490323	-1.08902	CALU	O43852	Calumenin
0.00281772	0.128906	0.743158	LGALS1	P09382	Galectin-1	0.0617411	0.125464	-1.1785	GAMT	Q14353	Guanidinoacetate N-methyltransferase	0.0347666	0.243456	0.720497	SLC16A3	O15427	Monocarboxylate transporter 4							0.210802	0.153273	1.03681	RPL28	P46779	60S ribosomal protein L28	0.0578939	0.0766311	-1.08845	OSGEP	Q9NPF4	Probable tRNA N6-adenosine threonylcarbamoyltransferase
0.00225058	0.130212	0.733332	CNN3	Q15417	Calponin-3	0.00023614	0.0398452	-1.17421	CYB5A	P00167	Cytochrome b5	0.0233483	0.245967	0.671404	ARPC5L	Q9BPX5	Actin-related protein 2/3 complex subunit 5-like protein							0.110389	0.108272	1.03646	PUS1	Q9Y606	tRNA pseudouridine synthase A, mitochondrial	2.90812e-05	0.0382599	-1.08414	SERPINB1	P30740	Leukocyte elastase inhibitor
0.0112054	0.160271	0.729252	CSRP1	P21291	Cysteine and glycine-rich protein 1	0.000492595	0.045325	-1.17114	RPLP1	P05386	60S acidic ribosomal protein P1	0.0109576	0.238687	0.667933	MAP2K2	P36507	Dual specificity mitogen-activated protein kinase kinase 2							0.0434134	0.0747945	1.03588	UBE2Z	Q9H832	Ubiquitin-conjugating enzyme E2 Z	0.000662025	0.0433303	-1.08221	PIR	O00625	Pirin
0.00209783	0.132142	0.724202	HSPA5	P11021	78 kDa glucose-regulated protein	0.0932782	0.151	-1.171	GNAI1	P63096	Guanine nucleotide-binding protein G(i) subunit alpha-1	0.00538415	0.240074	0.629455	FAM162A	Q96A26	Protein FAM162A							0.190787	0.14442	1.03443	PTGES3	Q15185	Prostaglandin E synthase 3	0.125104	0.109856	-1.07447	CERS2	Q96G23	Ceramide synthase 2
0.00550524	0.149103	0.720498	FADS2	O95864	Fatty acid desaturase 2	0.0763554	0.13816	-1.16636	UBE2S	Q16763	Ubiquitin-conjugating enzyme E2 S	0.00298738	0.228546	0.628832	SNAP25	P60880	Synaptosomal-associated protein 25							0.0198859	0.0626883	1.03191	NOSIP	Q9Y314	Nitric oxide synthase-interacting protein	0.19064	0.141188	-1.07417	UBR4	Q5T4S7	E3 ubiquitin-protein ligase UBR4
0.00304737	0.141549	0.716743	SLC2A1	P11166	Solute carrier family 2, facilitated glucose transporter member 1	0.105069	0.160601	-1.16576	STAU1	O95793	Double-stranded RNA-binding protein Staufen homolog 1	0.00816873	0.243922	0.615402	SGPP1	Q9BX95	Sphingosine-1-phosphate phosphatase 1							0.000285365	0.04304	1.03143	ITGB1	P05556	Integrin beta-1	0.0208384	0.0585577	-1.07225	CYP24A1	Q07973	1,25-dihydroxyvitamin D(3) 24-hydroxylase, mitochondrial
0.0066029	0.154168	0.715407	S100A13	Q99584	Protein S100-A13	0.000887119	0.0489773	-1.15823	AKR1C1	Q04828	Aldo-keto reductase family 1 member C1													0.00701653	0.0543444	1.03078	SLC4A7	Q9Y6M7	Sodium bicarbonate cotransporter 3	0.141828	0.11751	-1.06614	TPPP3	Q9BW30	Tubulin polymerization-promoting protein family member 3
0.00151694	0.133151	0.711301	MSN	P26038	Moesin	0.00704666	0.0532321	-1.15652	ACOT13	Q9NPJ3	Acyl-coenzyme A thioesterase 13;Acyl-coenzyme A thioesterase 13, N-terminally processed													0.111932	0.109597	1.02793	CCDC124	Q96CT7	Coiled-coil domain-containing protein 124	0.16633	0.12768	-1.06534	GAMT	Q14353	Guanidinoacetate N-methyltransferase
0.0586668	0.246508	0.699831	RALB	P11234	Ras-related protein Ral-B;Ras-related protein Ral-A	0.157522	0.209531	-1.15298	SEC23B	Q15437	Protein transport protein Sec23B													0.357989	0.236105	1.02423	RPL31	P62899	60S ribosomal protein L31	0.157341	0.1239	-1.06465	FAM98B	Q52LJ0	Protein FAM98B
0.029127	0.219505	0.68423	PPA1	Q15181	Inorganic pyrophosphatase	0.0485848	0.112383	-1.15072	REEP6	Q96HR9	Receptor expression-enhancing protein 6													0.00534523	0.0535782	1.02399	MAP1B	P46821	Microtubule-associated protein 1B;MAP1B heavy chain;MAP1 light chain LC1	0.0769114	0.0892414	-1.06431	MRPL44	Q9H9J2	39S ribosomal protein L44, mitochondrial
0.0149346	0.187171	0.683012	TUBB3	Q13509	Tubulin beta-3 chain	0.00165428	0.0497474	-1.15003	RRM1	P23921	Ribonucleoside-diphosphate reductase large subunit													0.0127292	0.0577739	1.01659	ITGA3	P26006	Integrin alpha-3;Integrin alpha-3 heavy chain;Integrin alpha-3 light chain	0.0164602	0.058088	-1.06241	MCU	Q8NE86	Calcium uniporter protein, mitochondrial
0.00152251	0.151949	0.663739	PNP	P00491	Purine nucleoside phosphorylase	0.175043	0.231448	-1.14216	NDUFB1	O75438	NADH dehydrogenase [ubiquinone] 1 beta subcomplex subunit 1													0.136016	0.120593	1.01112	RPL10	P27635	60S ribosomal protein L10	0.0893695	0.0943238	-1.05034	TPMT	P51580	Thiopurine S-methyltransferase
0.0386121	0.242931	0.660411	TRIM47	Q96LD4	Tripartite motif-containing protein 47	0.0111632	0.0633208	-1.13618	OGDH	Q02218	2-oxoglutarate dehydrogenase, mitochondrial													0.0468475	0.0799826	1.00055	VCAN	P13611	Versican core protein	0.200982	0.146406	-1.04438	EIF2B3	Q9NR50	Translation initiation factor eIF-2B subunit gamma
0.0363338	0.242388	0.65427	ITGB4	P16144	Integrin beta-4	0.00209361	0.0500098	-1.13588	SERPINB1	P30740	Leukocyte elastase inhibitor													0.00238684	0.0528148	0.997843	HSPH1	Q92598	Heat shock protein 105 kDa	0.11883	0.110193	-1.04264	C21orf33	P30042	ES1 protein homolog, mitochondrial
0.00879768	0.19144	0.645974	ACTR1A	P61163	Alpha-centractin	0.167377	0.227638	-1.12954	SNRPD1	P62314	Small nuclear ribonucleoprotein Sm D1													0.0245903	0.0702277	0.989915	VIM	P08670	Vimentin	0.0780257	0.0926667	-1.03904	TRMT6	Q9UJA5	tRNA (adenine(58)-N(1))-methyltransferase non-catalytic subunit TRM6
0.00791774	0.197092	0.633593	GSTO1	P78417	Glutathione S-transferase omega-1	0.0395044	0.104658	-1.12068	COMMD8	Q9NX08	COMM domain-containing protein 8													0.00933845	0.058284	0.986149	BLM	P54132	Bloom syndrome protein	0.292127	0.192717	-1.03715	DCBLD2	Q96PD2	Discoidin, CUB and LCCL domain-containing protein 2
0.0013257	0.164996	0.627981	CTSB	P07858	Cathepsin B;Cathepsin B light chain;Cathepsin B heavy chain	0.0364736	0.102641	-1.11857	DECR1	Q16698	2,4-dienoyl-CoA reductase, mitochondrial													0.0357458	0.075702	0.983053	PRSS23	O95084	Serine protease 23	0.00172415	0.0493068	-1.03325	UBE2D3	P61077	Ubiquitin-conjugating enzyme E2 D3;Ubiquitin-conjugating enzyme E2 D2
0.021408	0.238326	0.62218	MAPK15	Q8TD08	Mitogen-activated protein kinase 15	0.00501471	0.0540753	-1.10608	SLC12A4	Q9UP95	Solute carrier family 12 member 4													0.0957089	0.108107	0.975728	DCTN3	O75935	Dynactin subunit 3	0.000140532	0.0421596	-1.02805	CAST	P20810	Calpastatin
0.00256471	0.182822	0.614208	PLS3	P13797	Plastin-3	0.00938553	0.0628464	-1.10585	STAT1	P42224	Signal transducer and activator of transcription 1-alpha/beta													0.101067	0.110194	0.975516	EMC1	Q8N766	ER membrane protein complex subunit 1	0.156456	0.127519	-1.02716	S100P	P25815	Protein S100-P
2.63784e-05	0.162809	0.587482	SEPT7	Q16181	Septin-7	0.0852034	0.154806	-1.10196	HEXA	P06865	Beta-hexosaminidase subunit alpha													0.126044	0.12081	0.969548	PNMA1	Q8ND90	Paraneoplastic antigen Ma1	0.00195838	0.0508327	-1.01989	PLXNB2	O15031	Plexin-B2
0.00203861	0.210104	0.576501	TUBA4A	P68366	Tubulin alpha-4A chain	0.120402	0.181379	-1.10183	MRPL28	Q13084	39S ribosomal protein L28, mitochondrial													0.0572393	0.0896129	0.968168	CST3	P01034	Cystatin-C	0.00106589	0.0496461	-1.01852	RCCD1	A6NED2	RCC1 domain-containing protein 1
0.000928019	0.209027	0.563662	NAGK	Q9UJ70	N-acetyl-D-glucosamine kinase	0.0937809	0.161562	-1.10148	HADH	Q16836	Hydroxyacyl-coenzyme A dehydrogenase, mitochondrial													0.148833	0.135188	0.963539	LSM12	Q3MHD2	Protein LSM12 homolog	0.367113	0.243474	-1.01782	C12orf57	Q99622	Protein C10
0.00716912	0.246232	0.557509	CAPN2	P17655	Calpain-2 catalytic subunit	0.130712	0.192298	-1.09787	COX6B1	P14854	Cytochrome c oxidase subunit 6B1													0.00117832	0.0517753	0.960625	ITGB6	P18564	Integrin beta-6	0.215266	0.157873	-1.01677	RBBP9	O75884	Putative hydrolase RBBP9
0.00143259	0.233676	0.538211	PLIN3	O60664	Perilipin-3	0.000340124	0.0497778	-1.0926	GALM	Q96C23	Aldose 1-epimerase													0.090679	0.108107	0.958323	CTSL	P07711	Cathepsin L1;Cathepsin L1 heavy chain;Cathepsin L1 light chain	0.0732569	0.0923004	-1.01646	SF3B1	O75533	Splicing factor 3B subunit 1
						0.0313851	0.0999663	-1.09116	SLC22A18	Q96BI1	Solute carrier family 22 member 18													0.109946	0.117422	0.955332	NDUFA12	Q9UI09	NADH dehydrogenase [ubiquinone] 1 alpha subcomplex subunit 12	0.195142	0.147115	-1.0153	TOR1A	O14656	Torsin-1A
						0.0264348	0.0961888	-1.09029	ALDH9A1	P49189	4-trimethylaminobutyraldehyde dehydrogenase													0.0873502	0.107434	0.952949	EBNA1BP2	Q99848	Probable rRNA-processing protein EBP2	0.00620369	0.054039	-1.01088	HADH	Q16836	Hydroxyacyl-coenzyme A dehydrogenase, mitochondrial
						0.0299198	0.100123	-1.07925	MAP2K3	P46734	Dual specificity mitogen-activated protein kinase kinase 3													0.0849189	0.105989	0.951745	ST13	P50502	Hsc70-interacting protein;Putative protein FAM10A4;Putative protein FAM10A5	0.015612	0.0603315	-1.01039	PDCD6	O75340	Programmed cell death protein 6
						0.188064	0.24893	-1.07762	TSC22D1	Q15714	TSC22 domain family protein 1;TSC22 domain family protein 3;TSC22 domain family protein 4;TSC22 domain family protein 2													0.000305043	0.0493333	0.944571	LUC7L3	O95232	Luc7-like protein 3	0.0155649	0.0604986	-1.01006	LASP1	Q14847	LIM and SH3 domain protein 1
						0.141537	0.209961	-1.06873	CKAP4	Q07065	Cytoskeleton-associated protein 4													0.00984931	0.0621848	0.937871	BZW1	Q7L1Q6	Basic leucine zipper and W2 domain-containing protein 1	0.0301828	0.0716522	-1.00352	LRBA	P50851	Lipopolysaccharide-responsive and beige-like anchor protein
						0.115649	0.18518	-1.06118	UBXN1	Q04323	UBX domain-containing protein 1													0.00832585	0.0592201	0.937718	EHD4	Q9H223	EH domain-containing protein 4	0.0740519	0.0929421	-1.00256	TRMT61A	Q96FX7	tRNA (adenine(58)-N(1))-methyltransferase catalytic subunit TRMT61A
						0.0479285	0.127739	-1.05909	PTGR1	Q14914	Prostaglandin reductase 1													0.0194666	0.0718257	0.932129	G3BP2	Q9UN86	Ras GTPase-activating protein-binding protein 2	0.0763305	0.0934455	-0.999774	BIRC6	Q9NR09	Baculoviral IAP repeat-containing protein 6
						0.000371633	0.0485714	-1.05747	UBE2G2	P60604	Ubiquitin-conjugating enzyme E2 G2													0.00722798	0.0587232	0.930674	RALB	P11234	Ras-related protein Ral-B;Ras-related protein Ral-A	0.00433988	0.0542492	-0.993349	HNRNPA3	P51991	Heterogeneous nuclear ribonucleoprotein A3
						0.0747739	0.154812	-1.05158	LETM1	O95202	LETM1 and EF-hand domain-containing protein 1, mitochondrial													0.0142436	0.070402	0.911494	EIF2B1	Q14232	Translation initiation factor eIF-2B subunit alpha	0.107956	0.111019	-0.986017	DIDO1	Q9BTC0	Death-inducer obliterator 1
						0.0292793	0.105216	-1.04703	DPM1	O60762	Dolichol-phosphate mannosyltransferase subunit 1													0.223879	0.175138	0.907651	RPS9	P46781	40S ribosomal protein S9	0.00192704	0.0524265	-0.981766	DHFR	P00374	Dihydrofolate reductase
						0.0869561	0.164736	-1.04116	NAA15	Q9BXJ9	N-alpha-acetyltransferase 15, NatA auxiliary subunit													0.0248475	0.0768018	0.905395	ERP44	Q9BS26	Endoplasmic reticulum resident protein 44	0.00568435	0.0567975	-0.974579	CTBP1	Q13363	C-terminal-binding protein 1
						0.0392159	0.125805	-1.03292	CECR5	Q9BXW7	Cat eye syndrome critical region protein 5													0.0177187	0.0738389	0.901574	STK24	Q9Y6E0	Serine/threonine-protein kinase 24;Serine/threonine-protein kinase 24 36 kDa subunit;Serine/threonine-protein kinase 24 12 kDa subunit	0.000991411	0.0504402	-0.973446	HIBADH	P31937	3-hydroxyisobutyrate dehydrogenase, mitochondrial
						0.00125565	0.0520178	-1.03055	DCXR	Q7Z4W1	L-xylulose reductase													0.0013692	0.0543421	0.897835	TWF2	Q6IBS0	Twinfilin-2	0.001977	0.0525857	-0.972838	BASP1	P80723	Brain acid soluble protein 1
						0.0657645	0.151949	-1.0229	ATE1	O95260	Arginyl-tRNA--protein transferase 1													0.311101	0.22974	0.886591	C9orf64	Q5T6V5	UPF0553 protein C9orf64	0.0764692	0.0969173	-0.972446	SYNE2	Q8WXH0	Nesprin-2
						0.14777	0.231447	-1.01452	CAB39	Q9Y376	Calcium-binding protein 39													0.0119107	0.070934	0.88162	HN1	Q9UK76	Hematological and neurological expressed 1 protein;Hematological and neurological expressed 1 protein, N-terminally processed	0.171649	0.144346	-0.969924	POLR1C	O15160	DNA-directed RNA polymerases I and III subunit RPAC1
						0.0160701	0.0968338	-1.01034	POLR2H	P52434	DNA-directed RNA polymerases I, II, and III subunit RPABC3													0.0067626	0.063727	0.879942	ERMP1	Q7Z2K6	Endoplasmic reticulum metallopeptidase 1	0.237712	0.173303	-0.966344	MGLL	Q99685	Monoglyceride lipase
						0.019944	0.100102	-1.00602	SQRDL	Q9Y6N5	Sulfide:quinone oxidoreductase, mitochondrial													0.000120403	0.0511603	0.87746	ACTN1	P12814	Alpha-actinin-1	0.0819869	0.103064	-0.961138	TOM1L1	O75674	TOM1-like protein 1
						0.011383	0.0912956	-0.994516	AKR1C3	P42330	Aldo-keto reductase family 1 member C3													0.00601855	0.0645876	0.863013	S100A16	Q96FQ6	Protein S100-A16	0.165559	0.144075	-0.95683	TXNRD1	Q16881	Thioredoxin reductase 1, cytoplasmic
						0.00590025	0.0738526	-0.993075	CLPX	O76031	ATP-dependent Clp protease ATP-binding subunit clpX-like, mitochondrial													0.00262781	0.0585029	0.862982	MYL1	P05976	Myosin light chain 1/3, skeletal muscle isoform;Myosin light chain 3	0.0508131	0.0877955	-0.95324	KIAA1033	Q2M389	WASH complex subunit 7
						0.0748175	0.163383	-0.992691	BET1	O15155	BET1 homolog													0.00713837	0.0680404	0.859619	PAWR	Q96IZ0	PRKC apoptosis WT1 regulator protein	0.00320329	0.0543922	-0.951897	PYCARD	Q9ULZ3	Apoptosis-associated speck-like protein containing a CARD
						0.0983522	0.185564	-0.991503	PTGES2	Q9H7Z7	Prostaglandin E synthase 2;Prostaglandin E synthase 2 truncated form													0.232289	0.189149	0.858679	RPL13A	P40429	60S ribosomal protein L13a	0.0138442	0.0644341	-0.947689	HNRNPDL	O14979	Heterogeneous nuclear ribonucleoprotein D-like
						0.0257792	0.113804	-0.99121	RAB5B	P61020	Ras-related protein Rab-5B													0.332855	0.249426	0.852912	PUS7	Q96PZ0	Pseudouridylate synthase 7 homolog	0.00125832	0.0526331	-0.946236	MCM5	P33992	DNA replication licensing factor MCM5
						0.00168689	0.056664	-0.983595	AGR2	O95994	Anterior gradient protein 2 homolog													0.055253	0.103552	0.852061	LAMC1	P11047	Laminin subunit gamma-1	0.00965322	0.0602967	-0.945946	SOD1	P00441	Superoxide dismutase [Cu-Zn]
						0.00812981	0.0836436	-0.983411	TOMM70A	O94826	Mitochondrial import receptor subunit TOM70													0.0019738	0.0586705	0.847871	FADS2	O95864	Fatty acid desaturase 2	6.6998e-05	0.0462435	-0.94592	LACTB2	Q53H82	Beta-lactamase-like protein 2
						0.0553333	0.150664	-0.981096	YAP1	P46937	Transcriptional coactivator YAP1													0.000471672	0.0542654	0.846988	SEPT7	Q16181	Septin-7	0.0325808	0.0769047	-0.944772	DHCR24	Q15392	Delta(24)-sterol reductase
						0.0187179	0.104242	-0.977727	FDXR	P22570	NADPH:adrenodoxin oxidoreductase, mitochondrial													0.0105043	0.0740143	0.845512	RPLP2	P05387	60S acidic ribosomal protein P2	0.165959	0.145033	-0.943409	MRPS9	P82933	28S ribosomal protein S9, mitochondrial
						0.0190723	0.103924	-0.975762	CAT	P04040	Catalase													0.0342484	0.0921811	0.845013	LACC1	Q8IV20	Laccase domain-containing protein 1	0.194775	0.157551	-0.941291	KNTC1	P50748	Kinetochore-associated protein 1
						0.155925	0.243869	-0.974861	ALDH4A1	P30038	Delta-1-pyrroline-5-carboxylate dehydrogenase, mitochondrial													0.0117664	0.0749657	0.83739	PVR	P15151	Poliovirus receptor	0.0351191	0.0801569	-0.939489	ADD1	P35611	Alpha-adducin
						0.07321	0.167121	-0.97074	COASY	Q13057	Bifunctional coenzyme A synthase;Phosphopantetheine adenylyltransferase;Dephospho-CoA kinase													0.0926176	0.125705	0.833818	RPS11	P62280	40S ribosomal protein S11	0.00233436	0.0543867	-0.935823	MARCKS	P29966	Myristoylated alanine-rich C-kinase substrate
						0.0040778	0.0757361	-0.950734	MRPS18B	Q9Y676	28S ribosomal protein S18b, mitochondrial													0.00524096	0.0680101	0.83316	TPD52	P55327	Tumor protein D52	0.000880167	0.0523055	-0.93235	AGFG1	P52594	Arf-GAP domain and FG repeat-containing protein 1
						0.00583357	0.0868274	-0.94578	SLC25A11	Q02978	Mitochondrial 2-oxoglutarate/malate carrier protein													0.000208428	0.0542475	0.832833	TUBB3	Q13509	Tubulin beta-3 chain	0.000177984	0.0492308	-0.931779	GBE1	Q04446	1,4-alpha-glucan-branching enzyme
						0.118763	0.227477	-0.93996	CERS2	Q96G23	Ceramide synthase 2													0.00110262	0.058457	0.832443	FLNB	O75369	Filamin-B	0.228519	0.174625	-0.926791	COMMD2	Q86X83	COMM domain-containing protein 2
						0.00207744	0.070446	-0.934545	ASPH	Q12797	Aspartyl/asparaginyl beta-hydroxylase													0.0614816	0.111377	0.830061	HMGA2	P52926	High mobility group protein HMGI-C	0.0425046	0.0850954	-0.925557	CTSA	P10619	Lysosomal protective protein;Lysosomal protective protein 32 kDa chain;Lysosomal protective protein 20 kDa chain
						0.00950708	0.0977427	-0.930174	SETD3	Q86TU7	Histone-lysine N-methyltransferase setd3													0.0130659	0.0769732	0.829647	PPP1R14B	Q96C90	Protein phosphatase 1 regulatory subunit 14B	0.208327	0.163205	-0.923808	COPS5	Q92905	COP9 signalosome complex subunit 5
						0.00468655	0.0886883	-0.924209	DAK	Q3LXA3	Bifunctional ATP-dependent dihydroxyacetone kinase/FAD-AMP lyase (cyclizing);ATP-dependent dihydroxyacetone kinase;FAD-AMP lyase (cyclizing)													0.162763	0.160362	0.827623	HSPA14	Q0VDF9	Heat shock 70 kDa protein 14	0.0256889	0.0757387	-0.921157	BLVRB	P30043	Flavin reductase (NADPH)
						0.00116464	0.0636283	-0.923487	ALDH3A2	P51648	Fatty aldehyde dehydrogenase													0.000466998	0.0570343	0.825831	SEPT2	Q15019	Septin-2	0.000582483	0.0519403	-0.92093	ACOT13	Q9NPJ3	Acyl-coenzyme A thioesterase 13;Acyl-coenzyme A thioesterase 13, N-terminally processed
						0.0127653	0.104489	-0.923263	CPLX2	Q6PUV4	Complexin-2													0.000107111	0.0537627	0.824596	SBDS	Q9Y3A5	Ribosome maturation protein SBDS	0.161586	0.146809	-0.915431	COMMD6	Q7Z4G1	COMM domain-containing protein 6
						0.0125301	0.10506	-0.922142	BLVRB	P30043	Flavin reductase (NADPH)													0.00990041	0.0751376	0.822223	CSDE1	O75534	Cold shock domain-containing protein E1	0.0216001	0.0744687	-0.913027	FDXR	P22570	NADPH:adrenodoxin oxidoreductase, mitochondrial
						0.0130525	0.104492	-0.921701	CASP7	P55210	Caspase-7;Caspase-7 subunit p20;Caspase-7 subunit p11													0.245279	0.204877	0.820534	UBFD1	O14562	Ubiquitin domain-containing protein UBFD1	0.0307186	0.0823707	-0.909033	REEP6	Q96HR9	Receptor expression-enhancing protein 6
						0.00401718	0.0834172	-0.921295	PIR	O00625	Pirin													0.116312	0.144157	0.818756	HNRNPU	Q00839	Heterogeneous nuclear ribonucleoprotein U	0.096644	0.117287	-0.905007	PRKAA1	Q13131	5-AMP-activated protein kinase catalytic subunit alpha-1
						0.0363737	0.144301	-0.917902	CTBP1	Q13363	C-terminal-binding protein 1													0.00876939	0.0744111	0.816307	VPS28	Q9UK41	Vacuolar protein sorting-associated protein 28 homolog	0.0521449	0.0938	-0.902622	TXN	P10599	Thioredoxin
						0.00194913	0.0740993	-0.914461	ATP5F1	P24539	ATP synthase F(0) complex subunit B1, mitochondrial													0.162111	0.163727	0.803432	BTF3L4	Q96K17	Transcription factor BTF3 homolog 4	0.200798	0.163465	-0.901528	NIPSNAP1	Q9BPW8	Protein NipSnap homolog 1
						0.00825933	0.0980698	-0.913599	CALU	O43852	Calumenin													0.216467	0.191806	0.802163	NFKB1	P19838	Nuclear factor NF-kappa-B p105 subunit;Nuclear factor NF-kappa-B p50 subunit	0.136572	0.139213	-0.900204	NDRG3	Q9UGV2	Protein NDRG3
						0.0371337	0.147142	-0.912968	PCBD1	P61457	Pterin-4-alpha-carbinolamine dehydratase													0.0583641	0.115859	0.798453	DDX5	P17844	Probable ATP-dependent RNA helicase DDX5	0.19803	0.163871	-0.89944	SIN3A	Q96ST3	Paired amphipathic helix protein Sin3a
						0.00301035	0.0829833	-0.906138	MRPS10	P82664	28S ribosomal protein S10, mitochondrial													0.00469945	0.0720673	0.795362	ATXN2L	Q8WWM7	Ataxin-2-like protein	0.145349	0.143913	-0.899298	MRI1	Q9BV20	Methylthioribose-1-phosphate isomerase
						0.000273987	0.0598444	-0.900325	AKR1D1	P51857	3-oxo-5-beta-steroid 4-dehydrogenase													0.00119725	0.0634149	0.785177	PALLD	Q8WX93	Palladin	0.0294573	0.0831064	-0.892634	XPNPEP1	Q9NQW7	Xaa-Pro aminopeptidase 1
						0.00899127	0.0998436	-0.900128	PPA2	Q9H2U2	Inorganic pyrophosphatase 2, mitochondrial													0.103326	0.144607	0.781065	WARS	P23381	Tryptophan--tRNA ligase, cytoplasmic;T1-TrpRS;T2-TrpRS	0.00778492	0.0668193	-0.874622	NAT2	P11245	Arylamine N-acetyltransferase 2
						0.00781715	0.100367	-0.896372	GINS4	Q9BRT9	DNA replication complex GINS protein SLD5;DNA replication complex GINS protein SLD5, N-terminally processed													6.82545e-05	0.0563323	0.777077	MYH9	P35579	Myosin-9	0.180566	0.16032	-0.873367	POF1B	Q8WVV4	Protein POF1B
						0.00338418	0.0900447	-0.892895	SLC1A5	Q15758	Neutral amino acid transporter B(0)													0.139472	0.16152	0.766692	WDR77	Q9BQA1	Methylosome protein 50	0.0305607	0.08545	-0.871782	PARVA	Q9NVD7	Alpha-parvin
						0.0753464	0.190577	-0.889398	CTNNA2	P26232	Catenin alpha-2													7.29903e-05	0.0577485	0.763156	KPNA2	P52292	Importin subunit alpha-1	0.000208197	0.0523755	-0.870934	IL18	Q14116	Interleukin-18
						0.0104617	0.107433	-0.88857	TIMM13	Q9Y5L4	Mitochondrial import inner membrane translocase subunit Tim13													0.199846	0.194681	0.760068	TMEM38B	Q9NVV0	Trimeric intracellular cation channel type B	0.00949815	0.0705771	-0.869152	FAM107B	Q9H098	Protein FAM107B
						0.0224859	0.134239	-0.886239	COPS3	Q9UNS2	COP9 signalosome complex subunit 3													0.054937	0.12036	0.757884	PPAP2C	O43688	Lipid phosphate phosphohydrolase 2	0.000269153	0.0516632	-0.866261	GRB2	P62993	Growth factor receptor-bound protein 2
						0.0565968	0.175067	-0.880599	COMMD6	Q7Z4G1	COMM domain-containing protein 6													0.108737	0.150838	0.755499	CANX	P27824	Calnexin	0.187275	0.163698	-0.860976	CCDC51	Q96ER9	Coiled-coil domain-containing protein 51
						0.00164076	0.0833311	-0.880166	CTSD	P07339	Cathepsin D;Cathepsin D light chain;Cathepsin D heavy chain													0.0345922	0.109832	0.753878	PPIH	O43447	Peptidyl-prolyl cis-trans isomerase H	0.000104318	0.0520438	-0.858083	PGD	P52209	6-phosphogluconate dehydrogenase, decarboxylating
						0.00303026	0.0910094	-0.878097	GOT1	P17174	Aspartate aminotransferase, cytoplasmic													0.284096	0.24385	0.750704	CKAP5	Q14008	Cytoskeleton-associated protein 5	0.0838404	0.11801	-0.856259	TOR1AIP2	Q8NFQ8	Torsin-1A-interacting protein 2
						0.00357122	0.09264	-0.877066	ANXA4	P09525	Annexin A4													0.0442332	0.118203	0.740426	BTBD11	A6QL63	Ankyrin repeat and BTB/POZ domain-containing protein BTBD11	0.122226	0.14048	-0.851571	PPOX	P50336	Protoporphyrinogen oxidase
						0.0951878	0.221705	-0.872974	ALG1	Q9BT22	Chitobiosyldiphosphodolichol beta-mannosyltransferase													0.000236574	0.0634828	0.735463	MYL6	P60660	Myosin light polypeptide 6	0.27829	0.219022	-0.845358	CEP290	O15078	Centrosomal protein of 290 kDa
						0.010429	0.113867	-0.872228	FAH	P16930	Fumarylacetoacetase													0.0108398	0.0925976	0.734565	REXO2	Q9Y3B8	Oligoribonuclease, mitochondrial	0.0297292	0.0901167	-0.843953	SHMT1	P34896	Serine hydroxymethyltransferase, cytosolic
						0.083309	0.209797	-0.872007	GCN1L1	Q92616	Translational activator GCN1													0.128019	0.163938	0.73446	TMED3	Q9Y3Q3	Transmembrane emp24 domain-containing protein 3	0.0616768	0.110218	-0.838842	TRIP6	Q15654	Thyroid receptor-interacting protein 6
						0.0913706	0.217182	-0.869656	HRSP12	P52758	Ribonuclease UK114													0.0646625	0.135147	0.730991	MANF	P55145	Mesencephalic astrocyte-derived neurotrophic factor	0.134743	0.146569	-0.837851	EMC2	Q15006	ER membrane protein complex subunit 2
						0.00576439	0.100385	-0.868057	PGD	P52209	6-phosphogluconate dehydrogenase, decarboxylating													0.00163718	0.0746885	0.729603	RSU1	Q15404	Ras suppressor protein 1	0.0243855	0.0853747	-0.836552	PIGK	Q92643	GPI-anchor transamidase
						0.0331581	0.151949	-0.867124	NPTN	Q9Y639	Neuroplastin													0.00422185	0.0820172	0.729274	IGBP1	P78318	Immunoglobulin-binding protein 1	0.0175065	0.0823413	-0.834975	DDRGK1	Q96HY6	DDRGK domain-containing protein 1
						0.0339287	0.153845	-0.865023	LONP1	P36776	Lon protease homolog, mitochondrial													0.0179968	0.0999704	0.728284	HM13	Q8TCT9	Minor histocompatibility antigen H13	0.0121469	0.0755928	-0.833646	ESYT1	Q9BSJ8	Extended synaptotagmin-1
						0.00326879	0.0946261	-0.863997	HMGCS1	Q01581	Hydroxymethylglutaryl-CoA synthase, cytoplasmic													0.190339	0.198941	0.728174	HERC4	Q5GLZ8	Probable E3 ubiquitin-protein ligase HERC4	0.00318051	0.0632533	-0.832913	ALDH5A1	P51649	Succinate-semialdehyde dehydrogenase, mitochondrial
						0.0239059	0.143162	-0.862631	PAICS	P22234	Multifunctional protein ADE2;Phosphoribosylaminoimidazole-succinocarboxamide synthase;Phosphoribosylaminoimidazole carboxylase													0.111481	0.158319	0.726603	NUFIP2	Q7Z417	Nuclear fragile X mental retardation-interacting protein 2	0.00168478	0.0582663	-0.832308	PPA2	Q9H2U2	Inorganic pyrophosphatase 2, mitochondrial
						0.00573439	0.1	-0.861423	AGFG1	P52594	Arf-GAP domain and FG repeat-containing protein 1													0.00404229	0.0825983	0.724859	FKBP10	Q96AY3	Peptidyl-prolyl cis-trans isomerase FKBP10	0.00349121	0.0638848	-0.831963	ILF2	Q12905	Interleukin enhancer-binding factor 2
						0.0714744	0.197637	-0.860799	ZNF787	Q6DD87	Zinc finger protein 787													0.0741156	0.142678	0.724427	BAG3	O95817	BAG family molecular chaperone regulator 3	0.000238494	0.0541639	-0.829159	ATP6V1H	Q9UI12	V-type proton ATPase subunit H
						0.0734779	0.199435	-0.858446	PGPEP1	Q9NXJ5	Pyroglutamyl-peptidase 1													0.265437	0.243559	0.714627	VAPA	Q9P0L0	Vesicle-associated membrane protein-associated protein A	0.00628852	0.0709854	-0.824525	CYB5B	O43169	Cytochrome b5 type B
						0.022418	0.14252	-0.854202	UBE2D3	P61077	Ubiquitin-conjugating enzyme E2 D3;Ubiquitin-conjugating enzyme E2 D2													0.212956	0.215127	0.712139	PARN	O95453	Poly(A)-specific ribonuclease PARN	0.000385566	0.0573918	-0.82007	RNPEP	Q9H4A4	Aminopeptidase B
						0.00110449	0.0884013	-0.841633	CAST	P20810	Calpastatin													0.0593491	0.136984	0.711435	RPS13	P62277	40S ribosomal protein S13	0.231556	0.198357	-0.816893	HEPH	Q9BQS7	Hephaestin
						0.0988325	0.233943	-0.836288	TACC1	O75410	Transforming acidic coiled-coil-containing protein 1													0.101001	0.15734	0.711022	AKAP12	Q02952	A-kinase anchor protein 12	0.215966	0.189052	-0.816263	USMG5	Q96IX5	Up-regulated during skeletal muscle growth protein 5
						0.0135668	0.132908	-0.833296	TRAP1	Q12931	Heat shock protein 75 kDa, mitochondrial													0.21976	0.219257	0.70937	SAAL1	Q96ER3	Protein SAAL1	0.130888	0.149123	-0.815512	CNBP	P62633	Cellular nucleic acid-binding protein
						0.0019351	0.0961939	-0.832274	TIMM50	Q3ZCQ8	Mitochondrial import inner membrane translocase subunit TIM50													0.00267658	0.0821935	0.709119	CD44	P16070	CD44 antigen	0.00758779	0.0742306	-0.814396	DBI	P07108	Acyl-CoA-binding protein
						0.0317939	0.160148	-0.830866	BAG2	O95816	BAG family molecular chaperone regulator 2													0.19651	0.207606	0.704244	ABCF1	Q8NE71	ATP-binding cassette sub-family F member 1	0.00231208	0.0643655	-0.808013	COPS4	Q9BT78	COP9 signalosome complex subunit 4
						0.0335967	0.162118	-0.829583	EFHD2	Q96C19	EF-hand domain-containing protein D2													8.22887e-05	0.066844	0.702198	HSPA5	P11021	78 kDa glucose-regulated protein	0.00698142	0.0745634	-0.80622	ATP5F1	P24539	ATP synthase F(0) complex subunit B1, mitochondrial
						0.0148401	0.136927	-0.826442	CBR1	P16152	Carbonyl reductase [NADPH] 1													0.110078	0.163938	0.697893	EEA1	Q15075	Early endosome antigen 1	0.121521	0.146612	-0.803263	UBE2G2	P60604	Ubiquitin-conjugating enzyme E2 G2
						0.00128619	0.0943436	-0.824188	PSPH	P78330	Phosphoserine phosphatase													0.00267206	0.0843652	0.696971	UFD1L	Q92890	Ubiquitin fusion degradation protein 1 homolog	0.206671	0.189679	-0.803162	USP9X	Q93008	Probable ubiquitin carboxyl-terminal hydrolase FAF-X
						0.00331263	0.102925	-0.824117	MRPL24	Q96A35	39S ribosomal protein L24, mitochondrial													0.221662	0.226604	0.691268	CORO1C	Q9ULV4	Coronin-1C	0.258471	0.217201	-0.799317	AARSD1	Q9BTE6	Alanyl-tRNA editing protein Aarsd1
						0.00873798	0.126617	-0.81992	SLC3A2	P08195	4F2 cell-surface antigen heavy chain													0.00911623	0.097283	0.691052	UCK2	Q9BZX2	Uridine-cytidine kinase 2	0.229829	0.201945	-0.796281	NCLN	Q969V3	Nicalin
						0.00172238	0.0964734	-0.819647	PRDX3	P30048	Thioredoxin-dependent peroxide reductase, mitochondrial													0.189242	0.208027	0.69007	NUDT4	Q9NZJ9	Diphosphoinositol polyphosphate phosphohydrolase 2;Diphosphoinositol polyphosphate phosphohydrolase 3-beta;Diphosphoinositol polyphosphate phosphohydrolase 3-alpha	0.0188442	0.0887317	-0.796273	UBXN1	Q04323	UBX domain-containing protein 1
						0.000699265	0.0904304	-0.817719	CYB5B	O43169	Cytochrome b5 type B													0.00688849	0.0941445	0.685998	EFTUD2	Q15029	116 kDa U5 small nuclear ribonucleoprotein component	0.188527	0.179182	-0.794159	GLDC	P23378	Glycine dehydrogenase (decarboxylating), mitochondrial
						0.001471	0.0962523	-0.816957	RAB10	P61026	Ras-related protein Rab-10													0.113673	0.168315	0.684446	TM9SF4	Q92544	Transmembrane 9 superfamily member 4	0.0244568	0.0933719	-0.789706	DNPEP	Q9ULA0	Aspartyl aminopeptidase
						0.0138085	0.137845	-0.816387	TOM1L1	O75674	TOM1-like protein 1													0.000919132	0.079489	0.683303	PLEC	Q15149	Plectin	0.00658535	0.0750888	-0.789516	TRAP1	Q12931	Heat shock protein 75 kDa, mitochondrial
						0.00230688	0.100514	-0.814673	CLUH	O75153	Clustered mitochondria protein homolog													0.00271203	0.0872279	0.681179	PRNP	P04156	Major prion protein	0.0146743	0.0845846	-0.788842	CARHSP1	Q9Y2V2	Calcium-regulated heat stable protein 1
						0.00869155	0.128234	-0.810904	TPPP3	Q9BW30	Tubulin polymerization-promoting protein family member 3													0.00963761	0.102936	0.674208	FABP5	Q01469	Fatty acid-binding protein, epidermal	0.00226501	0.067869	-0.785514	RPS6KA3	P51812	Ribosomal protein S6 kinase alpha-3
						0.0788885	0.230378	-0.808968	PYCARD	Q9ULZ3	Apoptosis-associated speck-like protein containing a CARD													0.00504691	0.0936245	0.674051	CSRP1	P21291	Cysteine and glycine-rich protein 1	0.0210428	0.092251	-0.783321	NPEPPS	P55786	Puromycin-sensitive aminopeptidase
						0.0794652	0.231668	-0.806325	POLA2	Q14181	DNA polymerase alpha subunit B													0.0584856	0.145185	0.673559	AP2M1	Q96CW1	AP-2 complex subunit mu	0.000762755	0.0620164	-0.783177	RPAP3	Q9H6T3	RNA polymerase II-associated protein 3
						0.0274705	0.162447	-0.803452	SARS2	Q9NP81	Serine--tRNA ligase, mitochondrial													0.00187444	0.0859669	0.670647	MYL12A	P19105	Myosin regulatory light chain 12A;Myosin regulatory light chain 12B;Myosin regulatory light polypeptide 9	0.000253284	0.0582588	-0.781733	MCM7	P33993	DNA replication licensing factor MCM7
						0.00494597	0.118789	-0.802984	TNS3	Q68CZ2	Tensin-3													0.000581745	0.0792035	0.667538	MSN	P26038	Moesin	0.0958326	0.141481	-0.780898	IFT27	Q9BW83	Intraflagellar transport protein 27 homolog
						0.0446169	0.184983	-0.801558	XPO5	Q9HAV4	Exportin-5													0.0435707	0.143101	0.653992	CNNM4	Q6P4Q7	Metal transporter CNNM4	0.0397538	0.109274	-0.776913	LIG1	P18858	DNA ligase 1
						0.00939519	0.134181	-0.794908	ASB9	Q96DX5	Ankyrin repeat and SOCS box protein 9													0.000434206	0.0830107	0.651314	CNN3	Q15417	Calponin-3	0.000826675	0.0635925	-0.773019	MCM6	Q14566	DNA replication licensing factor MCM6
						0.0158418	0.149749	-0.793624	TACO1	Q9BSH4	Translational activator of cytochrome c oxidase 1													0.0194543	0.12032	0.650923	SH3BGRL3	Q9H299	SH3 domain-binding glutamic acid-rich-like protein 3	0.00344209	0.0732506	-0.771814	CYB5A	P00167	Cytochrome b5
						0.0349492	0.176689	-0.792499	ALDH5A1	P51649	Succinate-semialdehyde dehydrogenase, mitochondrial													0.0407601	0.142808	0.649453	SARS	P49591	Serine--tRNA ligase, cytoplasmic	0.00236362	0.0703824	-0.771496	ACAT2	Q9BWD1	Acetyl-CoA acetyltransferase, cytosolic
						0.022191	0.161264	-0.789934	SRC	P12931	Proto-oncogene tyrosine-protein kinase Src													0.00538516	0.103502	0.647685	TWF1	Q12792	Twinfilin-1	0.291354	0.244092	-0.770942	PREPL	Q4J6C6	Prolyl endopeptidase-like
						0.00760433	0.13241	-0.789124	CHMP3	Q9Y3E7	Charged multivesicular body protein 3													0.171065	0.213883	0.645925	NRBP1	Q9UHY1	Nuclear receptor-binding protein	0.000439068	0.0604628	-0.769559	G6PD	P11413	Glucose-6-phosphate 1-dehydrogenase
						0.0117459	0.144018	-0.783974	RPAP3	Q9H6T3	RNA polymerase II-associated protein 3													0.0604869	0.15666	0.640661	SIRPA	P78324	Tyrosine-protein phosphatase non-receptor type substrate 1;Signal-regulatory protein beta-1 isoform 3	0.0129034	0.0867654	-0.769047	VPS37A	Q8NEZ2	Vacuolar protein sorting-associated protein 37A
						0.00773657	0.133967	-0.782527	LACTB2	Q53H82	Beta-lactamase-like protein 2													0.0836119	0.166972	0.635977	TGOLN2	O43493	Trans-Golgi network integral membrane protein 2	0.105323	0.146601	-0.768168	HDDC3	Q8N4P3	Guanosine-3,5-bis(diphosphate) 3-pyrophosphohydrolase MESH1
						0.00764045	0.133656	-0.781142	ATXN10	Q9UBB4	Ataxin-10													0.0552052	0.156222	0.631046	EWSR1	Q01844	RNA-binding protein EWS	0.000880495	0.0645299	-0.765745	ACAA2	P42765	3-ketoacyl-CoA thiolase, mitochondrial
						2.39447e-05	0.0827067	-0.77832	DLAT	P10515	Dihydrolipoyllysine-residue acetyltransferase component of pyruvate dehydrogenase complex, mitochondrial													0.025555	0.135867	0.630416	EIF4E	P06730	Eukaryotic translation initiation factor 4E	0.00367381	0.0748159	-0.763952	MCM4	P33991	DNA replication licensing factor MCM4
						0.0322938	0.180194	-0.771857	TOMM6	Q96B49	Mitochondrial import receptor subunit TOM6 homolog													0.183691	0.228121	0.627996	MKL2	Q9ULH7	MKL/myocardin-like protein 2	0.0454503	0.115351	-0.761721	PRMT5	O14744	Protein arginine N-methyltransferase 5;Protein arginine N-methyltransferase 5, N-terminally processed
						0.00112898	0.103925	-0.771051	ALDH2	P05091	Aldehyde dehydrogenase, mitochondrial													0.00171975	0.0970998	0.623947	HSPB1	P04792	Heat shock protein beta-1	0.160503	0.173521	-0.761573	EHBP1	Q8NDI1	EH domain-binding protein 1
						0.0198436	0.162844	-0.765404	ACAA2	P42765	3-ketoacyl-CoA thiolase, mitochondrial													0.0234138	0.135544	0.622278	MYDGF	Q969H8	Myeloid-derived growth factor	0.0373327	0.11021	-0.761218	PAPSS2	O95340	Bifunctional 3-phosphoadenosine 5-phosphosulfate synthase 2;Sulfate adenylyltransferase;Adenylyl-sulfate kinase
						0.00852378	0.14284	-0.765286	G6PD	P11413	Glucose-6-phosphate 1-dehydrogenase													0.180117	0.228334	0.622163	GTF2E1	P29083	General transcription factor IIE subunit 1	0.00535118	0.0775276	-0.756296	SQRDL	Q9Y6N5	Sulfide:quinone oxidoreductase, mitochondrial
						0.0330558	0.184496	-0.762355	ZMPSTE24	O75844	CAAX prenyl protease 1 homolog													0.000721821	0.0929728	0.620579	VCL	P18206	Vinculin	0.0125261	0.0899357	-0.753732	ZMPSTE24	O75844	CAAX prenyl protease 1 homolog
						0.0125106	0.151627	-0.762252	DHFR	P00374	Dihydrofolate reductase													0.0969163	0.184424	0.617053	SAMD4B	Q5PRF9	Protein Smaug homolog 2	0.0149728	0.0920781	-0.75086	AP2A2	O94973	AP-2 complex subunit alpha-2
						0.0436123	0.20022	-0.761973	NDUFA4	O00483	Cytochrome c oxidase subunit NDUFA4													0.000158964	0.0880653	0.613665	PFKP	Q01813	ATP-dependent 6-phosphofructokinase, platelet type	0.00205014	0.0727177	-0.750705	ALDH1B1	P30837	Aldehyde dehydrogenase X, mitochondrial
						0.000637756	0.103019	-0.759872	ECI1	P42126	Enoyl-CoA delta isomerase 1, mitochondrial													0.0473302	0.157781	0.612497	CAP1	Q01518	Adenylyl cyclase-associated protein 1	0.160543	0.175209	-0.750287	COPS6	Q7L5N1	COP9 signalosome complex subunit 6
						0.00894082	0.146061	-0.756869	HSPA4L	O95757	Heat shock 70 kDa protein 4L													0.0523407	0.159493	0.61068	EIF1AX	P47813	Eukaryotic translation initiation factor 1A, X-chromosomal;Eukaryotic translation initiation factor 1A, Y-chromosomal	0.255495	0.228078	-0.749061	MRPL28	Q13084	39S ribosomal protein L28, mitochondrial
						0.0688812	0.234635	-0.753886	PDHB	P11177	Pyruvate dehydrogenase E1 component subunit beta, mitochondrial													0.0488998	0.158221	0.609186	CD151	P48509	CD151 antigen	0.000565753	0.0649049	-0.749022	AKR1B10	O60218	Aldo-keto reductase family 1 member B10
						0.0374679	0.197272	-0.75042	SHMT1	P34896	Serine hydroxymethyltransferase, cytosolic													0.00293163	0.109298	0.60861	FLNA	P21333	Filamin-A	4.08151e-05	0.0579419	-0.743664	ALDH3A2	P51648	Fatty aldehyde dehydrogenase
						0.0460953	0.210185	-0.748137	GDI2	P50395	Rab GDP dissociation inhibitor beta													0.00066555	0.0971707	0.600285	PPP3CA	Q08209	Serine/threonine-protein phosphatase 2B catalytic subunit alpha isoform	0.00694655	0.0844492	-0.742825	TBCD	Q9BTW9	Tubulin-specific chaperone D
						0.00344831	0.132726	-0.745603	NAMPT	P43490	Nicotinamide phosphoribosyltransferase													0.179562	0.237192	0.595827	VMP1	Q96GC9	Vacuole membrane protein 1	0.000127819	0.0623504	-0.732358	ALDH7A1	P49419	Alpha-aminoadipic semialdehyde dehydrogenase
						0.0122907	0.159443	-0.7441	GPI	P06744	Glucose-6-phosphate isomerase													0.00172674	0.109623	0.591407	MYADM	Q96S97	Myeloid-associated differentiation marker	0.0116427	0.0922583	-0.731808	CPT2	P23786	Carnitine O-palmitoyltransferase 2, mitochondrial
						0.0261345	0.181727	-0.741241	ACACA	Q13085	Acetyl-CoA carboxylase 1;Biotin carboxylase													0.0279767	0.149651	0.59115	ADRM1	Q16186	Proteasomal ubiquitin receptor ADRM1	0.116203	0.15982	-0.731176	IRGQ	Q8WZA9	Immunity-related GTPase family Q protein
						0.00194622	0.12848	-0.733967	RNPEP	Q9H4A4	Aminopeptidase B													0.104427	0.198972	0.590801	NCBP2	P52298	Nuclear cap-binding protein subunit 2	0.0838526	0.144963	-0.729386	ASMTL	O95671	N-acetylserotonin O-methyltransferase-like protein
						0.0227158	0.179576	-0.732665	CBR3	O75828	Carbonyl reductase [NADPH] 3													0.00163986	0.109455	0.589783	PPIB	P23284	Peptidyl-prolyl cis-trans isomerase B	0.154741	0.178025	-0.729364	SCOC	Q9UIL1	Short coiled-coil protein
						0.011468	0.160932	-0.732352	COPS4	Q9BT78	COP9 signalosome complex subunit 4													0.0278257	0.149897	0.589029	BZW2	Q9Y6E2	Basic leucine zipper and W2 domain-containing protein 2	0.134482	0.166759	-0.728173	SLC2A14	Q8TDB8	Solute carrier family 2, facilitated glucose transporter member 14;Solute carrier family 2, facilitated glucose transporter member 3
						0.00277432	0.133921	-0.727649	APEH	P13798	Acylamino-acid-releasing enzyme													0.146206	0.225325	0.587405	EML1	O00423	Echinoderm microtubule-associated protein-like 1	0.00547223	0.0843789	-0.72634	TIMM13	Q9Y5L4	Mitochondrial import inner membrane translocase subunit Tim13
						0.0129957	0.164407	-0.723841	C2orf47	Q8WWC4	Uncharacterized protein C2orf47, mitochondrial													0.0102813	0.130827	0.586828	SPCS2	Q15005	Signal peptidase complex subunit 2	0.000995073	0.0728921	-0.724346	ECI1	P42126	Enoyl-CoA delta isomerase 1, mitochondrial
						0.00652365	0.150536	-0.722594	AKR1B10	O60218	Aldo-keto reductase family 1 member B10													0.00874507	0.127288	0.586384	RTN1	Q16799	Reticulon-1	0.000156793	0.0641979	-0.722127	TKT	P29401	Transketolase
						0.0384645	0.212774	-0.721702	PLSCR1	O15162	Phospholipid scramblase 1													0.0373988	0.159704	0.582258	NUP43	Q8NFH3	Nucleoporin Nup43	0.170054	0.189662	-0.721776	STT3B	Q8TCJ2	Dolichyl-diphosphooligosaccharide--protein glycosyltransferase subunit STT3B
						0.0019359	0.13428	-0.716157	EGLN1	Q9GZT9	Egl nine homolog 1													0.0118251	0.137275	0.581701	PREP	P48147	Prolyl endopeptidase	0.0264563	0.110408	-0.721348	SMAD2	Q15796	Mothers against decapentaplegic homolog 2
						0.0613813	0.242787	-0.716019	HEXB	P07686	Beta-hexosaminidase subunit beta;Beta-hexosaminidase subunit beta chain B;Beta-hexosaminidase subunit beta chain A													0.00357683	0.117348	0.581287	MAP2K1	Q02750	Dual specificity mitogen-activated protein kinase kinase 1	0.000741048	0.072	-0.720927	UGDH	O60701	UDP-glucose 6-dehydrogenase
						0.0513507	0.233282	-0.714935	PAPSS2	O95340	Bifunctional 3-phosphoadenosine 5-phosphosulfate synthase 2;Sulfate adenylyltransferase;Adenylyl-sulfate kinase													0.0715226	0.184848	0.57898	ITGB4	P16144	Integrin beta-4	0.0851106	0.146813	-0.719507	CYB5R3	P00387	NADH-cytochrome b5 reductase 3;NADH-cytochrome b5 reductase 3 membrane-bound form;NADH-cytochrome b5 reductase 3 soluble form
						0.0109223	0.168324	-0.704254	NQO1	P15559	NAD(P)H dehydrogenase [quinone] 1													0.00118953	0.110878	0.577816	ERO1L	Q96HE7	ERO1-like protein alpha	0.041675	0.121529	-0.7145	EFHD2	Q96C19	EF-hand domain-containing protein D2
						0.0103848	0.170669	-0.696025	FKBP4	Q02790	Peptidyl-prolyl cis-trans isomerase FKBP4;Peptidyl-prolyl cis-trans isomerase FKBP4, N-terminally processed													0.00202756	0.115664	0.57671	EHD1	Q9H4M9	EH domain-containing protein 1	0.0230606	0.10943	-0.71359	OSBPL11	Q9BXB4	Oxysterol-binding protein-related protein 11;Oxysterol-binding protein-related protein 10
						0.049918	0.241084	-0.692223	SPAG7	O75391	Sperm-associated antigen 7													1.42914e-05	0.0923629	0.575902	TUBA4A	P68366	Tubulin alpha-4A chain	0.00435031	0.0847615	-0.709378	BAG2	O95816	BAG family molecular chaperone regulator 2
						0.00609498	0.16246	-0.688663	TFRC	P02786	Transferrin receptor protein 1;Transferrin receptor protein 1, serum form													0.112751	0.2095	0.575094	UPF1	Q92900	Regulator of nonsense transcripts 1	0.00223505	0.0793143	-0.709286	THOP1	P52888	Thimet oligopeptidase
						0.0383273	0.233576	-0.679683	MARCKS	P29966	Myristoylated alanine-rich C-kinase substrate													0.00480645	0.125901	0.569972	ADA	P00813	Adenosine deaminase	0.00217712	0.0790306	-0.70676	CNP	P09543	2,3-cyclic-nucleotide 3-phosphodiesterase
						0.019007	0.209285	-0.669087	POLDIP2	Q9Y2S7	Polymerase delta-interacting protein 2													0.0360761	0.16339	0.569113	CNN2	Q99439	Calponin-2	0.00530953	0.0889124	-0.705957	NQO1	P15559	NAD(P)H dehydrogenase [quinone] 1
						0.00633837	0.175411	-0.664692	HSPA2	P54652	Heat shock-related 70 kDa protein 2													0.0130181	0.144313	0.568531	DNAJB1	P25685	DnaJ homolog subfamily B member 1	0.000133635	0.0678987	-0.7055	KIAA1598	A0MZ66	Shootin-1
						0.0181128	0.210306	-0.664101	ACAA1	P09110	3-ketoacyl-CoA thiolase, peroxisomal													0.00784397	0.135459	0.568448	BANF1	O75531	Barrier-to-autointegration factor;Barrier-to-autointegration factor, N-terminally processed	0.000737196	0.0742963	-0.699978	GOT1	P17174	Aspartate aminotransferase, cytoplasmic
						0.000217602	0.135751	-0.663591	HSPD1	P10809	60 kDa heat shock protein, mitochondrial													0.0352225	0.163922	0.565107	TARS	P26639	Threonine--tRNA ligase, cytoplasmic	0.155117	0.189786	-0.698099	COX11	Q9Y6N1	Cytochrome c oxidase assembly protein COX11, mitochondrial
						0.0403029	0.246386	-0.657585	HTATIP2	Q9BUP3	Oxidoreductase HTATIP2													0.0688099	0.189357	0.563224	RAB3GAP1	Q15042	Rab3 GTPase-activating protein catalytic subunit	0.0438773	0.127484	-0.697067	LRSAM1	Q6UWE0	E3 ubiquitin-protein ligase LRSAM1
						0.0159788	0.210201	-0.65543	CRYZ	Q08257	Quinone oxidoreductase													0.00120551	0.11772	0.56097	TPT1	P13693	Translationally-controlled tumor protein	0.000161625	0.0701478	-0.696328	PDLIM1	O00151	PDZ and LIM domain protein 1
						0.0262778	0.233688	-0.648382	NUP43	Q8NFH3	Nucleoporin Nup43													0.137655	0.232111	0.55877	DYNC1LI2	O43237	Cytoplasmic dynein 1 light intermediate chain 2	0.000652263	0.0744516	-0.695833	CLUH	O75153	Clustered mitochondria protein homolog
						0.00885518	0.191798	-0.646327	C1QBP	Q07021	Complement component 1 Q subcomponent-binding protein, mitochondrial													0.0117018	0.14577	0.555702	SSR4	P51571	Translocon-associated protein subunit delta	0.10744	0.164198	-0.695722	SEPHS1	P49903	Selenide, water dikinase 1
						0.0181109	0.221206	-0.646107	ACAT2	Q9BWD1	Acetyl-CoA acetyltransferase, cytosolic													7.80605e-05	0.104202	0.555157	LMAN1	P49257	Protein ERGIC-53	0.029551	0.117817	-0.694656	LPP	Q93052	Lipoma-preferred partner
						0.0101477	0.204044	-0.636087	SRXN1	Q9BYN0	Sulfiredoxin-1													0.10731	0.219024	0.551033	RPS4X	P62701	40S ribosomal protein S4, X isoform	0.0331014	0.120128	-0.69379	SLC1A5	Q15758	Neutral amino acid transporter B(0)
						0.0287111	0.2448	-0.630324	PGM1	P36871	Phosphoglucomutase-1													0.037274	0.173476	0.546794	PDCD6IP	Q8WUM4	Programmed cell death 6-interacting protein	0.0899979	0.157817	-0.692967	MPST	P25325	3-mercaptopyruvate sulfurtransferase
						0.00888489	0.209728	-0.62295	ANXA1	P04083	Annexin A1													0.00345557	0.135764	0.544082	PSMD2	Q13200	26S proteasome non-ATPase regulatory subunit 2	0.0136585	0.105799	-0.688035	SLK	Q9H2G2	STE20-like serine/threonine-protein kinase
						0.00696346	0.2092	-0.615347	IDH2	P48735	Isocitrate dehydrogenase [NADP], mitochondrial													0.0340478	0.173468	0.543499	DCTN5	Q9BTE1	Dynactin subunit 5	0.00927226	0.0991178	-0.686644	CRYZ	Q08257	Quinone oxidoreductase
						0.00394559	0.193536	-0.611108	UGDH	O60701	UDP-glucose 6-dehydrogenase													0.0107824	0.150164	0.54207	S100A13	Q99584	Protein S100-A13	0.0376367	0.126272	-0.685927	ANXA11	P50995	Annexin A11
						0.0136295	0.234074	-0.603262	PDHA1	P08559	Pyruvate dehydrogenase E1 component subunit alpha, somatic form, mitochondrial													0.0393991	0.178096	0.540656	EFTUD1	Q7Z2Z2	Elongation factor Tu GTP-binding domain-containing protein 1	0.00349714	0.0890607	-0.684401	TRIM25	Q14258	E3 ubiquitin/ISG15 ligase TRIM25
						0.00581131	0.220817	-0.591853	IL18	Q14116	Interleukin-18													0.00520284	0.144284	0.536339	SGTA	O43765	Small glutamine-rich tetratricopeptide repeat-containing protein alpha	0.016464	0.110017	-0.683704	PAICS	P22234	Multifunctional protein ADE2;Phosphoribosylaminoimidazole-succinocarboxamide synthase;Phosphoribosylaminoimidazole carboxylase
						0.00560624	0.238318	-0.560295	EZR	P15311	Ezrin													0.0415933	0.184098	0.535107	EEF1A2	Q05639	Elongation factor 1-alpha 2	0.0224872	0.116616	-0.683006	AARS	P49588	Alanine--tRNA ligase, cytoplasmic
						0.00122208	0.228597	-0.547686	POR	P16435	NADPH--cytochrome P450 reductase													0.0476759	0.189673	0.534625	RPL23	P62829	60S ribosomal protein L23	0.0208584	0.115417	-0.681969	CDC42	P60953	Cell division control protein 42 homolog
						0.000469519	0.236487	-0.51783	PFKL	P17858	ATP-dependent 6-phosphofructokinase, liver type													0.00353165	0.142757	0.529922	KPNA4	O00629	Importin subunit alpha-3	0.00972529	0.101582	-0.680945	CBR1	P16152	Carbonyl reductase [NADPH] 1
																								0.00606536	0.146607	0.528441	XPOT	O43592	Exportin-T	0.00493018	0.093033	-0.679167	ASB9	Q96DX5	Ankyrin repeat and SOCS box protein 9
																								0.00165534	0.135663	0.52698	RPS2	P15880	40S ribosomal protein S2	0.0155739	0.1109	-0.67606	MYO1B	O43795	Unconventional myosin-Ib
																								0.0331242	0.179278	0.526705	RAP1GDS1	P52306	Rap1 GTPase-GDP dissociation stimulator 1	0.0566272	0.144138	-0.675322	ALDH9A1	P49189	4-trimethylaminobutyraldehyde dehydrogenase
																								0.0383478	0.186111	0.525738	PHGDH	O43175	D-3-phosphoglycerate dehydrogenase	0.203031	0.223581	-0.672407	OSBPL9	Q96SU4	Oxysterol-binding protein-related protein 9
																								0.0386677	0.189451	0.522276	UQCRFS1	P47985	Cytochrome b-c1 complex subunit Rieske, mitochondrial;Cytochrome b-c1 complex subunit 11;Putative cytochrome b-c1 complex subunit Rieske-like protein 1	0.0432583	0.137851	-0.669348	COG3	Q96JB2	Conserved oligomeric Golgi complex subunit 3
																								0.0689362	0.209264	0.521773	RDH13	Q8NBN7	Retinol dehydrogenase 13	0.0986213	0.165248	-0.668816	CASP7	P55210	Caspase-7;Caspase-7 subunit p20;Caspase-7 subunit p11
																								7.53706e-05	0.117864	0.517693	NAGK	Q9UJ70	N-acetyl-D-glucosamine kinase	0.159948	0.199875	-0.66787	COX6B1	P14854	Cytochrome c oxidase subunit 6B1
																								0.0251158	0.178446	0.513999	MAP4K4	O95819	Mitogen-activated protein kinase kinase kinase kinase 4	0.0190888	0.117524	-0.666465	ACOT1	Q86TX2	Acyl-coenzyme A thioesterase 1
																								0.116489	0.245672	0.508767	OCIAD1	Q9NX40	OCIA domain-containing protein 1	0.0707395	0.156185	-0.661743	ACADVL	P49748	Very long-chain specific acyl-CoA dehydrogenase, mitochondrial
																								0.00298945	0.148766	0.507919	SDC1	P18827	Syndecan-1	0.00194409	0.0899399	-0.659916	GGT2	P36268	Inactive gamma-glutamyltranspeptidase 2;Putative gamma-glutamyltranspeptidase 3;Putative gamma-glutamyltranspeptidase 3 heavy chain;Putative gamma-glutamyltranspeptidase 3 light chain
																								0.113469	0.245603	0.506228	S100A6	P06703	Protein S100-A6	0.107154	0.174003	-0.659139	HSPA4L	O95757	Heat shock 70 kDa protein 4L
																								0.00371905	0.153484	0.505793	EIF2A	Q9BY44	Eukaryotic translation initiation factor 2A;Eukaryotic translation initiation factor 2A, N-terminally processed	0.0016817	0.089099	-0.657843	SLC25A11	Q02978	Mitochondrial 2-oxoglutarate/malate carrier protein
																								0.011735	0.167659	0.501655	TMX1	Q9H3N1	Thioredoxin-related transmembrane protein 1	0.00473708	0.0977678	-0.655566	BOD1L1	Q8NFC6	Biorientation of chromosomes in cell division protein 1-like 1
																								0.0432979	0.20566	0.498115	BAP18	Q8IXM2	Chromatin complexes subunit BAP18	0.00601171	0.103331	-0.653154	HTATIP2	Q9BUP3	Oxidoreductase HTATIP2
																								0.00301675	0.157762	0.491047	USP14	P54578	Ubiquitin carboxyl-terminal hydrolase 14	0.00289324	0.09362	-0.653032	PSME2	Q9UL46	Proteasome activator complex subunit 2
																								0.0409672	0.209736	0.486949	SDF4	Q9BRK5	45 kDa calcium-binding protein	0.177773	0.2163	-0.651819	DNAJC2	Q99543	DnaJ homolog subfamily C member 2;DnaJ homolog subfamily C member 2, N-terminally processed
																								0.00173281	0.155297	0.486665	NSUN2	Q08J23	tRNA (cytosine(34)-C(5))-methyltransferase	0.016433	0.117796	-0.651717	MDH1	P40925	Malate dehydrogenase, cytoplasmic
																								0.00914685	0.174963	0.483896	GNPDA1	P46926	Glucosamine-6-phosphate isomerase 1	0.0137462	0.116421	-0.648918	GCSH	P23434	Glycine cleavage system H protein, mitochondrial
																								0.0306791	0.204737	0.481591	TCP11L1	Q9NUJ3	T-complex protein 11-like protein 1	0.155411	0.204829	-0.648544	MINPP1	Q9UNW1	Multiple inositol polyphosphate phosphatase 1
																								0.0112471	0.180211	0.480958	S100A10	P60903	Protein S100-A10	0.219972	0.239019	-0.647857	ISOC2	Q96AB3	Isochorismatase domain-containing protein 2, mitochondrial
																								0.0141374	0.185792	0.480789	NIT2	Q9NQR4	Omega-amidase NIT2	0.184567	0.221729	-0.646569	TBL1XR1	Q9BZK7	F-box-like/WD repeat-containing protein TBL1XR1
																								0.0803232	0.243837	0.479506	SEC61G	P60059	Protein transport protein Sec61 subunit gamma	0.0546768	0.1501	-0.645531	HLA-A	P16188	HLA class I histocompatibility antigen, A-30 alpha chain;HLA class I histocompatibility antigen, A-36 alpha chain;HLA class I histocompatibility antigen, A-23 alpha chain;HLA class I histocompatibility antigen, A-1 alpha chain;HLA class I histocompatibility antigen, A-11 alpha chain;HLA class I histocompatibility antigen, A-24 alpha chain;HLA class I histocompatibility antigen, A-3 alpha chain;Pu…
																								0.00147233	0.159621	0.473202	RARS	P54136	Arginine--tRNA ligase, cytoplasmic	0.0184537	0.12193	-0.644595	EPS8L2	Q9H6S3	Epidermal growth factor receptor kinase substrate 8-like protein 2
																								0.000948368	0.158902	0.468619	ARPC3	O15145	Actin-related protein 2/3 complex subunit 3	0.0733412	0.161286	-0.641313	OPTN	Q96CV9	Optineurin
																								0.00145997	0.163725	0.465202	DDX6	P26196	Probable ATP-dependent RNA helicase DDX6	0.0503299	0.150373	-0.638523	MYEOV2	Q8WXC6	Myeloma-overexpressed gene 2 protein
																								0.0440044	0.228591	0.463319	PSMB5	P28074	Proteasome subunit beta type-5	0.0254488	0.130817	-0.638271	PRDX6	P30041	Peroxiredoxin-6
																								0.0496777	0.232523	0.463143	DDX42	Q86XP3	ATP-dependent RNA helicase DDX42	0.0397291	0.144398	-0.63796	LSS	P48449	Lanosterol synthase
																								0.0507595	0.234275	0.460914	SSR1	P43307	Translocon-associated protein subunit alpha	0.0236916	0.129407	-0.63653	ABHD14B	Q96IU4	Alpha/beta hydrolase domain-containing protein 14B
																								0.00829463	0.188826	0.459213	SFXN3	Q9BWM7	Sideroflexin-3	0.117884	0.18905	-0.631862	NUP62	P37198	Nuclear pore glycoprotein p62
																								0.00179803	0.168101	0.458516	PAFAH1B1	P43034	Platelet-activating factor acetylhydrolase IB subunit alpha	0.00689475	0.111208	-0.628191	PPME1	Q9Y570	Protein phosphatase methylesterase 1
																								0.0125284	0.199755	0.455738	SEPT11	Q9NVA2	Septin-11	0.0116262	0.117539	-0.628045	EZR	P15311	Ezrin
																								0.011472	0.199173	0.455243	NTMT1	Q9BV86	N-terminal Xaa-Pro-Lys N-methyltransferase 1;N-terminal Xaa-Pro-Lys N-methyltransferase 1, N-terminally processed	0.00635898	0.11117	-0.623665	SARS2	Q9NP81	Serine--tRNA ligase, mitochondrial
																								0.0067526	0.189375	0.454997	ARPC4	P59998	Actin-related protein 2/3 complex subunit 4	0.00950076	0.11745	-0.622485	DECR1	Q16698	2,4-dienoyl-CoA reductase, mitochondrial
																								0.0579503	0.245823	0.452686	STX7	O15400	Syntaxin-7	0.0144891	0.1239	-0.622332	DLAT	P10515	Dihydrolipoyllysine-residue acetyltransferase component of pyruvate dehydrogenase complex, mitochondrial
																								0.0438579	0.234962	0.452318	ILK	Q13418	Integrin-linked protein kinase	0.00528719	0.110923	-0.619203	USP5	P45974	Ubiquitin carboxyl-terminal hydrolase 5
																								0.0123137	0.204546	0.449862	EEF1D	P29692	Elongation factor 1-delta	0.00526352	0.111186	-0.617411	ALDH16A1	Q8IZ83	Aldehyde dehydrogenase family 16 member A1
																								0.0333143	0.232507	0.444801	RTN4	Q9NQC3	Reticulon-4	0.0119002	0.121814	-0.616805	C2orf47	Q8WWC4	Uncharacterized protein C2orf47, mitochondrial
																								0.0444	0.24539	0.440252	CUTA	O60888	Protein CutA	0.0444646	0.15303	-0.616777	TMED9	Q9BVK6	Transmembrane emp24 domain-containing protein 9
																								0.013413	0.217048	0.436068	TIGAR	Q9NQ88	Fructose-2,6-bisphosphatase TIGAR	0.00885651	0.117574	-0.614908	GSTK1	Q9Y2Q3	Glutathione S-transferase kappa 1
																								0.00871391	0.208777	0.434177	PACSIN2	Q9UNF0	Protein kinase C and casein kinase substrate in neurons protein 2	0.0113667	0.121836	-0.614759	STAMBP	O95630	STAM-binding protein
																								0.0061722	0.204781	0.43375	YWHAZ	P63104	14-3-3 protein zeta/delta	0.176017	0.228367	-0.61458	DLD	P09622	Dihydrolipoyl dehydrogenase, mitochondrial
																								0.0129101	0.218986	0.432122	UNC45A	Q9H3U1	Protein unc-45 homolog A	0.118532	0.198709	-0.612023	STXBP3	O00186	Syntaxin-binding protein 3
																								0.00113487	0.185898	0.431855	GSTO1	P78417	Glutathione S-transferase omega-1	0.00214881	0.103145	-0.611889	ME1	P48163	NADP-dependent malic enzyme
																								0.00314348	0.198143	0.430457	PLIN3	O60664	Perilipin-3	0.0510172	0.158274	-0.61184	ARF1	P84077	ADP-ribosylation factor 1;ADP-ribosylation factor 3
																								0.00114322	0.189445	0.427592	ACTB	P60709	Actin, cytoplasmic 1;Actin, cytoplasmic 1, N-terminally processed	0.000342118	0.0929435	-0.606695	AACS	Q86V21	Acetoacetyl-CoA synthetase
																								0.00335379	0.203066	0.424648	CCT4	P50991	T-complex protein 1 subunit delta	0.00115649	0.100156	-0.606627	ANXA3	P12429	Annexin A3
																								0.0129954	0.231661	0.417217	MTPN	P58546	Myotrophin	0.0204834	0.140568	-0.601898	OXSR1	O95747	Serine/threonine-protein kinase OSR1
																								0.00452814	0.217336	0.412802	RECQL	P46063	ATP-dependent DNA helicase Q1	0.105328	0.197048	-0.598013	POLA2	Q14181	DNA polymerase alpha subunit B
																								0.00127453	0.207619	0.406515	PBDC1	Q9BVG4	Protein PBDC1	0.000467724	0.0958488	-0.597122	ACAA1	P09110	3-ketoacyl-CoA thiolase, peroxisomal
																								0.00348669	0.219239	0.406264	BUB3	O43684	Mitotic checkpoint protein BUB3	0.0208451	0.143942	-0.595685	RTFDC1	Q9BY42	Protein RTF2 homolog
																								0.00412983	0.225926	0.403222	TRMT112	Q9UI30	Multifunctional methyltransferase subunit TRM112-like protein	0.00609835	0.119865	-0.594805	MAVS	Q7Z434	Mitochondrial antiviral-signaling protein
																								0.00687641	0.234125	0.399208	TBCB	Q99426	Tubulin-folding cofactor B	0.178396	0.238212	-0.59252	NONO	Q15233	Non-POU domain-containing octamer-binding protein
																								0.00854104	0.243405	0.39502	TAGLN2	P37802	Transgelin-2	0.000489372	0.0993507	-0.591217	GSR	P00390	Glutathione reductase, mitochondrial
																								0.000318962	0.214002	0.388602	HSP90B1	P14625	Endoplasmin	0.001801	0.110198	-0.589629	MCCC2	Q9HCC0	Methylcrotonoyl-CoA carboxylase beta chain, mitochondrial
																								0.00486853	0.2408	0.388287	YWHAG	P61981	14-3-3 protein gamma;14-3-3 protein gamma, N-terminally processed	0.0216961	0.144977	-0.588476	POLDIP2	Q9Y2S7	Polymerase delta-interacting protein 2
																								0.00178659	0.232276	0.383383	EIF4G1	Q04637	Eukaryotic translation initiation factor 4 gamma 1	0.00372377	0.117603	-0.585342	CBR3	O75828	Carbonyl reductase [NADPH] 3
																								0.00416551	0.248201	0.378434	EIF2S1	P05198	Eukaryotic translation initiation factor 2 subunit 1	0.00548902	0.121722	-0.585148	GPI	P06744	Glucose-6-phosphate isomerase
																														0.0135991	0.139079	-0.583453	SNX2	O60749	Sorting nexin-2
																														0.0263935	0.151939	-0.58176	MRPS18B	Q9Y676	28S ribosomal protein S18b, mitochondrial
																														0.160114	0.234206	-0.578746	FAH	P16930	Fumarylacetoacetase
																														0.00550125	0.124505	-0.577988	TACO1	Q9BSH4	Translational activator of cytochrome c oxidase 1
																														0.0083065	0.133933	-0.574254	HEXB	P07686	Beta-hexosaminidase subunit beta;Beta-hexosaminidase subunit beta chain B;Beta-hexosaminidase subunit beta chain A
																														6.40088e-05	0.0953864	-0.573312	ANXA1	P04083	Annexin A1
																														0.00265543	0.117765	-0.573287	LGALS3BP	Q08380	Galectin-3-binding protein
																														0.0164621	0.144924	-0.572903	CLPX	O76031	ATP-dependent Clp protease ATP-binding subunit clpX-like, mitochondrial
																														0.0452111	0.167185	-0.571749	OGDH	Q02218	2-oxoglutarate dehydrogenase, mitochondrial
																														0.0893282	0.199815	-0.568049	SLC22A18	Q96BI1	Solute carrier family 22 member 18
																														0.0296801	0.159751	-0.566696	OAT	P04181	Ornithine aminotransferase, mitochondrial;Ornithine aminotransferase, hepatic form;Ornithine aminotransferase, renal form
																														0.000149565	0.102924	-0.563868	PSMB7	Q99436	Proteasome subunit beta type-7
																														0.171664	0.247877	-0.562747	RHOG	P84095	Rho-related GTP-binding protein RhoG
																														0.0698235	0.188857	-0.562231	CHMP3	Q9Y3E7	Charged multivesicular body protein 3
																														0.000395109	0.110385	-0.559968	GAA	P10253	Lysosomal alpha-glucosidase;76 kDa lysosomal alpha-glucosidase;70 kDa lysosomal alpha-glucosidase
																														0.00021336	0.107915	-0.558439	CTNND1	O60716	Catenin delta-1
																														0.0087038	0.143046	-0.557822	DYNLT1	P63172	Dynein light chain Tctex-type 1
																														0.0449561	0.174407	-0.557749	LETM1	O95202	LETM1 and EF-hand domain-containing protein 1, mitochondrial
																														0.00627135	0.137913	-0.556463	CSNK2A2	P19784	Casein kinase II subunit alpha
																														0.0050451	0.13492	-0.556283	HMGCS1	Q01581	Hydroxymethylglutaryl-CoA synthase, cytoplasmic
																														0.136875	0.23264	-0.556	RAB21	Q9UL25	Ras-related protein Rab-21
																														0.0456459	0.178002	-0.553214	NDUFAB1	O14561	Acyl carrier protein, mitochondrial
																														0.131722	0.232889	-0.550217	CRIP1	P50238	Cysteine-rich protein 1
																														0.0617438	0.189092	-0.54993	RAB10	P61026	Ras-related protein Rab-10
																														0.000228412	0.114336	-0.542524	APEH	P13798	Acylamino-acid-releasing enzyme
																														0.0411941	0.179267	-0.540597	AP2S1	P53680	AP-2 complex subunit sigma
																														0.0919903	0.216058	-0.539812	GOLGA1	Q92805	Golgin subfamily A member 1
																														0.000949074	0.124212	-0.536136	MCM2	P49736	DNA replication licensing factor MCM2
																														0.000948526	0.125002	-0.533981	POR	P16435	NADPH--cytochrome P450 reductase
																														0.0475055	0.189584	-0.533103	IPO9	Q96P70	Importin-9
																														0.0153805	0.160126	-0.531012	ROCK2	O75116	Rho-associated protein kinase 2
																														0.127689	0.243381	-0.527435	MOV10	Q9HCE1	Putative helicase MOV-10
																														0.0446134	0.188839	-0.526703	ALDH18A1	P54886	Delta-1-pyrroline-5-carboxylate synthase;Glutamate 5-kinase;Gamma-glutamyl phosphate reductase
																														0.0378832	0.185673	-0.526027	ATP5C1	P36542	ATP synthase subunit gamma, mitochondrial
																														0.015453	0.164151	-0.52313	GSTP1	P09211	Glutathione S-transferase P
																														0.109769	0.234436	-0.522319	C11orf54	Q9H0W9	Ester hydrolase C11orf54
																														0.00948399	0.157239	-0.521471	DDB1	Q16531	DNA damage-binding protein 1
																														0.00923965	0.157661	-0.521043	PDLIM5	Q96HC4	PDZ and LIM domain protein 5
																														0.0927028	0.226851	-0.520864	IGF2BP3	O00425	Insulin-like growth factor 2 mRNA-binding protein 3
																														0.0198051	0.168289	-0.520384	PON2	Q15165	Serum paraoxonase/arylesterase 2
																														0.00660504	0.153148	-0.520217	IARS2	Q9NSE4	Isoleucine--tRNA ligase, mitochondrial
																														0.0181903	0.167122	-0.519304	FADD	Q13158	FAS-associated death domain protein
																														0.0110992	0.160211	-0.518732	ETFA	P13804	Electron transfer flavoprotein subunit alpha, mitochondrial
																														0.0145185	0.163415	-0.51748	JUP	P14923	Junction plakoglobin
																														0.000107475	0.121937	-0.514951	FH	P07954	Fumarate hydratase, mitochondrial
																														0.00604429	0.156434	-0.511891	IDH2	P48735	Isocitrate dehydrogenase [NADP], mitochondrial
																														0.0262665	0.183294	-0.510716	RAB1B	Q9H0U4	Ras-related protein Rab-1B
																														0.0430685	0.198401	-0.509928	LGALS3	P17931	Galectin-3
																														0.0911856	0.231528	-0.509776	C1orf123	Q9NWV4	UPF0587 protein C1orf123
																														0.00207723	0.145977	-0.507125	XRCC5	P13010	X-ray repair cross-complementing protein 5
																														0.0103693	0.163676	-0.50627	CDKN2AIPNL	Q96HQ2	CDKN2AIP N-terminal-like protein
																														0.077084	0.226402	-0.505574	TIMM50	Q3ZCQ8	Mitochondrial import inner membrane translocase subunit TIM50
																														0.0168427	0.178189	-0.499226	NAPA	P54920	Alpha-soluble NSF attachment protein
																														0.0711324	0.226395	-0.498882	SFN	P31947	14-3-3 protein sigma
																														0.0419141	0.204626	-0.497486	ATXN10	Q9UBB4	Ataxin-10
																														0.000118714	0.131373	-0.497091	HSPD1	P10809	60 kDa heat shock protein, mitochondrial
																														0.0250155	0.189275	-0.495879	HRSP12	P52758	Ribonuclease UK114
																														0.104999	0.247028	-0.495689	ARHGAP17	Q68EM7	Rho GTPase-activating protein 17
																														0.0358878	0.200775	-0.495015	TMEM41A	Q96HV5	Transmembrane protein 41A
																														0.0020823	0.153114	-0.49311	TRIM16	O95361	Tripartite motif-containing protein 16
																														0.0416199	0.207841	-0.491268	CD9	P21926	CD9 antigen
																														0.0313995	0.199921	-0.490382	CD99	P14209	CD99 antigen
																														0.0304425	0.199197	-0.490189	PDHB	P11177	Pyruvate dehydrogenase E1 component subunit beta, mitochondrial
																														0.0362811	0.207222	-0.485902	ASPH	Q12797	Aspartyl/asparaginyl beta-hydroxylase
																														0.0310707	0.203637	-0.484268	HNRNPA2B1	P22626	Heterogeneous nuclear ribonucleoproteins A2/B1
																														0.0448282	0.220155	-0.476765	ASPSCR1	Q9BZE9	Tether containing UBX domain for GLUT4
																														0.0106584	0.185235	-0.473768	CYCS	P99999	Cytochrome c
																														0.0256367	0.206966	-0.471157	FASN	P49327	Fatty acid synthase;[Acyl-carrier-protein] S-acetyltransferase;[Acyl-carrier-protein] S-malonyltransferase;3-oxoacyl-[acyl-carrier-protein] synthase;3-oxoacyl-[acyl-carrier-protein] reductase;3-hydroxyacyl-[acyl-carrier-protein] dehydratase;Enoyl-[acyl-carrier-protein] reductase;Oleoyl-[acyl-carrier-protein] hydrolase
																														0.000432723	0.155358	-0.467941	SEC23A	Q15436	Protein transport protein Sec23A
																														0.054942	0.234188	-0.46602	ENO2	P09104	Gamma-enolase
																														0.0143774	0.19728	-0.465786	GSTM3	P21266	Glutathione S-transferase Mu 3
																														0.0594156	0.243812	-0.458952	FN3KRP	Q9HA64	Ketosamine-3-kinase
																														0.0283332	0.218881	-0.457923	NUBP1	P53384	Cytosolic Fe-S cluster assembly factor NUBP1
																														0.00023807	0.15745	-0.45773	PFKL	P17858	ATP-dependent 6-phosphofructokinase, liver type
																														0.0316209	0.226155	-0.453788	GNE	Q9Y223	Bifunctional UDP-N-acetylglucosamine 2-epimerase/N-acetylmannosamine kinase;UDP-N-acetylglucosamine 2-epimerase (hydrolyzing);N-acetylmannosamine kinase
																														5.34299e-05	0.153697	-0.453286	CCAR2	Q8N163	Cell cycle and apoptosis regulator protein 2
																														0.00150065	0.173784	-0.449732	LDHB	P07195	L-lactate dehydrogenase B chain
																														0.0262884	0.226148	-0.445938	NHLRC2	Q8NBF2	NHL repeat-containing protein 2
																														0.0238844	0.225572	-0.444573	TUFM	P49411	Elongation factor Tu, mitochondrial
																														0.0452642	0.243317	-0.443272	LAMTOR5	O43504	Ragulator complex protein LAMTOR5
																														0.0218599	0.224607	-0.442462	TIMM23	O14925	Mitochondrial import inner membrane translocase subunit Tim23;Putative mitochondrial import inner membrane translocase subunit Tim23B
																														0.0486174	0.247128	-0.441782	TOMM6	Q96B49	Mitochondrial import receptor subunit TOM6 homolog
																														0.000618413	0.173322	-0.439924	ETFB	P38117	Electron transfer flavoprotein subunit beta
																														0.0318811	0.237417	-0.436225	MRPL50	Q8N5N7	39S ribosomal protein L50, mitochondrial
																														0.00458767	0.198314	-0.435429	NDRG1	Q92597	Protein NDRG1
																														0.000743225	0.178245	-0.435338	ALDH2	P05091	Aldehyde dehydrogenase, mitochondrial
																														0.0174393	0.224637	-0.43513	NPTN	Q9Y639	Neuroplastin
																														0.0216098	0.229978	-0.432941	SNX5	Q9Y5X3	Sorting nexin-5
																														0.00018725	0.173687	-0.430869	DIAPH1	O60610	Protein diaphanous homolog 1
																														0.00774691	0.226055	-0.414105	PEX19	P40855	Peroxisomal biogenesis factor 19
																														0.000365681	0.198268	-0.406753	SUCLG1	P53597	Succinyl-CoA ligase [ADP/GDP-forming] subunit alpha, mitochondrial
																														0.0014287	0.216076	-0.39929	PAFAH1B3	Q15102	Platelet-activating factor acetylhydrolase IB subunit gamma
																														0.0051802	0.232507	-0.397402	APOA1BP	Q8NCW5	NAD(P)H-hydrate epimerase
																														0.00485734	0.232924	-0.397158	PTBP1	P26599	Polypyrimidine tract-binding protein 1
																														0.00248539	0.227653	-0.394119	DPYSL2	Q16555	Dihydropyrimidinase-related protein 2
																														0.00163987	0.228324	-0.387913	HSPA1B	P0DMV9	Heat shock 70 kDa protein 1B;Heat shock 70 kDa protein 1A
																														0.00285962	0.244347	-0.379294	SCRN1	Q12765	Secernin-1

## Sheet: nuclear fraction
upregulated by TGFbeta compared to control (q<0.25) sorted by log(FC)						downregulated by TGFbeta compared to control (q<0.25) sorted by log(FC)						upregulated by EGF compared to control (q<0.25) sorted by log(FC)						downregulated by EGF compared to control (q<0.25) sorted by log(FC)						upregulated by the combination of EGF and TGFbeta compared to control (q<0.25) sorted by log(FC)						downregulated by the combination of EGF and TGFbeta compared to control (q<0.25) sorted by log(FC)
p value	q value	log(FC)	gene name	protein ID	protein name	p value	q value	log(FC)	gene name	protein ID	protein name	p value	q value	log(FC)	gene name	protein ID	protein name	p value	q value	log(FC)	gene name	protein ID	protein name	p value	q value	log(FC)	gene name	protein ID	protein name	p value	q value	log(FC)	gene name	protein ID	protein name
0.00014514	0	8.52951	TGFBI	Q15582	Transforming growth factor-beta-induced protein ig-h3	0.00158477	0	-8.16184	RRP12	Q5JTH9	RRP12-like protein	0.0586761	0.0209917	4.76273	HSPA6	P17066	Heat shock 70 kDa protein 6;Putative heat shock 70 kDa protein 7	0.0119189	0	-7.14974	HIST2H3A	Q71DI3	Histone H3.2	0.000255267	0	8.59051	TGFBI	Q15582	Transforming growth factor-beta-induced protein ig-h3	0.00195582	0	-6.26808	ABCD3	P28288	ATP-binding cassette sub-family D member 3
0.00138346	0	6.42817	IGFBP7	Q16270	Insulin-like growth factor-binding protein 7	0.00309338	0	-7.05222	HEATR1	Q9H583	HEAT repeat-containing protein 1;HEAT repeat-containing protein 1, N-terminally processed	0.032321	0.00805128	4.55015	CD55	P08174	Complement decay-accelerating factor	0.00226938	0	-5.85408	HIST1H3A	P68431	Histone H3.1;Histone H3.1t;Histone H3.3C	7.4308e-05	0	6.16463	SEMA3C	Q99985	Semaphorin-3C	0.0296415	0.00734118	-6.21884	ACTBL2	Q562R1	Beta-actin-like protein 2
0.0214144	0	6.38884	SERPINE2	P07093	Glia-derived nexin	0.000905806	0	-6.88493	ABCD3	P28288	ATP-binding cassette sub-family D member 3	0.0621399	0.0222378	4.18324	CPS1	P31327	Carbamoyl-phosphate synthase [ammonia], mitochondrial	0.0222665	0.00723404	-5.65105	RRP12	Q5JTH9	Translocating chain-associated membrane protein 1	0.00971806	0	5.92322	SERPINE2	P07093	Glia-derived nexin	0.0904161	0.0245234	-5.9568	H1F0	P07305	Histone H1.0;Histone H1.0, N-terminally processed
0.0028369	0	6.11173	SEMA3C	Q99985	Semaphorin-3C	0.0615494	0.00625	-6.65738	HIST2H3A	Q71DI3	Histone H3.2	0.000219787	0	4.10839	MTMR10	Q9NXD2	Myotubularin-related protein 10	0.000755891	0	-5.00196	TRAM1	Q15629	Probable ATP-dependent RNA helicase DHX37	6.59314e-05	0	5.56442	LAMC2	Q13753	Laminin subunit gamma-2	0.00377794	0	-5.84841	S100A7	P31151	Protein S100-A7
0.0223815	0	6.08238	TNS1	Q9HBL0	Tensin-1	0.0162407	0	-6.3899	S100A7	P31151	Protein S100-A7	0.0204204	0.00733333	3.83261	RPL36AL	Q969Q0	60S ribosomal protein L36a-like;60S ribosomal protein L36a	0.088563	0.0249836	-4.9122	TUBB8	Q3ZCM7	Protein S100-A7	0.000177412	0	5.26843	JUNB	P17275	Transcription factor jun-B	0.00553616	0	-5.68276	RRP12	Q5JTH9	RRP12-like protein
0.00306896	0	5.14459	JUNB	P17275	Transcription factor jun-B	0.0310835	0	-6.37069	AKR1C3	P42330	Aldo-keto reductase family 1 member C3	0.0207257	0.00848649	3.38911	MYO5A	Q9Y4I1	Unconventional myosin-Va	0.00653285	0	-4.89468	DHX37	Q8IY37	ATP-binding cassette sub-family D member 3	0.0082131	0	4.60417	MTMR10	Q9NXD2	Myotubularin-related protein 10	0.00101286	0	-5.64112	SLC12A2	P55011	Solute carrier family 12 member 2
0.00994809	0	4.95715	MTMR10	Q9NXD2	Myotubularin-related protein 10	0.00175347	0	-6.02764	HIST1H3A	P68431	Histone H3.1;Histone H3.1t;Histone H3.3C	0.00304494	0	3.37718	SPEN	Q96T58	Msx2-interacting protein	0.166807	0.0481605	-4.86455	ACTBL2	Q562R1	Histone H1.0;Histone H1.0, N-terminally processed	0.00159884	0	4.41895	SH3KBP1	Q96B97	SH3 domain-containing kinase-binding protein 1	0.0046539	0	-5.2179	NOC3L	Q8WTT2	Nucleolar complex protein 3 homolog
0.00698997	0	4.8646	SMTN	P53814	Smoothelin	0.00825336	0	-5.73243	DHX37	Q8IY37	Probable ATP-dependent RNA helicase DHX37	0.00290811	0	3.33263	JUND	P17535	Transcription factor jun-D	0.00438341	0	-4.8376	S100A7	P31151	Lamin-B receptor	0.000358134	0	4.39785	SMTN	P53814	Smoothelin	0.0119718	0	-5.08982	BAZ1B	Q9UIG0	Tyrosine-protein kinase BAZ1B
0.0394387	0	4.75306	NCOR2	Q9Y618	Nuclear receptor corepressor 2	0.00563267	0	-5.66325	STAG2	Q8N3U4	Cohesin subunit SA-2	0.109905	0.0415294	3.19544	RSL24D1	Q9UHA3	Probable ribosome biogenesis protein RLP24	0.00146547	0	-4.72759	ABCD3	P28288	Nucleolar complex protein 3 homolog	0.00887224	0	4.28974	TNS1	Q9HBL0	Tensin-1	0.00522781	0	-5.08472	HKDC1	Q2TB90	Putative hexokinase HKDC1
0.00546991	0	4.61837	TGM2	P21980	Protein-glutamine gamma-glutamyltransferase 2	0.00549994	0	-5.53893	PWP2	Q15269	Periodic tryptophan protein 2 homolog	0.0455219	0.0230435	3.15159	GBE1	Q04446	1,4-alpha-glucan-branching enzyme	0.000980349	0	-4.64163	H1F0	P07305	DNA repair protein complementing XP-C cells	0.00354362	0	4.23495	SERPINE1	P05121	Plasminogen activator inhibitor 1	0.00213829	0	-5.00851	CNTN1	Q12860	Contactin-1
0.00127392	0	4.45066	COL5A1	P20908	Collagen alpha-1(V) chain	0.0058116	0	-5.47175	TECR	Q9NZ01	Very-long-chain enoyl-CoA reductase	0.00360956	0.0117241	3.1394	CTBP1	Q13363	C-terminal-binding protein 1	0.00489157	0	-4.61017	LBR	Q14739	Tyrosine-protein kinase BAZ1B	0.000193011	0	4.23105	IGFBP7	Q16270	Insulin-like growth factor-binding protein 7	0.0118643	0	-4.99524	PWP2	Q15269	Periodic tryptophan protein 2 homolog
0.00395248	0	4.40984	LAMC2	Q13753	Laminin subunit gamma-2	0.00128579	0	-5.4608	PRPF8	Q6P2Q9	Pre-mRNA-processing-splicing factor 8	0.046931	0.0214865	3.1299	SYNE1	Q8NF91	Nesprin-1	0.0147639	0.00790698	-4.46912	HEATR1	Q9H583	60S ribosomal protein L14	0.0040591	0	4.08952	TGM2	P21980	Protein-glutamine gamma-glutamyltransferase 2	0.010134	0	-4.89714	NUP205	Q92621	Nuclear pore complex protein Nup205
0.0292087	0	4.26429	ERC2	O15083	ERC protein 2	0.0107472	0	-5.35349	SLC12A2	P55011	Solute carrier family 12 member 2	0.0789061	0.0333393	3.08899	CROCC	Q5TZA2	Rootletin	0.00459142	0	-4.4085	NOC3L	Q8WTT2	Replication factor C subunit 1	0.0041363	0	3.9543	CEP170	Q5SW79	Centrosomal protein of 170 kDa	0.00214152	0	-4.86713	CD109	Q6YHK3	CD109 antigen
0.00125822	0	4.14479	GBE1	Q04446	1,4-alpha-glucan-branching enzyme	0.00190411	0	-5.33429	HKDC1	Q2TB90	Putative hexokinase HKDC1	0.0139366	0.00897143	2.9869	NUMBL	Q9Y6R0	Numb-like protein	0.0432765	0.0153939	-4.24696	S100A9	P06702	Serpin B4	0.0363962	0.014	3.88192	HSPH1	Q92598	Heat shock protein 105 kDa	0.00282396	0	-4.84291	HEATR1	Q9H583	HEAT repeat-containing protein 1;HEAT repeat-containing protein 1, N-terminally processed
0.00374573	0	4.13698	CTGF	P29279	Connective tissue growth factor	0.00144208	0	-5.31149	LBR	Q14739	Lamin-B receptor	0.0011057	0	2.97415	KIF20B	Q96Q89	Kinesin-like protein KIF20B	0.0867456	0.0286667	-4.2453	SNRPG	P62308	DNA topoisomerase 2-alpha	0.10372	0.0268211	3.80912	HSPA6	P17066	Heat shock 70 kDa protein 6;Putative heat shock 70 kDa protein 7	0.187579	0.0505749	-4.76257	HIST2H3A	Q71DI3	Histone H3.2
0.199595	0.0217839	4.06327	HSPA6	P17066	Heat shock 70 kDa protein 6;Putative heat shock 70 kDa protein 7	0.103796	0.0136054	-5.21829	CNTN1	Q12860	Contactin-1	0.0448579	0.0220654	2.95363	IKBIP	Q70UQ0	Inhibitor of nuclear factor kappa-B kinase-interacting protein	0.00359503	0	-4.23676	XPC	Q01831	Caspase-14;Caspase-14 subunit p17, mature form;Caspase-14 subunit p10, mature form;Caspase-14 subunit p20, intermediate form;Caspase-14 subunit p8, intermediate form	0.0341631	0.0128	3.7537	NCOR2	Q9Y618	Nuclear receptor corepressor 2	0.0329497	0.00935537	-4.7353	STAG2	Q8N3U4	Cohesin subunit SA-2
0.036145	0.00377778	3.95701	CCDC80	Q76M96	Coiled-coil domain-containing protein 80	0.000613209	0	-5.1624	MGST1	P10620	Microsomal glutathione S-transferase 1	0.00930103	0.0094902	2.92284	TBC1D15	Q8TC07	TBC1 domain family member 15	0.136643	0.0410453	-4.21614	AKR1C3	P42330	Elongation factor 1-alpha 2	0.000727732	0	3.74698	CORO2B	Q9UQ03	Coronin-2B	0.00136474	0	-4.64019	TRAM1	Q15629	Translocating chain-associated membrane protein 1
0.00481789	0	3.91908	DLST	P36957	Dihydrolipoyllysine-residue succinyltransferase component of 2-oxoglutarate dehydrogenase complex, mitochondrial	0.0103617	0	-5.1346	ALDH3A2	P51648	Fatty aldehyde dehydrogenase	0.0311774	0.0201368	2.86773	C12orf43	Q96C57	Uncharacterized protein C12orf43	0.000304208	0	-4.19762	BAZ1B	Q9UIG0	Histone H1.5	0.0216327	0.00873394	3.74586	IKBIP	Q70UQ0	Inhibitor of nuclear factor kappa-B kinase-interacting protein	0.0181527	0.00405263	-4.63545	DDX52	Q9Y2R4	Probable ATP-dependent RNA helicase DDX52
0.0736713	0.0100157	3.80862	RPL36AL	Q969Q0	60S ribosomal protein L36a-like;60S ribosomal protein L36a	0.0379055	0	-5.00685	NOC3L	Q8WTT2	Nucleolar complex protein 3 homolog	0.0151901	0.00826316	2.8664	ECM29	Q5VYK3	Proteasome-associated protein ECM29 homolog	0.0117668	0.0085	-4.08868	PRPF8	Q6P2Q9	THO complex subunit 2	0.00389766	0	3.67021	DLST	P36957	Dihydrolipoyllysine-residue succinyltransferase component of 2-oxoglutarate dehydrogenase complex, mitochondrial	0.0217238	0.00709091	-4.4616	PRPF8	Q6P2Q9	Pre-mRNA-processing-splicing factor 8
0.0340347	0.00375172	3.74405	AFAP1L2	Q8N4X5	Actin filament-associated protein 1-like 2	0.0200715	0	-4.89002	NUP205	Q92621	Nuclear pore complex protein Nup205	0.00138946	0	2.86222	HSD17B10	Q99714	3-hydroxyacyl-CoA dehydrogenase type-2	0.0883683	0.0315728	-3.90598	RPLP1	P05386	Heterogeneous nuclear ribonucleoproteins C1/C2	0.00838352	0	3.59413	CCDC80	Q76M96	Coiled-coil domain-containing protein 80	0.0740874	0.0233019	-4.41616	HIST1H3A	P68431	Histone H3.1;Histone H3.1t;Histone H3.3C
0.0863786	0.0151973	3.6302	IKBIP	Q70UQ0	Inhibitor of nuclear factor kappa-B kinase-interacting protein	0.0301764	0	-4.71068	DNMT1	P26358	DNA (cytosine-5)-methyltransferase 1	0.00506517	0.00755556	2.8465	ZFHX3	Q15911	Zinc finger homeobox protein 3	0.0202906	0.00923529	-3.74679	SURF4	O15260	Probable C-mannosyltransferase DPY19L1	0.000191911	0	3.5277	COL5A1	P20908	Collagen alpha-1(V) chain	0.0012283	0	-4.39603	AGR2	O95994	Anterior gradient protein 2 homolog
0.00356569	0	3.62737	SCML1	Q9UN30	Sex comb on midleg-like protein 1	0.0326931	0	-4.68746	BAZ1B	Q9UIG0	Tyrosine-protein kinase BAZ1B	0.0685462	0.0318326	2.846	YWHAB	P31946	14-3-3 protein beta/alpha;14-3-3 protein beta/alpha, N-terminally processed	0.0276225	0.00990244	-3.7392	STAG2	Q8N3U4	Microsomal glutathione S-transferase 3	0.0246964	0.00912903	3.51312	OXA1L	Q15070	Mitochondrial inner membrane protein OXA1L	0.0256357	0.00915385	-4.3649	RPF2	Q9H7B2	Ribosome production factor 2 homolog
0.0567928	0.0116697	3.58583	CPS1	P31327	Carbamoyl-phosphate synthase [ammonia], mitochondrial	0.0201943	0	-4.61784	CAST	P20810	Calpastatin	0.0540517	0.0252597	2.82865	RAB6A	P20340	Ras-related protein Rab-6A	0.0167895	0.0088	-3.738	ATM	Q13315	Galectin-7	0.00578621	0	3.43553	HSD17B10	Q99714	3-hydroxyacyl-CoA dehydrogenase type-2	0.016524	0.004	-4.31748	LBR	Q14739	Lamin-B receptor
0.0433006	0.00872316	3.53324	JUN	P05412	Transcription factor AP-1	0.00407126	0	-4.60363	AP2A2	O94973	AP-2 complex subunit alpha-2	0.00264791	0.010303	2.74084	TAF5	Q15542	Transcription initiation factor TFIID subunit 5	0.000408843	0	-3.72487	RPL14	P50914	RRP12-like protein	0.00367661	0	3.40699	TUBA1C	Q9BQE3	Tubulin alpha-1C chain	0.018972	0.00751807	-4.20702	MYO15B	Q96JP2	Unconventional myosin-XVB
0.0132385	0	3.50373	CTBP1	Q13363	C-terminal-binding protein 1	0.00406136	0	-4.58547	AGR2	O95994	Anterior gradient protein 2 homolog	0.011603	0.00884507	2.73892	PDIA4	P13667	Protein disulfide-isomerase A4	0.00206232	0	-3.68917	RFC1	P35251	Myb-binding protein 1A	0.00170172	0	3.33531	CTBP1	Q13363	C-terminal-binding protein 1	0.0223636	0.00643299	-4.11855	XPC	Q01831	DNA repair protein complementing XP-C cells
0.00469358	0	3.48129	TUBA1C	Q9BQE3	Tubulin alpha-1C chain	0.0024154	0	-4.55568	SERPINB4	P48594	Serpin B4	0.00896256	0.00744615	2.67898	DTD1	Q8TEA8	D-tyrosyl-tRNA(Tyr) deacylase 1	0.000615147	0	-3.67351	SERPINB4	P48594	Leucine-rich repeat-containing protein 59	0.10542	0.0306537	3.31993	RSL24D1	Q9UHA3	Probable ribosome biogenesis protein RLP24	0.00560105	0	-4.10582	GCN1L1	Q92616	Translational activator GCN1
0.199866	0.0254367	3.47715	RSL24D1	Q9UHA3	Probable ribosome biogenesis protein RLP24	0.0055588	0	-4.51089	TRAM1	Q15629	Translocating chain-associated membrane protein 1	0.00445615	0.0073913	2.65282	PSME3	P61289	Proteasome activator complex subunit 3	0.0398858	0.0202991	-3.66258	PWP2	Q15269	40S ribosomal protein S30	0.0549913	0.0227902	3.29032	VIM	P08670	Vimentin	0.01434	0.00410667	-4.05718	GPC1	P35052	Glypican-1;Secreted glypican-1
0.0022277	0	3.46853	FN1	P02751	Fibronectin;Anastellin;Ugl-Y1;Ugl-Y2;Ugl-Y3	0.0577527	0.0133895	-4.47051	CKAP5	Q14008	Cytoskeleton-associated protein 5	0.0822397	0.038	2.61805	OXA1L	Q15070	Mitochondrial inner membrane protein OXA1L	0.0087916	0.00894737	-3.6459	ZNF512	Q96ME7	Serine/threonine-protein phosphatase 2A catalytic subunit beta isoform	0.0184848	0.00827826	3.27483	BBX	Q8WY36	HMG box transcription factor BBX	0.00606517	0	-4.02566	DSP	P15924	Desmoplakin
0.000915735	0	3.44062	PALLD	Q8WX93	Palladin	0.00662742	0	-4.43643	PDS5A	Q29RF7	Sister chromatid cohesion protein PDS5 homolog A	0.00417961	0.00708333	2.59505	ZXDA	P98168	Zinc finger X-linked protein ZXDA;Zinc finger X-linked protein ZXDB	0.0398041	0.0197455	-3.58199	NUP205	Q92621	Bromodomain adjacent to zinc finger domain protein 1A	0.0109896	0.00592593	3.26619	JUN	P05412	Transcription factor AP-1	0.0787363	0.0249558	-3.98786	HIST1H1B	P16401	Histone H1.5
0.0430796	0.0136774	3.39642	SPAG9	O60271	C-Jun-amino-terminal kinase-interacting protein 4	0.0690364	0.0115113	-4.40462	DYNC1H1	Q14204	Cytoplasmic dynein 1 heavy chain 1	0.0165463	0.0124301	2.59451	DCTN1	Q14203	Dynactin subunit 1	0.0275118	0.00955294	-3.56645	RAE1	P78406	HEAT repeat-containing protein 1;HEAT repeat-containing protein 1, N-terminally processed	0.000263563	0	3.15393	UPF1	Q92900	Regulator of nonsense transcripts 1	0.0237155	0.0085	-3.95445	ABCC2	Q92887	Canalicular multispecific organic anion transporter 1
0.0775516	0.0135135	3.29034	MYO5A	Q9Y4I1	Unconventional myosin-Va	0.0101161	0	-4.39622	DAPK1	P53355	Death-associated protein kinase 1	0.0581991	0.0320394	2.58714	TUFM	P49411	Elongation factor Tu, mitochondrial	0.131164	0.0429625	-3.5654	S100A10	P60903	Small nuclear ribonucleoprotein Sm D1	0.0368372	0.0173018	3.12257	SYNE1	Q8NF91	Nesprin-1	0.0190679	0.00685714	-3.89957	RPL7L1	Q6DKI1	60S ribosomal protein L7-like 1
0.0138702	0	3.26979	NUDT5	Q9UKK9	ADP-sugar pyrophosphatase	0.00593222	0	-4.37477	DDX52	Q9Y2R4	Probable ATP-dependent RNA helicase DDX52	0.0293191	0.022	2.55534	FASN	P49327	Fatty acid synthase;[Acyl-carrier-protein] S-acetyltransferase;[Acyl-carrier-protein] S-malonyltransferase;3-oxoacyl-[acyl-carrier-protein] synthase;3-oxoacyl-[acyl-carrier-protein] reductase;3-hydroxyacyl-[acyl-carrier-protein] dehydratase;Enoyl-[acyl-carrier-protein] reductase;Oleoyl-[acyl-carrier-protein] hydrolase	0.0751159	0.0270947	-3.53424	RPL28	P46779	Probable ATP-dependent RNA helicase DDX52	0.00106099	0	3.0721	LRRFIP1	Q32MZ4	Leucine-rich repeat flightless-interacting protein 1	0.0531571	0.0189231	-3.80897	ALDH3A2	P51648	Fatty aldehyde dehydrogenase
0.0472576	0.012	3.26462	NUMBL	Q9Y6R0	Numb-like protein	0.0400858	0.0038042	-4.35074	NUP210	Q8TEM1	Nuclear pore membrane glycoprotein 210	0.012002	0.00775309	2.55239	LRCH1	Q9Y2L9	Leucine-rich repeat and calponin homology domain-containing protein 1	0.0869972	0.0337919	-3.46737	RPL37A	P61513	Phosphatidylinositol-binding clathrin assembly protein	0.010654	0.00725581	3.06399	AK2	P54819	Adenylate kinase 2, mitochondrial;Adenylate kinase 2, mitochondrial, N-terminally processed	0.00565544	0	-3.79857	RFC1	P35251	Replication factor C subunit 1
0.00475046	0	3.22481	LRRFIP1	Q32MZ4	Leucine-rich repeat flightless-interacting protein 1	0.00239112	0	-4.33305	TOP2A	P11388	DNA topoisomerase 2-alpha	0.0246442	0.0203103	2.54789	HSPA4	P34932	Heat shock 70 kDa protein 4	0.00568836	0.0109677	-3.44692	RPF2	Q9H7B2	Fibroblast growth factor 2	0.0376762	0.0190276	2.9117	RBMS1	P29558	RNA-binding motif, single-stranded-interacting protein 1;RNA-binding motif, single-stranded-interacting protein 3	0.0293949	0.00966154	-3.69947	DHX37	Q8IY37	Probable ATP-dependent RNA helicase DHX37
0.0905582	0.0183927	3.17022	OXA1L	Q15070	Mitochondrial inner membrane protein OXA1L	0.0685405	0.0113571	-4.29178	GPRC5A	Q8NFJ5	Retinoic acid-induced protein 3	0.0025323	0.00829268	2.52597	TROVE2	P10155	60 kDa SS-A/Ro ribonucleoprotein	0.000510976	0	-3.38032	TOP2A	P11388	PHD finger protein 3	0.00254131	0	2.88879	COL4A2	P08572	Collagen alpha-2(IV) chain;Canstatin	0.00728309	0	-3.67164	SURF4	O15260	Surfeit locus protein 4
0.065792	0.00931868	3.13671	SH3KBP1	Q96B97	SH3 domain-containing kinase-binding protein 1	0.00505952	0	-4.20472	DSP	P15924	Desmoplakin	0.0869231	0.0408178	2.51735	ATP6V0A1	Q93050	V-type proton ATPase 116 kDa subunit a isoform 1	0.00166599	0	-3.3066	CASP14	P31944	Pre-mRNA-processing-splicing factor 8	0.0120801	0.00906667	2.87552	FOSL1	P15407	Fos-related antigen 1	0.0159455	0.00717241	-3.67054	DAPK1	P53355	Death-associated protein kinase 1
0.0980165	0.0188588	3.13532	RBMS1	P29558	RNA-binding motif, single-stranded-interacting protein 1;RNA-binding motif, single-stranded-interacting protein 3	0.0198954	0	-4.18516	GCN1L1	Q92616	Translational activator GCN1	0.126233	0.0487314	2.51301	SCEL	O95171	Sciellin	0.0135931	0.00849123	-3.2902	PHF3	Q92576	Testis-expressed sequence 10 protein	0.161786	0.0539134	2.80938	PLOD2	O00469	Procollagen-lysine,2-oxoglutarate 5-dioxygenase 2	0.113088	0.0307389	-3.63374	AKR1C3	P42330	Aldo-keto reductase family 1 member C3
0.064441	0.00952809	3.09121	CEP170	Q5SW79	Centrosomal protein of 170 kDa	0.021998	0	-4.18483	NCBP1	Q09161	Nuclear cap-binding protein subunit 1	0.00592053	0.00820339	2.47293	TAF10	Q12962	Transcription initiation factor TFIID subunit 10	0.0209109	0.00794937	-3.28168	SNRPD1	P62314	DNA-directed RNA polymerase I subunit RPA49	0.0266718	0.0160755	2.80345	CREM	Q03060	cAMP-responsive element modulator	0.0182792	0.00775758	-3.59296	OAS3	Q9Y6K5	2-5-oligoadenylate synthase 3
0.0207174	0	3.08706	PDLIM7	Q9NR12	PDZ and LIM domain protein 7	0.145364	0.0208454	-4.15869	XPC	Q01831	DNA repair protein complementing XP-C cells	0.0367441	0.0237073	2.43439	PRNP	P04156	Major prion protein	0.0500676	0.0212	-3.28145	HDGF	P51858	DNA-directed RNA polymerase II subunit RPB9	0.00206728	0	2.77276	DYNC1LI1	Q9Y6G9	Cytoplasmic dynein 1 light intermediate chain 1	0.0689127	0.0245225	-3.59062	HIST1H1D	P16402	Histone H1.3
0.113535	0.0183727	3.07756	SYNE1	Q8NF91	Nesprin-1	0.0121865	0	-4.15248	MBOAT7	Q96N66	Lysophospholipid acyltransferase 7	0.00231306	0.00772727	2.42493	CCDC93	Q567U6	Coiled-coil domain-containing protein 93	0.0438215	0.0218321	-3.27057	UTP11L	Q9Y3A2	Serine/arginine-rich splicing factor 10	0.00728113	0.00742857	2.74535	HSPA4	P34932	Heat shock 70 kDa protein 4	0.0379115	0.0162803	-3.56831	S100A9	P06702	Protein S100-A9
0.11218	0.0186667	3.07147	CNN2	Q99439	Calponin-2	0.00108118	0	-4.08491	ALDH3A1	P30838	Aldehyde dehydrogenase, dimeric NADP-preferring	0.019443	0.0201111	2.42323	CCNT1	O60563	Cyclin-T1	0.139434	0.0484663	-3.22129	S100A8	P05109	Serine-protein kinase ATM	0.0250793	0.015975	2.71058	ERC2	O15083	ERC protein 2	0.032825	0.0139021	-3.56673	IGHG1	P0DOX5	Ig gamma-1 chain C region
0.00315136	0	3.06019	UPF1	Q92900	Regulator of nonsense transcripts 1	0.0143379	0	-4.06119	MGST3	O14880	Microsomal glutathione S-transferase 3	0.216047	0.0894471	2.32306	LUC7L2	Q9Y383	Putative RNA-binding protein Luc7-like 2	0.0185574	0.00860274	-3.21168	TEX10	Q9NXF1	Zinc finger protein 512	0.014862	0.009056	2.70794	NUMBL	Q9Y6R0	Numb-like protein	0.0412952	0.0152143	-3.54835	CAST	P20810	Calpastatin
0.00371037	0	2.93383	FAM101B	Q8N5W9	Filamin-interacting protein FAM101B	0.00445285	0	-4.05247	MYO15B	Q96JP2	Unconventional myosin-XVB	0.0952304	0.0428704	2.31124	DIEXF	Q68CQ4	Digestive organ expansion factor homolog	0.00391405	0.0113333	-3.17934	PSMD9	O00233	Dynein light chain roadblock-type 1	0.0037524	0	2.64306	FN1	P02751	Fibronectin;Anastellin;Ugl-Y1;Ugl-Y2;Ugl-Y3	0.0570483	0.0209	-3.52834	MGST3	O14880	Microsomal glutathione S-transferase 3
0.166913	0.0213924	2.90864	YWHAB	P31946	14-3-3 protein beta/alpha;14-3-3 protein beta/alpha, N-terminally processed	0.00544868	0	-3.98575	MYBBP1A	Q9BQG0	Myb-binding protein 1A	0.00819086	0.00785	2.29664	CDK1	P06493	Cyclin-dependent kinase 1	0.0248658	0.0127033	-3.16753	OAS3	Q9Y6K5	Histone acetyltransferase KAT7	0.000222104	0	2.58491	PALLD	Q8WX93	Palladin	0.0958006	0.0267384	-3.5282	S100A8	P05109	Protein S100-A8;Protein S100-A8, N-terminally processed
0.00869694	0	2.87845	P4HB	P07237	Protein disulfide-isomerase	0.0266586	0	-3.97502	SLC25A3	Q00325	Phosphate carrier protein, mitochondrial	0.0222117	0.0206512	2.27735	HSPH1	Q92598	Heat shock protein 105 kDa	0.00224942	0	-3.13909	EEF1A2	Q05639	Cathepsin D;Cathepsin D light chain;Cathepsin D heavy chain	0.00912759	0.00865455	2.5674	SMAD2	Q15796	Mothers against decapentaplegic homolog 2	0.00531191	0	-3.50422	CALML5	Q9NZT1	Calmodulin-like protein 5
0.0589247	0.00956391	2.87384	ECM29	Q5VYK3	Proteasome-associated protein ECM29 homolog	0.124115	0.0193906	-3.97404	RPL7L1	Q6DKI1	60S ribosomal protein L7-like 1	0.0042268	0.00793443	2.27727	STRAP	Q9Y3F4	Serine-threonine kinase receptor-associated protein	0.00245681	0	-3.10704	HIST1H1B	P16401	Surfeit locus protein 4	0.00175475	0	2.55372	P4HB	P07237	Protein disulfide-isomerase	0.0051349	0	-3.49152	ABCC1	P33527	Multidrug resistance-associated protein 1
0.00797864	0	2.82017	SERPINE1	P05121	Plasminogen activator inhibitor 1	0.235644	0.0270683	-3.93777	ACTBL2	Q562R1	Beta-actin-like protein 2	0.10921	0.0473254	2.27484	DLST	P36957	Dihydrolipoyllysine-residue succinyltransferase component of 2-oxoglutarate dehydrogenase complex, mitochondrial	0.0832948	0.0359313	-3.10478	LSM4	Q9Y4Z0	DNA-dependent protein kinase catalytic subunit	0.000800223	0	2.53846	LSM14A	Q8ND56	Protein LSM14 homolog A	0.00265971	0	-3.48668	PDS5A	Q29RF7	Sister chromatid cohesion protein PDS5 homolog A
0.021549	0.00360265	2.78097	RBMS2	Q15434	RNA-binding motif, single-stranded-interacting protein 2	0.0574456	0.0121143	-3.93102	PSMD3	O43242	26S proteasome non-ATPase regulatory subunit 3	0.109307	0.0471858	2.26656	COL22A1	Q8NFW1	Collagen alpha-1(XXII) chain	0.0126001	0.00768254	-3.04528	PPP2CB	P62714	Sister chromatid cohesion protein PDS5 homolog A	0.131483	0.0505906	2.41415	YWHAB	P31946	14-3-3 protein beta/alpha;14-3-3 protein beta/alpha, N-terminally processed	0.00154549	0	-3.48516	ANXA4	P09525	Annexin A4
0.0862395	0.0189133	2.73546	CRIP2	P52943	Cysteine-rich protein 2	0.00254936	0	-3.89641	SURF4	O15260	Surfeit locus protein 4	0.0694459	0.0385817	2.26597	CS	O75390	Citrate synthase, mitochondrial	0.00177205	0	-3.01856	THOC2	Q8NI27	mRNA export factor	0.00461177	0.00701124	2.3781	PSME3	P61289	Proteasome activator complex subunit 3	0.052273	0.0197277	-3.48412	ALDH3A1	P30838	Aldehyde dehydrogenase, dimeric NADP-preferring
0.214511	0.0337268	2.73134	HMGN4	O00479	High mobility group nucleosome-binding domain-containing protein 4	0.0244855	0	-3.89075	TRIP12	Q14669	E3 ubiquitin-protein ligase TRIP12	0.0309305	0.023225	2.2555	SPCS3	P61009	Signal peptidase complex subunit 3	0.00520057	0.00871795	-2.9911	POLR2I	P36954	CCAAT/enhancer-binding protein beta	0.0115767	0.00951515	2.35814	SCML1	Q9UN30	Sex comb on midleg-like protein 1	0.000340692	0	-3.47851	MTUS1	Q9ULD2	Microtubule-associated tumor suppressor 1
0.00749771	0	2.66222	LSM14A	Q8ND56	Protein LSM14 homolog A	0.0191185	0	-3.88405	PSMD9	O00233	26S proteasome non-ATPase regulatory subunit 9	0.0116216	0.0160421	2.24817	SCML1	Q9UN30	Sex comb on midleg-like protein 1	0.00839269	0.00693878	-2.98536	DPY19L1	Q2PZI1	Histone H2A.V;Histone H2A.Z	0.04357	0.0238983	2.31674	ABI1	Q8IZP0	Abl interactor 1	0.00817915	0	-3.47518	HSD17B11	Q8NBQ5	Estradiol 17-beta-dehydrogenase 11
0.00527082	0	2.65933	TPM1	P09493		0.0311414	0	-3.87933	COIL	P38432	Coilin	0.00316685	0.00896296	2.22085	UPF1	Q92900	Regulator of nonsense transcripts 1	0.0483204	0.023519	-2.96445	RPL7L1	Q6DKI1	DNA (cytosine-5)-methyltransferase 1	0.0812289	0.0328554	2.30981	ECM29	Q5VYK3	Proteasome-associated protein ECM29 homolog	0.00336267	0	-3.45284	ZNF512	Q96ME7	Zinc finger protein 512
0.00674521	0	2.65184	SPEN	Q96T58	Msx2-interacting protein	0.0213435	0	-3.8654	RFC1	P35251	Replication factor C subunit 1	0.0111745	0.015875	2.21747	PPP1R8	Q12972	Nuclear inhibitor of protein phosphatase 1;Activator of RNA decay	0.00409058	0.00944444	-2.92514	PDS5A	Q29RF7	Cohesin subunit SA-2	0.016039	0.0163846	2.30027	DCTN1	Q14203	Dynactin subunit 1	0.109232	0.0306413	-3.42906	HIST1H1C	P16403	Histone H1.2
0.039891	0.0112566	2.64999	PACSIN2	Q9UNF0	Protein kinase C and casein kinase substrate in neurons protein 2	0.0797474	0.00928467	-3.86439	CD109	Q6YHK3	CD109 antigen	0.0220651	0.0237313	2.18629	DYNC1LI1	Q9Y6G9	Cytoplasmic dynein 1 light intermediate chain 1	0.021101	0.0125652	-2.88358	HSD17B11	Q8NBQ5	Lysophospholipid acyltransferase 7	0.0152844	0.0158954	2.29898	CD59	P13987	CD59 glycoprotein	0.00463927	0	-3.42276	SLC27A2	O14975	Very long-chain acyl-CoA synthetase
0.194178	0.0275018	2.59056	CD55	P08174	Complement decay-accelerating factor	0.0224529	0	-3.81011	PDS5B	Q9NTI5	Sister chromatid cohesion protein PDS5 homolog B	0.163328	0.0688591	2.1574	UCHL1	P09936	Ubiquitin carboxyl-terminal hydrolase isozyme L1	0.00365884	0.00971429	-2.85196	DNMT1	P26358	60S ribosomal protein L35a	0.0656543	0.0276276	2.29119	C12orf43	Q96C57	Uncharacterized protein C12orf43	0.0202453	0.00967521	-3.40043	THOC2	Q8NI27	THO complex subunit 2
0.0320762	0.0120569	2.56844	RAI14	Q9P0K7	Ankycorbin	0.0840763	0.0136986	-3.77245	TRRAP	Q9Y4A5	Transformation/transcription domain-associated protein	0.0847967	0.0432542	2.14501	OCIAD1	Q9NX40	OCIA domain-containing protein 1	0.00216957	0.00753846	-2.84144	LRRC59	Q96AG4	Antigen KI-67	0.0208117	0.0165198	2.27381	RAI14	Q9P0K7	Ankycorbin	0.0270888	0.0117353	-3.3813	HSPE1	P61604	10 kDa heat shock protein, mitochondrial
0.0188545	0.00632911	2.55911	COL4A2	P08572	Collagen alpha-2(IV) chain;Canstatin	0.147468	0.0199212	-3.7365	RBM19	Q9Y4C8	Probable RNA-binding protein 19	0.052815	0.0371453	2.14224	LRRFIP1	Q32MZ4	Leucine-rich repeat flightless-interacting protein 1	0.01057	0.0075625	-2.83103	FAU	P62861	Ribosome production factor 2 homolog	0.0108932	0.0128921	2.21328	LRPPRC	P42704	Leucine-rich PPR motif-containing protein, mitochondrial	0.00492326	0	-3.37271	PDS5B	Q9NTI5	Sister chromatid cohesion protein PDS5 homolog B
0.270328	0.0523804	2.53412	TPT1	P13693	Translationally-controlled tumor protein	0.0146795	0	-3.73434	TXN	P10599	Thioredoxin	0.152546	0.0660648	2.1353	DNAJB11	Q9UBS4	DnaJ homolog subfamily B member 11	0.00211815	0.007	-2.82326	MGST3	O14880	60S ribosomal protein L22-like 1	0.161481	0.0624527	2.18362	FKBP4	Q02790	Peptidyl-prolyl cis-trans isomerase FKBP4;Peptidyl-prolyl cis-trans isomerase FKBP4, N-terminally processed	0.0548409	0.0217114	-3.34883	TRRAP	Q9Y4A5	Transformation/transcription domain-associated protein
0.0223019	0.0140552	2.427	GPS1	Q13098	COP9 signalosome complex subunit 1	0.0744023	0.00986047	-3.73221	OAS3	Q9Y6K5	2-5-oligoadenylate synthase 3	0.13549	0.0587817	2.1352	MFI2	P08582	Melanotransferrin	0.0478732	0.0235636	-2.82089	MPG	P29372	H/ACA ribonucleoprotein complex subunit 3	0.0717051	0.0314092	2.16557	ITGB1	P05556	Integrin beta-1	0.00206459	0	-3.34728	TMEM43	Q9BTV4	Transmembrane protein 43
0.0255466	0.01272	2.40843	ILK	Q13418	Integrin-linked protein kinase	0.00757782	0	-3.72966	MDN1	Q9NU22	Midasin	0.129688	0.0576429	2.09054	CASP7	P55210	Caspase-7;Caspase-7 subunit p20;Caspase-7 subunit p11	0.101152	0.0416377	-2.8176	TXNL4A	P83876	Protein S100-A11;Protein S100-A11, N-terminally processed	0.0143383	0.0157778	2.15731	OCIAD2	Q56VL3	OCIA domain-containing protein 2	0.00592775	0	-3.34673	GSTP1	P09211	Glutathione S-transferase P
0.136647	0.0200504	2.37079	C12orf43	Q96C57	Uncharacterized protein C12orf43	0.00352738	0	-3.69739	RBM3	P98179	RNA-binding protein 3	0.0367692	0.0290816	2.0829	TRIM27	P14373	Zinc finger protein RFP	0.00199053	0.00725926	-2.79201	MYBBP1A	Q9BQG0	26S proteasome non-ATPase regulatory subunit 9	0.119396	0.0500827	2.14552	CASP7	P55210	Caspase-7;Caspase-7 subunit p20;Caspase-7 subunit p11	0.10823	0.0316037	-3.26277	TECR	Q9NZ01	Very-long-chain enoyl-CoA reductase
0.0836825	0.0191781	2.37044	P4HA2	O15460	Prolyl 4-hydroxylase subunit alpha-2	0.0939681	0.0160256	-3.69098	LDHB	P07195	L-lactate dehydrogenase B chain	0.0111553	0.0198824	2.06219	ACBD5	Q5T8D3	Acyl-CoA-binding domain-containing protein 5	0.00988776	0.00780645	-2.79154	BAZ1A	Q9NRL2	DNA-directed RNA polymerase II subunit RPB11-a	0.000467718	0	2.13622	PLAU	P00749	Urokinase-type plasminogen activator;Urokinase-type plasminogen activator long chain A;Urokinase-type plasminogen activator short chain A;Urokinase-type plasminogen activator chain B	0.0190533	0.00951261	-3.21896	SMARCA1	P28370	Probable global transcription activator SNF2L1
0.106673	0.0199704	2.36531	DCTN1	Q14203	Dynactin subunit 1	0.028021	0	-3.68929	ABCC1	P33527	Multidrug resistance-associated protein 1	0.0500373	0.0368305	2.0518	SRC	P12931	Proto-oncogene tyrosine-protein kinase Src	0.0102725	0.00722388	-2.78019	LGALS7	P47929	Estradiol 17-beta-dehydrogenase 11	0.00317095	0.00760396	2.09913	TUBB3	Q13509	Tubulin beta-3 chain	0.0759177	0.0245534	-3.2047	CKAP5	Q14008	Cytoskeleton-associated protein 5
0.00673613	0	2.35475	HSPA4	P34932	Heat shock 70 kDa protein 4	0.00283944	0	-3.66437	TRMT1L	Q7Z2T5	TRMT1-like protein	0.075115	0.0406207	2.04866	RBX1	P62877	E3 ubiquitin-protein ligase RBX1;E3 ubiquitin-protein ligase RBX1, N-terminally processed	0.0256428	0.0196893	-2.77919	ANP32A	P39687	2-5-oligoadenylate synthase 3	0.00224732	0.00693333	2.08081	PDLIM7	Q9NR12	PDZ and LIM domain protein 7	0.0651332	0.0245217	-3.17636	MYOF	Q9NZM1	Myoferlin
0.0473053	0.00883333	2.34492	SMAD2	Q15796	Mothers against decapentaplegic homolog 2	0.00922593	0	-3.57677	CEBPB	P17676	CCAAT/enhancer-binding protein beta	0.119114	0.0547604	2.00097	VAPB	O95292	Vesicle-associated membrane protein-associated protein B/C	0.0261326	0.0212252	-2.71492	HMGN1	P05114	Protein S100-A9	0.237919	0.0900521	2.06171	CNN2	Q99439	Calponin-2	0.0950757	0.0275326	-3.17295	HIST1H1E	P10412	Histone H1.4
0.189673	0.0277213	2.3318	UBA2	Q9UBT2	SUMO-activating enzyme subunit 2	0.00297416	0	-3.56906	PRKDC	P78527	DNA-dependent protein kinase catalytic subunit	0.000392286	0.00809524	1.99243	MTHFD1L	Q6UB35	Monofunctional C1-tetrahydrofolate synthase, mitochondrial	0.0834106	0.0369879	-2.70878	IGHG1	P0DOX5	Nucleolar complex protein 4 homolog	0.0516745	0.0272222	2.00664	CRIP2	P52943	Cysteine-rich protein 2	0.0105936	0.00585366	-3.1631	CAMK2D	Q13557	Calcium/calmodulin-dependent protein kinase type II subunit delta
0.0819636	0.0191257	2.32861	MYDGF	Q969H8	Myeloid-derived growth factor	0.0296473	0	-3.56391	GSTP1	P09211	Glutathione S-transferase P	0.111407	0.0526383	1.9626	FAM107B	Q9H098	Protein FAM107B	0.00749998	0.00913208	-2.7059	KAT7	O95251	Histone H1.3	0.0868853	0.039694	2.00065	SSFA2	P28290	Sperm-specific antigen 2	0.0198898	0.00920325	-3.15032	STOM	P27105	Erythrocyte band 7 integral membrane protein
0.00287098	0	2.32812	NDUFS8	O00217	NADH dehydrogenase [ubiquinone] iron-sulfur protein 8, mitochondrial	0.0112782	0	-3.56231	HSD17B11	Q8NBQ5	Estradiol 17-beta-dehydrogenase 11	0.0118149	0.0215254	1.96039	EPHB2	P29323	Ephrin type-B receptor 2	0.117954	0.0442794	-2.70072	GSTP1	P09211	Unconventional myosin-Ie	0.00266923	0.00898113	1.99896	NSUN2	Q08J23	tRNA (cytosine(34)-C(5))-methyltransferase	0.00780304	0.00421918	-3.13939	CTSD	P07339	Cathepsin D;Cathepsin D light chain;Cathepsin D heavy chain
0.00683049	0	2.32118	FAM120A	Q9NZB2	Constitutive coactivator of PPAR-gamma-like protein 1	0.07698	0.0089894	-3.55686	RPF2	Q9H7B2	Ribosome production factor 2 homolog	0.00140503	0.00834483	1.94544	EDC4	Q6P2E9	Enhancer of mRNA-decapping protein 4	0.0159575	0.00966667	-2.69926	CEBPB	P17676	Acidic leucine-rich nuclear phosphoprotein 32 family member A	0.0182869	0.0195233	1.98478	EPHB2	P29323	Ephrin type-B receptor 2	0.0428867	0.0188197	-3.13267	NOP14	P78316	Nucleolar protein 14
0.0389225	0.0099375	2.29605	AK2	P54819	Adenylate kinase 2, mitochondrial;Adenylate kinase 2, mitochondrial, N-terminally processed	0.0111212	0	-3.55176	THOC2	Q8NI27	THO complex subunit 2	0.171075	0.078856	1.93841	BSG	P35613	Basigin	0.0126016	0.00815584	-2.66182	PICALM	Q13492	Nuclear pore complex protein Nup205	0.232826	0.0899146	1.97455	YTHDF2	Q9Y5A9	YTH domain-containing family protein 2	0.030847	0.0164903	-3.11864	EHD2	Q9NZN4	EH domain-containing protein 2
0.371267	0.0868372	2.28282	LUC7L2	Q9Y383	Putative RNA-binding protein Luc7-like 2	0.0113929	0	-3.51195	CEACAM6	P40199	Carcinoembryonic antigen-related cell adhesion molecule 6	0.200656	0.0929767	1.93756	RTN4RL2	Q86UN3	Reticulon-4 receptor-like 2	0.287772	0.120488	-2.64447	GCN1L1	Q92616	Periodic tryptophan protein 2 homolog	0.292404	0.123409	1.96274	MYDGF	Q969H8	Myeloid-derived growth factor	0.0133692	0.0066383	-3.11741	SIN3A	Q96ST3	Paired amphipathic helix protein Sin3a
0.0167733	0.00913609	2.28267	STRAP	Q9Y3F4	Serine-threonine kinase receptor-associated protein	0.0131848	0	-3.50272	ZNF638	Q14966	Zinc finger protein 638	0.0342079	0.0318824	1.93221	USF2	Q15853	Upstream stimulatory factor 2	0.062218	0.0321315	-2.6404	TRRAP	Q9Y4A5	26S proteasome non-ATPase regulatory subunit 3	0.311335	0.13439	1.96021	HMGN4	O00479	High mobility group nucleosome-binding domain-containing protein 4	0.00391693	0	-3.09531	CFAP20	Q9Y6A4	Cilia- and flagella-associated protein 20
0.0844628	0.0185676	2.28102	HOOK3	Q86VS8	Protein Hook homolog 3	0.0330709	0.00357895	-3.48626	WDR75	Q8IWA0	WD repeat-containing protein 75	0.125089	0.0605414	1.9285	KPNA1	P52294	Importin subunit alpha-5;Importin subunit alpha-5, N-terminally processed	0.0676408	0.0341739	-2.6221	RBM19	Q9Y4C8	Sister chromatid cohesion protein PDS5 homolog B	0.000824359	0.006	1.94526	NDUFS8	O00217	NADH dehydrogenase [ubiquinone] iron-sulfur protein 8, mitochondrial	0.00319761	0	-3.08697	LGALS7	P47929	Galectin-7
0.0252735	0.0118879	2.27001	FUBP1	Q96AE4	Far upstream element-binding protein 1	0.00795968	0	-3.46929	PGD	P52209	6-phosphogluconate dehydrogenase, decarboxylating	0.16815	0.078694	1.89915	SEMA3C	Q99985	Semaphorin-3C	0.0414332	0.0238528	-2.61823	ERMP1	Q7Z2K6	DNA/RNA-binding protein KIN17	0.0541281	0.0311579	1.9448	TUFM	P49411	Elongation factor Tu, mitochondrial	0.120766	0.035339	-3.08452	UTP20	O75691	Small subunit processome component 20 homolog
0.0106099	0.00367568	2.25436	NDUFV1	P49821	NADH dehydrogenase [ubiquinone] flavoprotein 1, mitochondrial	0.00367946	0	-3.4651	SYMPK	Q92797	Symplekin	0.0229089	0.0241818	1.88194	COLGALT1	Q8NBJ5	Procollagen galactosyltransferase 1	0.00258436	0.00918919	-2.61425	CTSD	P07339	CLIP-associating protein 1	0.000730374	0.00607595	1.9415	AKAP2	Q9Y2D5	A-kinase anchor protein 2	0.0616396	0.0243036	-3.08139	PPP2CB	P62714	Serine/threonine-protein phosphatase 2A catalytic subunit beta isoform
0.0939578	0.0205802	2.23846	IRF2BPL	Q9H1B7	Interferon regulatory factor 2-binding protein-like	0.155446	0.0204685	-3.45962	ABCF1	Q8NE71	ATP-binding cassette sub-family F member 1	0.00326241	0.00978313	1.87501	SLC3A2	P08195	4F2 cell-surface antigen heavy chain	0.0435195	0.0250353	-2.58386	ARPC1A	Q92747	RNA-binding protein 28	0.00319127	0.00927869	1.93407	SPEN	Q96T58	Msx2-interacting protein	0.0137992	0.00745631	-3.07962	RPL14	P50914	60S ribosomal protein L14
0.00664987	0	2.20431	PLAU	P00749	Urokinase-type plasminogen activator;Urokinase-type plasminogen activator long chain A;Urokinase-type plasminogen activator short chain A;Urokinase-type plasminogen activator chain B	0.0210247	0	-3.43923	MKI67	P46013	Antigen KI-67	0.030284	0.03166	1.8742	BRD8	Q9H0E9	Bromodomain-containing protein 8	0.00191585	0.01	-2.5806	MBOAT7	Q96N66	40S ribosomal protein S15a	0.181798	0.0718437	1.93269	HDAC2	Q92769	Histone deacetylase 2	0.0320312	0.015681	-3.04174	DPY19L1	Q2PZI1	Probable C-mannosyltransferase DPY19L1
0.340766	0.0783461	2.19335	YTHDF2	Q9Y5A9	YTH domain-containing family protein 2	0.112532	0.0194444	-3.41754	IGHG1	P0DOX5	Ig gamma-1 chain C region	0.0273074	0.0288168	1.86813	RPS19BP1	Q86WX3	Active regulator of SIRT1	0.0430921	0.0248889	-2.54591	RPS4Y1	P22090	NADH dehydrogenase [ubiquinone] iron-sulfur protein 4, mitochondrial	0.119984	0.0542313	1.92408	OCIAD1	Q9NX40	OCIA domain-containing protein 1	0.00609462	0	-3.02295	DDX31	Q9H8H2	Probable ATP-dependent RNA helicase DDX31
0.0248646	0.0115636	2.18377	PSME3	P61289	Proteasome activator complex subunit 3	0.0354752	0.00606061	-3.39822	ALDH3B1	P43353	Aldehyde dehydrogenase family 3 member B1	0.0308862	0.032198	1.86654	RMDN3	Q96TC7	Regulator of microtubule dynamics protein 3	0.0405275	0.0243095	-2.51769	CAMK2D	Q13557	60S ribosomal protein L34	0.00236445	0.00842478	1.91591	TAF1	P21675	Transcription initiation factor TFIID subunit 1;Transcription initiation factor TFIID subunit 1-like	0.0709426	0.0239681	-3.02268	MBOAT7	Q96N66	Lysophospholipid acyltransferase 7
0.00840799	0.00372603	2.16572	TAF10	Q12962	Transcription initiation factor TFIID subunit 10	0.0990201	0.0193038	-3.396	CRNKL1	Q9BZJ0	Crooked neck-like protein 1	0.00631278	0.01524	1.85634	MTHFD2	P13995	Bifunctional methylenetetrahydrofolate dehydrogenase/cyclohydrolase, mitochondrial;NAD-dependent methylenetetrahydrofolate dehydrogenase;Methenyltetrahydrofolate cyclohydrolase	0.166709	0.0646124	-2.48492	CYFIP1	Q7L576	Histone H1.2	0.00642037	0.0137103	1.91284	NT5E	P21589	5-nucleotidase	0.132451	0.0398814	-3.01712	TXN	P10599	Thioredoxin
0.0030166	0	2.14337	TPM2	P07951	Tropomyosin beta chain	0.00358859	0	-3.36911	PSMD6	Q15008	26S proteasome non-ATPase regulatory subunit 6	0.0215258	0.0240452	1.84118	SURF6	O75683	Surfeit locus protein 6	0.0203089	0.0204906	-2.47999	PDS5B	Q9NTI5	60S ribosomal protein L15	0.112464	0.0534333	1.91219	TAF10	Q12962	Transcription initiation factor TFIID subunit 10	0.00715189	0.00416216	-3.01117	CLASP1	Q7Z460	CLIP-associating protein 1
0.0781155	0.0183246	2.13271	MAPK1	P28482	Mitogen-activated protein kinase 1	0.108613	0.01983	-3.36637	DYNLL2	Q96FJ2	Dynein light chain 2, cytoplasmic	0.258925	0.129883	1.84031	YTHDF2	Q9Y5A9	YTH domain-containing family protein 2	0.137343	0.0531568	-2.47839	USP39	Q53GS9	Inverted formin-2	0.0110829	0.0169017	1.89733	RBMS2	Q15434	RNA-binding motif, single-stranded-interacting protein 2	0.0122331	0.00656842	-3.00486	ABLIM1	O14639	Actin-binding LIM protein 1
0.338413	0.0779838	2.11273	ALDH18A1	P54886	Delta-1-pyrroline-5-carboxylate synthase;Glutamate 5-kinase;Gamma-glutamyl phosphate reductase	0.215003	0.0276989	-3.361	MTUS1	Q9ULD2	Microtubule-associated tumor suppressor 1	0.0833802	0.0474659	1.83954	MCM3AP	O60318	Germinal-center associated nuclear protein	0.0215531	0.0210357	-2.47465	TRIP12	Q14669	E3 ubiquitin-protein ligase TRIP12	0.0480607	0.0280539	1.88763	IQGAP1	P46940	Ras GTPase-activating-like protein IQGAP1	0.225553	0.0697883	-3.00113	MGST1	P10620	Microsomal glutathione S-transferase 1
0.122628	0.0200926	2.10717	FSCN1	Q16658	Fascin	0.00631031	0	-3.35207	TEAD1	P28347	Transcriptional enhancer factor TEF-1;Transcriptional enhancer factor TEF-3;Transcriptional enhancer factor TEF-5;Transcriptional enhancer factor TEF-4	0.0986789	0.0527629	1.83785	MYOF	Q9NZM1	Myoferlin	0.0780996	0.0388504	-2.46218	TMEM214	Q6NUQ4	S1 RNA-binding domain-containing protein 1	0.0456998	0.0277232	1.87392	STRAP	Q9Y3F4	Serine-threonine kinase receptor-associated protein	0.115557	0.0347931	-2.99973	TRIP12	Q14669	E3 ubiquitin-protein ligase TRIP12
0.0484527	0.0159744	2.104	ACTR1B	P42025	Beta-centractin	0.00782899	0	-3.34959	TEX10	Q9NXF1	Testis-expressed sequence 10 protein	0.157604	0.0779789	1.83313	ADRM1	Q16186	Proteasomal ubiquitin receptor ADRM1	0.00137056	0.010625	-2.46084	RPL35A	P18077	Histone H1.4	0.0500992	0.0309542	1.86904	NUDT5	Q9UKK9	ADP-sugar pyrophosphatase	0.0484421	0.0224039	-2.99703	PHF3	Q92576	PHD finger protein 3
0.0201793	0.0118326	2.0982	LRPPRC	P42704	Leucine-rich PPR motif-containing protein, mitochondrial	0.0458113	0.0125941	-3.3421	MPG	P29372	DNA-3-methyladenine glycosylase	0.00928955	0.0214839	1.80587	LRPPRC	P42704	Leucine-rich PPR motif-containing protein, mitochondrial	0.114423	0.0478788	-2.45574	DYNLL2	Q96FJ2	CD2-associated protein	0.108105	0.0538113	1.8626	FUBP1	Q96AE4	Far upstream element-binding protein 1	0.0154901	0.0082069	-2.99339	MYBBP1A	Q9BQG0	Myb-binding protein 1A
0.014566	0.0136043	2.08087	TBC1D15	Q8TC07	TBC1 domain family member 15	0.0372196	0.00902924	-3.26364	NOP10	Q9NPE3	H/ACA ribonucleoprotein complex subunit 3	0.04902	0.0405414	1.7912	C10orf76	Q5T2E6	UPF0668 protein C10orf76	0.167764	0.0669057	-2.45116	UBA2	Q9UBT2	Hepatoma-derived growth factor	0.308992	0.137757	1.84764	LUC7L2	Q9Y383	Putative RNA-binding protein Luc7-like 2	0.221922	0.068125	-2.98898	PGD	P52209	6-phosphogluconate dehydrogenase, decarboxylating
0.0297595	0.0100952	2.07065	ENAH	Q8N8S7	Protein enabled homolog	0.0120451	0	-3.25666	SLC27A2	O14975	Very long-chain acyl-CoA synthetase	0.314823	0.17181	1.79	HMGN4	O00479	High mobility group nucleosome-binding domain-containing protein 4	0.0697708	0.0375021	-2.45098	NUP210	Q8TEM1	Non-histone chromosomal protein HMG-14	0.00174706	0.00835088	1.83596	FUBP3	Q96I24	Far upstream element-binding protein 3	0.00596474	0	-2.97552	MICU2	Q8IYU8	Calcium uptake protein 2, mitochondrial
0.026009	0.010556	2.05602	LRCH1	Q9Y2L9	Leucine-rich repeat and calponin homology domain-containing protein 1	0.0625249	0.010176	-3.25599	PHF3	Q92576	PHD finger protein 3	0.0156713	0.024	1.78033	FAM120A	Q9NZB2	Constitutive coactivator of PPAR-gamma-like protein 1	0.0135909	0.0111818	-2.44704	NOP10	Q9NPE3	U3 small nucleolar ribonucleoprotein protein IMP4	0.0316578	0.0263396	1.7611	ATXN2L	Q8WWM7	Ataxin-2-like protein	0.0377943	0.0173333	-2.96999	NQO1	P15559	NAD(P)H dehydrogenase [quinone] 1
0.0464798	0.0158228	2.03725	ACTG1	P63261	Actin, cytoplasmic 2;Actin, cytoplasmic 2, N-terminally processed	0.0376255	0.00892486	-3.24381	H1F0	P07305	Histone H1.0;Histone H1.0, N-terminally processed	0.0788816	0.0470471	1.77054	G6PD	P11413	Glucose-6-phosphate 1-dehydrogenase	0.00956098	0.00837333	-2.44319	FGF2	P09038	Small subunit processome component 20 homolog	0.0980174	0.0529833	1.75648	HMGA2	P52926	High mobility group protein HMGI-C	0.0242639	0.0140993	-2.9688	MPG	P29372	DNA-3-methyladenine glycosylase
0.0677811	0.0190217	2.03047	ZFHX3	Q15911	Zinc finger homeobox protein 3	0.00118121	0	-3.23766	MYO1E	Q12965	Unconventional myosin-Ie	0.00597707	0.0199266	1.76812	VPS41	P49754	Vacuolar protein sorting-associated protein 41 homolog	0.262322	0.113373	-2.44227	DYNC1H1	Q14204	Cytoskeleton-associated protein 5	0.425384	0.219156	1.74007	RPL36AL	Q969Q0	60S ribosomal protein L36a-like;60S ribosomal protein L36a	0.0408721	0.0190851	-2.9594	PSMD9	O00233	26S proteasome non-ATPase regulatory subunit 9
0.273892	0.0574913	2.003	BBX	Q8WY36	HMG box transcription factor BBX	0.192365	0.0256305	-3.20292	AKR1C2	P52895	Aldo-keto reductase family 1 member C2	0.0683547	0.0451392	1.76451	TCOF1	Q13428	Treacle protein	0.0132868	0.0109333	-2.42309	MKI67	P46013	60S ribosomal protein L18	0.00503399	0.0161772	1.73855	FAM101B	Q8N5W9	Filamin-interacting protein FAM101B	0.042184	0.0194227	-2.8845	DHX36	Q9H2U1	ATP-dependent RNA helicase DHX36
0.11366	0.0201776	1.99574	CD59	P13987	CD59 glycoprotein	0.0131182	0	-3.18022	DPY19L1	Q2PZI1	Probable C-mannosyltransferase DPY19L1	0.216271	0.112329	1.7497	HDAC2	Q92769	Histone deacetylase 2	0.130421	0.0516575	-2.42052	RPF1	Q9H9Y2	Probable U3 small nucleolar RNA-associated protein 11	0.100474	0.053355	1.73759	MANF	P55145	Mesencephalic astrocyte-derived neurotrophic factor	0.00128658	0	-2.88187	CEACAM6	P40199	Carcinoembryonic antigen-related cell adhesion molecule 6
0.31475	0.0713623	1.9883	HDAC2	Q92769	Histone deacetylase 2	0.0382061	0.0137514	-3.15347	CALML5	Q9NZT1	Calmodulin-like protein 5	0.124631	0.0656092	1.74632	GOLGB1	Q14789	Golgin subfamily B member 1	0.0543376	0.0319813	-2.39462	C19orf43	Q9BQ61	Heterogeneous nuclear ribonucleoprotein K	0.170653	0.0734167	1.72805	MLF2	Q15773	Myeloid leukemia factor 2	0.00106537	0	-2.87212	LDHB	P07195	L-lactate dehydrogenase B chain
0.00149588	0	1.95685	TUBB3	Q13509	Tubulin beta-3 chain	0.198543	0.0247353	-3.1398	KIAA0020	Q15397	Pumilio domain-containing protein KIAA0020	0.13206	0.068531	1.71393	SMEK1	Q6IN85	Serine/threonine-protein phosphatase 4 regulatory subunit 3A	0.0575655	0.0336396	-2.38188	ZNF384	Q8TF68	Transcriptional enhancer factor TEF-1;Transcriptional enhancer factor TEF-3;Transcriptional enhancer factor TEF-5;Transcriptional enhancer factor TEF-4	0.0117336	0.0205888	1.71658	NDUFV1	P49821	NADH dehydrogenase [ubiquinone] flavoprotein 1, mitochondrial	0.110314	0.0351977	-2.86736	TOP2A	P11388	DNA topoisomerase 2-alpha
0.0368107	0.0151467	1.95088	NUFIP2	Q7Z417	Nuclear fragile X mental retardation-interacting protein 2	0.0428119	0.012532	-3.13852	LGALS7	P47929	Galectin-7	0.171813	0.0876201	1.70826	ASCC1	Q8N9N2	Activating signal cointegrator 1 complex subunit 1	0.0272926	0.0233824	-2.36516	SOAT1	P35610	V-type proton ATPase 16 kDa proteolipid subunit	0.0127693	0.0228381	1.68571	MTHFD2	P13995	Bifunctional methylenetetrahydrofolate dehydrogenase/cyclohydrolase, mitochondrial;NAD-dependent methylenetetrahydrofolate dehydrogenase;Methenyltetrahydrofolate cyclohydrolase	0.0708545	0.0262682	-2.85734	UTP11L	Q9Y3A2	Probable U3 small nucleolar RNA-associated protein 11
0.0119379	0.0130462	1.94152	NSUN2	Q08J23	tRNA (cytosine(34)-C(5))-methyltransferase	0.0634962	0.00978462	-3.13288	AKR1C1	Q04828	Aldo-keto reductase family 1 member C1	0.014992	0.0247442	1.69884	FGD4	Q96M96	FYVE, RhoGEF and PH domain-containing protein 4	0.0295099	0.0210596	-2.36112	SRBD1	Q8N5C6	Zinc finger protein 638	0.0605535	0.0383754	1.67673	GOLGB1	Q14789	Golgin subfamily B member 1	0.0102509	0.00670968	-2.84066	SLC4A2	P04920	Anion exchange protein 2
0.103546	0.0207028	1.92895	ZYX	Q15942	Zyxin	0.0203056	0	-3.10589	CLASP1	Q7Z460	CLIP-associating protein 1	0.0426377	0.0410038	1.69649	RPL11	P62913	60S ribosomal protein L11	0.0047816	0.00806667	-2.34453	DDX52	Q9Y2R4	60S ribosomal protein L24	0.000470841	0.00881481	1.67197	CCDC93	Q567U6	Coiled-coil domain-containing protein 93	0.0255771	0.0165974	-2.83372	CD2AP	Q9Y5K6	CD2-associated protein
0.0896841	0.0200563	1.9271	ZBTB7A	O95365	Zinc finger and BTB domain-containing protein 7A	0.0380098	0.0133194	-3.07065	HIST1H1B	P16401	Histone H1.5	0.0428083	0.0408485	1.69163	GPS1	Q13098	COP9 signalosome complex subunit 1	0.0213608	0.0211667	-2.34382	CD2AP	Q9Y5K6	Very-long-chain (3R)-3-hydroxyacyl-CoA dehydratase 3	0.00672264	0.0174302	1.6645	HSP90B1	P14625	Endoplasmin	0.0982683	0.0318165	-2.82139	CRNKL1	Q9BZJ0	Crooked neck-like protein 1
0.0116384	0.0128485	1.91773	CALD1	Q05682	Caldesmon	0.0273911	0.00353247	-3.06931	BAZ1A	Q9NRL2	Bromodomain adjacent to zinc finger domain protein 1A	0.0120489	0.0233711	1.68809	HSPA2	P54652	Heat shock-related 70 kDa protein 2	0.0136948	0.015551	-2.34319	NOC4L	Q9BVI4	Protein RER1	0.0176449	0.0237975	1.64904	UBAP2	Q5T6F2	Ubiquitin-associated protein 2	0.0103944	0.00636735	-2.80418	BAZ1A	Q9NRL2	Bromodomain adjacent to zinc finger domain protein 1A
0.00104429	0	1.91536	UBAP2	Q5T6F2	Ubiquitin-associated protein 2	0.0110723	0	-3.0693	PES1	O00541	Pescadillo homolog	0.139988	0.0777288	1.65197	HIST1H2AC	Q93077	Histone H2A type 1-C;Histone H2A type 3;Histone H2A type 1-B/E;Histone H2A type 1-A;Histone H2AX	0.212018	0.087758	-2.33783	TLN1	Q9Y490	Cirhin	0.0164084	0.0234025	1.59223	LARP4B	Q92615	La-related protein 4B	0.037073	0.0193946	-2.79342	EBP	Q15125	3-beta-hydroxysteroid-Delta(8),Delta(7)-isomerase
0.141454	0.0248266	1.89881	MANF	P55145	Mesencephalic astrocyte-derived neurotrophic factor	0.00317837	0	-3.06662	CTSD	P07339	Cathepsin D;Cathepsin D light chain;Cathepsin D heavy chain	0.082681	0.0514863	1.65071	GEMIN2	O14893	Gem-associated protein 2	0.0186224	0.0208496	-2.33137	RPL34	P49207	60S ribosomal protein L18a	0.0552494	0.0399121	1.56139	PPP1R18	Q6NYC8	Phostensin	0.146594	0.0506995	-2.78423	CCDC137	Q6PK04	Coiled-coil domain-containing protein 137
0.312644	0.0748375	1.86755	EIF1AX	P47813	Eukaryotic translation initiation factor 1A, X-chromosomal;Eukaryotic translation initiation factor 1A, Y-chromosomal	0.0639915	0.00942222	-3.0639	SLC25A11	Q02978	Mitochondrial 2-oxoglutarate/malate carrier protein	0.014258	0.0251209	1.6294	ITGB4	P16144	Integrin beta-4	0.108136	0.048318	-2.32865	RTN1	Q16799	Nucleoporin GLE1	0.00147691	0.0154899	1.54508	PPP1R8	Q12972	Nuclear inhibitor of protein phosphatase 1;Activator of RNA decay	0.226396	0.0712113	-2.77461	RBM34	P42696	RNA-binding protein 34
0.00599121	0.00919048	1.86586	PAFAH1B1	P43034	Platelet-activating factor acetylhydrolase IB subunit alpha	0.0523596	0.0107797	-3.05774	POLR1B	Q9H9Y6	DNA-directed RNA polymerase I subunit RPA2	0.00284788	0.0188515	1.62649	COPG2	Q9UBF2	Coatomer subunit gamma-2	0.022793	0.0211429	-2.32468	HIST1H1E	P10412	Sterol O-acyltransferase 1	0.00805079	0.0229474	1.542	MTHFD1L	Q6UB35	Monofunctional C1-tetrahydrofolate synthase, mitochondrial	0.0413427	0.0199592	-2.76264	PRKDC	P78527	DNA-dependent protein kinase catalytic subunit
0.0437361	0.018119	1.86043	EML1	O00423	Echinoderm microtubule-associated protein-like 1	0.00420917	0	-3.04976	EMC3	Q9P0I2	ER membrane protein complex subunit 3	0.0172976	0.0295337	1.62445	NSUN2	Q08J23	tRNA (cytosine(34)-C(5))-methyltransferase	0.0729904	0.0398288	-2.30828	LSM7	Q9UK45	60S ribosomal protein L7-like 1	0.00919372	0.0241843	1.5363	DBN1	Q16643	Drebrin	0.0212725	0.0138056	-2.74904	RPS4Y1	P22090	40S ribosomal protein S4, Y isoform 1
0.00659642	0.00908235	1.85615	CCDC93	Q567U6	Coiled-coil domain-containing protein 93	0.028732	0.00621118	-3.04212	MGST2	Q99735	Microsomal glutathione S-transferase 2	0.220614	0.11948	1.61987	TPT1	P13693	Translationally-controlled tumor protein	0.257768	0.113583	-2.25417	MYADM	Q96S97	Coilin	0.0298721	0.0312607	1.53614	DNAJB11	Q9UBS4	DnaJ homolog subfamily B member 11	0.00195047	0	-2.7477	ANP32B	Q92688	Acidic leucine-rich nuclear phosphoprotein 32 family member B
0.0930896	0.0201508	1.85444	ATXN2L	Q8WWM7	Ataxin-2-like protein	0.00497369	0	-3.04019	MCU	Q8NE86	Calcium uniporter protein, mitochondrial	0.0309512	0.0369344	1.60344	UBAP2	Q5T6F2	Ubiquitin-associated protein 2	0.131349	0.0533579	-2.24999	TECR	Q9NZ01	DNA-3-methyladenine glycosylase	0.295441	0.144523	1.52538	BTBD16	Q32M84	BTB/POZ domain-containing protein 16	0.0411726	0.0211111	-2.74461	DNMT1	P26358	DNA (cytosine-5)-methyltransferase 1
0.0242847	0.00935294	1.84803	TAF5	Q15542	Transcription initiation factor TFIID subunit 5	0.132351	0.0196311	-3.03332	MYADM	Q96S97	Myeloid-associated differentiation marker	0.0561688	0.0447051	1.59802	P4HB	P07237	Protein disulfide-isomerase	0.342886	0.173087	-2.24456	EHD2	Q9NZN4	Endoplasmic reticulum metallopeptidase 1	0.00737021	0.0231691	1.52055	PRNP	P04156	Major prion protein	0.000167438	0	-2.73998	MYO1E	Q12965	Unconventional myosin-Ie
0.160785	0.0282694	1.8478	ABI1	Q8IZP0	Abl interactor 1	0.0612655	0.00970992	-3.02121	ITPR3	Q14573	Inositol 1,4,5-trisphosphate receptor type 3	0.120307	0.0686829	1.59315	EXOC1	Q9NV70	Exocyst complex component 1	0.0320378	0.0244551	-2.236	POLE3	Q9NRF9	Nucleolar and spindle-associated protein 1	0.212888	0.102674	1.51889	PDIA4	P13667	Protein disulfide-isomerase A4	0.222742	0.0717932	-2.73697	EMC1	Q8N766	ER membrane protein complex subunit 1
0.0104381	0.0124706	1.84671	DCTN2	Q13561	Dynactin subunit 2	0.00334066	0	-3.01956	INTS3	Q68E01	Integrator complex subunit 3	0.0722255	0.0503866	1.5916	ATXN2L	Q8WWM7	Ataxin-2-like protein	0.0144787	0.0208846	-2.20526	HIST1H1C	P16403	Ectopic P granules protein 5 homolog	0.316382	0.157409	1.51333	ADRM1	Q16186	Proteasomal ubiquitin receptor ADRM1	0.15065	0.0518756	-2.72501	TRMT1L	Q7Z2T5	TRMT1-like protein
0.0045421	0.00617284	1.84478	VCAN	P13611	Versican core protein	0.0450831	0.0117235	-3.0137	EMC4	Q5J8M3	ER membrane protein complex subunit 4	0.333679	0.196099	1.57636	RAB1B	Q9H0U4	Ras-related protein Rab-1B	0.00273925	0.00930769	-2.18033	PRKDC	P78527	Calcium/calmodulin-dependent protein kinase type II subunit delta	0.0355245	0.0326587	1.5094	FAM120A	Q9NZB2	Constitutive coactivator of PPAR-gamma-like protein 1	0.0272672	0.0153976	-2.72367	ALDH3B1	P43353	Aldehyde dehydrogenase family 3 member B1
0.018932	0.0104691	1.83414	PIH1D1	Q9NWS0	PIH1 domain-containing protein 1	0.00555595	0	-3.00626	FLOT2	Q14254	Flotillin-2	0.0481022	0.0428163	1.57562	FUBP1	Q96AE4	Far upstream element-binding protein 1	0.0524005	0.0354655	-2.17149	FLNB	O75369	DNA polymerase epsilon subunit 3	0.0896986	0.0558079	1.50431	NHS	Q6T4R5	Nance-Horan syndrome protein	0.00122263	0	-2.711	MUC5B	Q9HC84	Mucin-5B
0.00132774	0	1.83356	TPM4	P67936	Tropomyosin alpha-4 chain	0.00222172	0	-2.97501	NOP14	P78316	Nucleolar protein 14	0.0130469	0.0267676	1.56813	DLG5	Q8TDM6	Disks large homolog 5	0.150642	0.0644582	-2.16628	RRP7A	Q9Y3A4	Catenin alpha-2	0.112252	0.0637996	1.50194	MEPCE	Q7L2J0	7SK snRNA methylphosphate capping enzyme	0.082647	0.0281486	-2.70795	PSMD3	O43242	26S proteasome non-ATPase regulatory subunit 3
0.0262962	0.00880277	1.82872	CORO2B	Q9UQ03	Coronin-2B	0.00120455	0	-2.94354	NOL6	Q9H6R4	Nucleolar protein 6	0.106288	0.0659122	1.55668	TXNL1	O43396	Thioredoxin-like protein 1	0.0959624	0.0463801	-2.14941	SLC27A2	O14975	Chromosome alignment-maintaining phosphoprotein 1	0.093912	0.0576325	1.4992	ATP6V0A1	Q93050	V-type proton ATPase 116 kDa subunit a isoform 1	0.0354789	0.0188842	-2.69441	GPRC5A	Q8NFJ5	Retinoic acid-induced protein 3
0.126861	0.0258273	1.82031	SP100	P23497	Nuclear autoantigen Sp-100;Nuclear body protein SP140-like protein	0.185121	0.0254848	-2.93662	ABCC2	Q92887	Canalicular multispecific organic anion transporter 1	0.145108	0.0829942	1.55403	CD59	P13987	CD59 glycoprotein	0.00995016	0.0157113	-2.14601	HIST1H1D	P16402	40S ribosomal protein S4, Y isoform 1	0.00556006	0.0225149	1.4826	TPM1	P09493	Tropomyosin alpha-1 chain	0.045619	0.0246385	-2.69265	MYLK	Q15746	Myosin light chain kinase, smooth muscle;Myosin light chain kinase, smooth muscle, deglutamylated form
0.00318993	0.00350968	1.81381	SNIP1	Q8TAD8	Smad nuclear-interacting protein 1	0.0571317	0.00989883	-2.91651	RPL14	P50914	60S ribosomal protein L14	0.151744	0.0872632	1.54446	HARS	P12081	Histidine--tRNA ligase, cytoplasmic	0.0141621	0.0206667	-2.12095	CLASP1	Q7Z460	Tubulin beta-8 chain	0.151681	0.0771371	1.46812	TPT1	P13693	Translationally-controlled tumor protein	0.0262	0.0155854	-2.69177	DOCK5	Q9H7D0	Dedicator of cytokinesis protein 5
0.00178379	0	1.81273	PPP1R8	Q12972	Nuclear inhibitor of protein phosphatase 1;Activator of RNA decay	0.00178232	0	-2.90393	MYH10	P35580	Myosin-10	0.115936	0.0690396	1.54255	PGLS	O95336	6-phosphogluconolactonase	0.184927	0.078072	-2.1119	NOP9	Q86U38	Actin-related protein 2/3 complex subunit 1A	0.273534	0.137582	1.46513	EIF1AX	P47813	Eukaryotic translation initiation factor 1A, X-chromosomal;Eukaryotic translation initiation factor 1A, Y-chromosomal	0.0915609	0.0317019	-2.6881	SERPINB4	P48594	Serpin B4
0.0343633	0.0159236	1.80086	FHL2	Q14192	Four and a half LIM domains protein 2	0.0946844	0.0186971	-2.90072	ZNF512	Q96ME7	Zinc finger protein 512	0.00954021	0.0244598	1.53999	DDX27	Q96GQ7	Probable ATP-dependent RNA helicase DDX27	0.0238554	0.0227516	-2.10417	HACD3	Q9P035	60S ribosomal protein L27	0.114928	0.0649362	1.46055	PACSIN2	Q9UNF0	Protein kinase C and casein kinase substrate in neurons protein 2	0.201342	0.0656308	-2.68557	TLN1	Q9Y490	Talin-1
0.158491	0.0289589	1.7884	HSPH1	Q92598	Heat shock protein 105 kDa	0.0546302	0.0101355	-2.89383	ERMP1	Q7Z2K6	Endoplasmic reticulum metallopeptidase 1	0.0321854	0.0403895	1.52446	UTP23	Q9BRU9	rRNA-processing protein UTP23 homolog	0.0370326	0.0293814	-2.09959	CALML5	Q9NZT1	60S ribosomal protein L28	0.0726743	0.0533084	1.45632	NUFIP2	Q7Z417	Nuclear fragile X mental retardation-interacting protein 2	0.0102086	0.0088972	-2.68109	USP39	Q53GS9	U4/U6.U5 tri-snRNP-associated protein 2
0.247792	0.0551459	1.78445	DYNC1LI1	Q9Y6G9	Cytoplasmic dynein 1 light intermediate chain 1	0.0380398	0.0122899	-2.86553	TMEM205	Q6UW68	Transmembrane protein 205	0.248367	0.142926	1.52078	EIF1AX	P47813	Eukaryotic translation initiation factor 1A, X-chromosomal;Eukaryotic translation initiation factor 1A, Y-chromosomal	0.00770809	0.0114419	-2.09722	POLR2J	P52435	60S ribosomal protein L26;60S ribosomal protein L26-like 1	0.189546	0.0937211	1.44115	DENR	O43583	Density-regulated protein	0.0291759	0.0170994	-2.67683	CYFIP1	Q7L576	Cytoplasmic FMR1-interacting protein 1
0.142763	0.0277986	1.78195	PACSIN3	Q9UKS6	Protein kinase C and casein kinase substrate in neurons protein 3	0.0769965	0.0157729	-2.86018	HDGF	P51858	Hepatoma-derived growth factor	0.0170994	0.0331111	1.51954	MED20	Q9H944	Mediator of RNA polymerase II transcription subunit 20	0.0212349	0.0220833	-2.09236	TEAD1	P28347	Small nuclear ribonucleoprotein F	0.0152773	0.0270483	1.43014	CELF1	Q92879	CUGBP Elav-like family member 1	0.017901	0.0115652	-2.65634	CDH1	P12830	Cadherin-1;E-Cad/CTF1;E-Cad/CTF2;E-Cad/CTF3
0.00336521	0.00609756	1.77106	USF2	Q15853	Upstream stimulatory factor 2	0.0348516	0.0131134	-2.8533	ITGA6	P23229	Integrin alpha-6;Integrin alpha-6 heavy chain;Integrin alpha-6 light chain;Processed integrin alpha-6	0.0380591	0.0404648	1.51915	LDHB	P07195	L-lactate dehydrogenase B chain	0.115059	0.0529648	-2.06847	AP2S1	P53680	Coiled-coil domain-containing protein 124	0.0066322	0.0244126	1.41792	PIH1D1	Q9NWS0	PIH1 domain-containing protein 1	0.0344967	0.0189841	-2.65458	TEX10	Q9NXF1	Testis-expressed sequence 10 protein
0.0254972	0.0152483	1.73485	EPB41L2	O43491	Band 4.1-like protein 2	0.341953	0.0679852	-2.84738	S100A9	P06702	Protein S100-A9	0.00506282	0.0213423	1.50957	CDK12	Q9NYV4	Cyclin-dependent kinase 12	0.0446333	0.0339115	-2.05298	TAF15	Q92804	Serine/threonine-protein kinase VRK2	0.00770859	0.0244156	1.41199	MSI2	Q96DH6	RNA-binding protein Musashi homolog 2	0.025984	0.0153054	-2.65037	FLOT2	Q14254	Flotillin-2
0.174931	0.0372989	1.72639	PGLS	O95336	6-phosphogluconolactonase	0.0698418	0.0150464	-2.82437	DHX36	Q9H2U1	ATP-dependent RNA helicase DHX36	0.0730569	0.0527787	1.5032	LAMTOR1	Q6IAA8	Ragulator complex protein LAMTOR1	0.0190938	0.0228777	-2.04301	RER1	O15258	Small nuclear ribonucleoprotein G;Putative small nuclear ribonucleoprotein G-like protein 15	0.00784391	0.024	1.40961	ZC3H8	Q8N5P1	Zinc finger CCCH domain-containing protein 8	0.0940335	0.0330545	-2.64837	NCBP1	Q09161	Nuclear cap-binding protein subunit 1
0.014965	0.0103837	1.72505	FUBP3	Q96I24	Far upstream element-binding protein 3	0.0354447	0.0126567	-2.81794	EBP	Q15125	3-beta-hydroxysteroid-Delta(8),Delta(7)-isomerase	0.00868916	0.02432	1.50144	FUBP3	Q96I24	Far upstream element-binding protein 3	0.144275	0.0667867	-2.03379	NCBP1	Q09161	WD repeat-containing protein 5	0.0241124	0.0319	1.39854	ENAH	Q8N8S7	Protein enabled homolog	0.0940058	0.0329547	-2.63698	SNRPD1	P62314	Small nuclear ribonucleoprotein Sm D1
0.0191677	0.00918412	1.71752	DPYSL2	Q16555	Dihydropyrimidinase-related protein 2	0.0588579	0.00915108	-2.81031	CD2AP	Q9Y5K6	CD2-associated protein	0.262083	0.152044	1.49986	RPL31	P62899	60S ribosomal protein L31	0.0126517	0.020487	-2.01848	PSMD3	O43242	Transmembrane protein 43	0.00150679	0.016427	1.39792	PEX14	O75381	Peroxisomal membrane protein PEX14	0.0973	0.0336358	-2.63397	POLR1B	Q9H9Y6	DNA-directed RNA polymerase I subunit RPA2
0.198804	0.0496682	1.69865	MEPCE	Q7L2J0	7SK snRNA methylphosphate capping enzyme	0.0480187	0.0106444	-2.80027	UTP11L	Q9Y3A2	Probable U3 small nucleolar RNA-associated protein 11	0.0884133	0.0611613	1.49873	KMT2A	Q03164	Histone-lysine N-methyltransferase 2A;MLL cleavage product N320;MLL cleavage product C180	0.198263	0.0891165	-2.0147	SP1	P08047	Calmodulin-like protein 5	0.011294	0.0263692	1.39291	PRDX1	Q06830	Peroxiredoxin-1	0.0746367	0.0270106	-2.63161	MKI67	P46013	Antigen KI-67
0.0311216	0.0186748	1.69345	MTHFD1L	Q6UB35	Monofunctional C1-tetrahydrofolate synthase, mitochondrial	0.0259423	0.00924551	-2.79348	PBRM1	Q86U86	Protein polybromo-1	0.23458	0.134532	1.48454	ETFA	P13804	Electron transfer flavoprotein subunit alpha, mitochondrial	0.0188896	0.0216327	-2.0034	CKAP5	Q14008	Fatty aldehyde dehydrogenase	0.138859	0.0765415	1.38391	CHCHD3	Q9NX63	MICOS complex subunit MIC19	0.02847	0.0166136	-2.62236	GRAMD1C	Q8IYS0	GRAM domain-containing protein 1C
0.266166	0.0645744	1.66261	ADRM1	Q16186	Proteasomal ubiquitin receptor ADRM1	0.00069047	0	-2.78879	CDH1	P12830	Cadherin-1;E-Cad/CTF1;E-Cad/CTF2;E-Cad/CTF3	0.0793999	0.0567897	1.48372	MUC13	Q9H3R2	Mucin-13	0.0181924	0.0223944	-2.00085	ATP6V0C	P27449	Glypican-6;Secreted glypican-6	0.0702853	0.0545315	1.37619	YTHDF1	Q9BYJ9	YTH domain-containing family protein 1	0.102448	0.0349942	-2.61524	TMEM205	Q6UW68	Transmembrane protein 205
0.00930166	0.0107342	1.63814	FGD4	Q96M96	FYVE, RhoGEF and PH domain-containing protein 4	0.00386293	0	-2.78494	FAR1	Q8WVX9	Fatty acyl-CoA reductase 1	0.256444	0.149071	1.48179	VIM	P08670	Vimentin	0.00150637	0.00864286	-1.98854	POLR1E	Q9GZS1	60S ribosomal protein L10a	0.0649656	0.0542844	1.36077	NEBL	O76041	Nebulette	0.0376059	0.021005	-2.59651	RPL34	P49207	60S ribosomal protein L34
0.0663899	0.0201986	1.62327	RPS19BP1	Q86WX3	Active regulator of SIRT1	0.0231391	0.00636943	-2.78331	DDX49	Q9Y6V7	Probable ATP-dependent RNA helicase DDX49	0.0955229	0.0665083	1.47794	NHS	Q6T4R5	Nance-Horan syndrome protein	0.0574135	0.0401412	-1.98612	FHL2	Q14192	60S acidic ribosomal protein P1	0.00451191	0.0246335	1.36001	DCTN2	Q13561	Dynactin subunit 2	0.0190328	0.0155946	-2.59179	RPL18	Q07020	60S ribosomal protein L18
0.0330509	0.0189681	1.6129	NDUFS1	P28331	NADH-ubiquinone oxidoreductase 75 kDa subunit, mitochondrial	0.0525993	0.0100553	-2.78301	GTF3C4	Q9UKN8	General transcription factor 3C polypeptide 4	0.045373	0.0449935	1.46995	PINX1	Q96BK5	PIN2/TERF1-interacting telomerase inhibitor 1	0.0539159	0.0383065	-1.9786	BCCIP	Q9P287	Uncharacterized protein C19orf43	0.0616842	0.0536037	1.35276	COLGALT1	Q8NBJ5	Procollagen galactosyltransferase 1	0.0271609	0.017	-2.57699	TMEM214	Q6NUQ4	Transmembrane protein 214
0.00878958	0.0106891	1.606	CDH2	P19022	Cadherin-2	0.00777516	0	-2.78015	TMPO	P42167	Lamina-associated polypeptide 2, isoforms beta/gamma;Thymopoietin;Thymopentin	0.00451117	0.0228974	1.46052	BLM	P54132	Bloom syndrome protein	0.169918	0.0777704	-1.97392	KIF4A	O95239	Transformation/transcription domain-associated protein	0.153085	0.0836025	1.35005	TRIM27	P14373	Zinc finger protein RFP	0.0897117	0.0326951	-2.5591	RPL28	P46779	60S ribosomal protein L28
0.150558	0.0348837	1.60297	CLTB	P09497	Clathrin light chain B	0.017198	0	-2.77599	AKR1D1	P51857	3-oxo-5-beta-steroid 4-dehydrogenase	0.00261541	0.0216667	1.45205	HEXIM1	O94992	Protein HEXIM1	0.0733876	0.0413836	-1.96498	SPTAN1	Q13813	60S ribosomal protein L7a	0.0188018	0.0304566	1.34555	CDH2	P19022	Cadherin-2	0.130865	0.0461586	-2.55823	SLC25A3	Q00325	Phosphate carrier protein, mitochondrial
0.00399972	0.0122308	1.60196	NDUFA8	P51970	NADH dehydrogenase [ubiquinone] 1 alpha subcomplex subunit 8	0.00836731	0	-2.77545	PSMB4	P28070	Proteasome subunit beta type-4	0.12842	0.0796996	1.44914	YARS	P54577	Tyrosine--tRNA ligase, cytoplasmic;Tyrosine--tRNA ligase, cytoplasmic, N-terminally processed	0.0128302	0.0206504	-1.96039	KIN	O60870	Anion exchange protein 2	0.00550098	0.024206	1.34157	WDR55	Q9H6Y2	WD repeat-containing protein 55	0.0316661	0.0192903	-2.55148	ERMP1	Q7Z2K6	Endoplasmic reticulum metallopeptidase 1
0.0579913	0.0198235	1.58142	HIST1H2BC	P62807	Histone H2B type 1-C/E/F/G/I;Histone H2B type F-S;Histone H2B type 1-K;Histone H2B type 1-L;Histone H2B type 1-M;Histone H2B type 1-N;Histone H2B type 1-H;Histone H2B type 2-F;Histone H2B type 1-D	0.00596243	0	-2.76118	POLR1E	Q9GZS1	DNA-directed RNA polymerase I subunit RPA49	0.0304735	0.0407518	1.42324	DDX10	Q13206	Probable ATP-dependent RNA helicase DDX10	0.0354311	0.0314203	-1.94678	GPC6	Q9Y625	60S ribosomal protein L23	0.332527	0.182727	1.32955	DNAJC8	O75937	DnaJ homolog subfamily C member 8	0.0670486	0.027326	-2.54425	RPF1	Q9H9Y2	Ribosome production factor 1
0.0989512	0.0224591	1.57698	PUM2	Q8TB72	Pumilio homolog 2	0.000977078	0	-2.7505	ANXA4	P09525	Annexin A4	0.0796771	0.0610099	1.41876	ACSL3	O95573	Long-chain-fatty-acid--CoA ligase 3	0.0163206	0.0225532	-1.93881	ZNF638	Q14966	Oxysterol-binding protein-related protein 8	0.158656	0.0879132	1.32863	PFKP	Q01813	ATP-dependent 6-phosphofructokinase, platelet type	0.158299	0.0559912	-2.52239	INF2	Q27J81	Inverted formin-2
0.0523933	0.0204759	1.57591	RPAP3	Q9H6T3	RNA polymerase II-associated protein 3	0.0505091	0.0102581	-2.74757	MTX2	O75431	Metaxin-2	0.0244736	0.0406943	1.41572	CRAT	P43155	Carnitine O-acetyltransferase	0.0307065	0.0292308	-1.9375	TMEM43	Q9BTV4	Transcription elongation factor B polypeptide 3	0.0313834	0.0384598	1.32029	TUBA4A	P68366	Tubulin alpha-4A chain	0.0123021	0.00898413	-2.51921	ANP32A	P39687	Acidic leucine-rich nuclear phosphoprotein 32 family member A
0.312298	0.0818247	1.57509	CALR	P27797	Calreticulin	0.0754629	0.0171111	-2.74004	DCD	P81605	Dermcidin;Survival-promoting peptide;DCD-1	0.0390768	0.0450885	1.41234	PUM2	Q8TB72	Pumilio homolog 2	0.126174	0.0613134	-1.92609	GRAMD1C	Q8IYS0	U1 small nuclear ribonucleoprotein A	0.172914	0.0941015	1.31833	IMMT	Q16891	MICOS complex subunit MIC60	0.18313	0.0633722	-2.49898	NUP210	Q8TEM1	Nuclear pore membrane glycoprotein 210
0.182994	0.048037	1.57365	YTHDF1	Q9BYJ9	YTH domain-containing family protein 1	0.00519484	0	-2.73731	SOAT1	P35610	Sterol O-acyltransferase 1	0.00894621	0.0299899	1.39844	GPATCH1	Q9BRR8	G patch domain-containing protein 1	0.106799	0.0530135	-1.9236	CUL4B	Q13620	Barrier-to-autointegration factor;Barrier-to-autointegration factor, N-terminally processed	0.405602	0.231054	1.31554	ZFHX3	Q15911	Zinc finger homeobox protein 3	0.0554206	0.0241606	-2.49583	EPS8	Q12929	Epidermal growth factor receptor kinase substrate 8
0.0782678	0.0202633	1.55864	PRR14L	Q5THK1	Protein PRR14L	0.0800543	0.0180653	-2.72161	HMGN1	P05114	Non-histone chromosomal protein HMG-14	0.168284	0.107664	1.39609	MDH1	P40925	Malate dehydrogenase, cytoplasmic	0.0513083	0.0381526	-1.9234	URB1	O60287	Zinc finger protein 384	0.404517	0.231345	1.31387	ETFA	P13804	Electron transfer flavoprotein subunit alpha, mitochondrial	0.148813	0.0541602	-2.49167	SOAT1	P35610	Sterol O-acyltransferase 1
0.0110846	0.00938745	1.54787	IGF2BP3	O00425	Insulin-like growth factor 2 mRNA-binding protein 3	0.0134735	0	-2.71915	AP2S1	P53680	AP-2 complex subunit sigma	0.27079	0.168652	1.39031	ERC2	O15083	ERC protein 2	0.0586674	0.0409701	-1.9224	WDR75	Q8IWA0	60S ribosomal protein L37a	0.02664	0.0349486	1.3108	RBFOX2	O43251	RNA binding protein fox-1 homolog 2;RNA binding protein fox-1 homolog 1	0.0239946	0.0168046	-2.43422	TFIP11	Q9UBB9	Tuftelin-interacting protein 11
0.0013093	0.0134603	1.53001	ADD3	Q9UEY8	Gamma-adducin	0.0414186	0.0111579	-2.70441	HIST1H1D	P16402	Histone H1.3	0.0204815	0.039004	1.38675	CASC4	Q6P4E1	Protein CASC4	0.185123	0.0879163	-1.91043	MCTS1	Q9ULC4	TATA-binding protein-associated factor 2N	0.310877	0.17174	1.30496	RPL31	P62899	60S ribosomal protein L31	0.0127735	0.0093037	-2.4278	CLDN2	P57739	Claudin-2
0.234149	0.0572626	1.52709	PPP1R18	Q6NYC8	Phostensin	0.0110041	0	-2.70383	TMEM43	Q9BTV4	Transmembrane protein 43	0.289849	0.181485	1.38279	LAMC2	Q13753	Laminin subunit gamma-2	0.0212594	0.0241657	-1.90802	EPG5	Q9HCE0	Cyclin-K	0.164666	0.0928373	1.28225	PSMA2	P25787	Proteasome subunit alpha type-2	0.0127416	0.00944361	-2.42716	GPI	P06744	Glucose-6-phosphate isomerase
0.00140329	0.0131813	1.52685	TAGLN2	P37802	Transgelin-2	0.0723629	0.0173793	-2.68895	HSPE1	P61604	10 kDa heat shock protein, mitochondrial	0.0259025	0.0413381	1.37557	LSM14A	Q8ND56	Protein LSM14 homolog A	0.0381924	0.033614	-1.90769	BANF1	O75531	Probable RNA-binding protein 19	0.279964	0.153842	1.27687	C2orf49	Q9BVC5	Ashwin	0.153624	0.0558678	-2.41736	ESYT2	A0FGR8	Extended synaptotagmin-2
0.127777	0.0277696	1.52108	BRD8	Q9H0E9	Bromodomain-containing protein 8	0.0558326	0.00905338	-2.67205	GNAI1	P63096	Guanine nucleotide-binding protein G(i) subunit alpha-1	0.117605	0.0796587	1.37282	BAIAP2L1	Q9UHR4	Brain-specific angiogenesis inhibitor 1-associated protein 2-like protein 1	0.218509	0.107443	-1.90358	CRNKL1	Q9BZJ0	PDZ domain-containing protein 11	0.183925	0.106063	1.27255	NDFIP1	Q9BT67	NEDD4 family-interacting protein 1	0.00350535	0.00615385	-2.40071	C3orf17	Q6NW34	Uncharacterized protein C3orf17
0.268376	0.0675676	1.51999	NDUFV2	P19404	NADH dehydrogenase [ubiquinone] flavoprotein 2, mitochondrial	0.0703462	0.015873	-2.65936	HIST1H1C	P16403	Histone H1.2	0.180939	0.114377	1.37223	RBMS1	P29558	RNA-binding motif, single-stranded-interacting protein 1;RNA-binding motif, single-stranded-interacting protein 3	0.0466846	0.0370864	-1.89244	MICU2	Q8IYU8	Filamin-B	0.161826	0.0928842	1.26332	RBMX	P38159	RNA-binding motif protein, X chromosome;RNA-binding motif protein, X chromosome, N-terminally processed	0.0432618	0.0241956	-2.39172	PES1	O00541	Pescadillo homolog
0.184315	0.0506506	1.51124	NHS	Q6T4R5	Nance-Horan syndrome protein	0.02094	0.00628931	-2.65717	TMEM214	Q6NUQ4	Transmembrane protein 214	0.0786577	0.0629372	1.3694	ERLIN2	O94905	Erlin-2	0.00235341	0.00872222	-1.8883	SRSF10	O75494	U6 snRNA-associated Sm-like protein LSm4	0.114947	0.0764467	1.25434	NOSIP	Q9Y314	Nitric oxide synthase-interacting protein	0.0383336	0.0240734	-2.38488	FGF2	P09038	Fibroblast growth factor 2
0.000926391	0.0135319	1.50484	HSPB1	P04792	Heat shock protein beta-1	0.0272491	0.011236	-2.65395	NOP9	Q86U38	Nucleolar protein 9	0.0744185	0.0616691	1.36739	POP4	O95707	Ribonuclease P protein subunit p29	0.000673033	0.00968	-1.88148	H2AFV	Q71UI9	Ig gamma-1 chain C region	0.106941	0.0714629	1.25176	NDUFA8	P51970	NADH dehydrogenase [ubiquinone] 1 alpha subcomplex subunit 8	0.0147183	0.0136164	-2.36776	ITGA6	P23229	Integrin alpha-6;Integrin alpha-6 heavy chain;Integrin alpha-6 light chain;Processed integrin alpha-6
0.00824455	0.009673	1.49643	NT5E	P21589	5-nucleotidase	0.0551301	0.00902128	-2.64271	TM9SF1	O15321	Transmembrane 9 superfamily member 1	0.0108202	0.0337621	1.35969	TSPYL1	Q9H0U9	Testis-specific Y-encoded-like protein 1	0.110327	0.0549034	-1.87867	COQ6	Q9Y2Z9	Calcium uptake protein 2, mitochondrial	0.00598065	0.0265399	1.24685	PRKAR2A	P13861	cAMP-dependent protein kinase type II-alpha regulatory subunit	0.0883691	0.0345595	-2.36196	RTN4RL2	Q86UN3	Reticulon-4 receptor-like 2
0.00418005	0.0108255	1.4893	PAWR	Q96IZ0	PRKC apoptosis WT1 regulator protein	0.046662	0.0104262	-2.63797	DIMT1	Q9UNQ2	Probable dimethyladenosine transferase	0.172516	0.113188	1.34861	GLCE	O94923	D-glucuronyl C5-epimerase	0.0260018	0.0275294	-1.87419	CCDC124	Q96CT7	Activated RNA polymerase II transcriptional coactivator p15	0.160936	0.0942798	1.24502	PGLS	O95336	6-phosphogluconolactonase	0.180957	0.0648442	-2.35669	G6PD	P11413	Glucose-6-phosphate 1-dehydrogenase
0.143078	0.0352026	1.47865	NEBL	O76041	Nebulette	0.0111729	0	-2.62407	MYOF	Q9NZM1	Myoferlin	0.014349	0.0377071	1.34285	GNAS	P63092	Guanine nucleotide-binding protein G(s) subunit alpha isoforms short;Guanine nucleotide-binding protein G(s) subunit alpha isoforms XLas	0.032585	0.0325905	-1.87186	SLC4A2	P04920	60S ribosomal protein L17	0.00248319	0.0246288	1.24224	IGF2BP3	O00425	Insulin-like growth factor 2 mRNA-binding protein 3	0.00818737	0.00943333	-2.3565	SUPT16H	Q9Y5B9	FACT complex subunit SPT16
0.368441	0.105814	1.46795	C2orf49	Q9BVC5	Ashwin	0.051924	0.00921739	-2.57968	PPP2CB	P62714	Serine/threonine-protein phosphatase 2A catalytic subunit beta isoform	0.137437	0.0931439	1.33944	IMMT	Q16891	MICOS complex subunit MIC60	0.131499	0.0666288	-1.85438	SNW1	Q13573	CTP synthase 2	0.0738122	0.0630163	1.23411	WDR12	Q9GZL7	Ribosome biogenesis protein WDR12	0.0966669	0.0361813	-2.34902	SLC25A11	Q02978	Mitochondrial 2-oxoglutarate/malate carrier protein
0.252753	0.0657889	1.46654	EXOC1	Q9NV70	Exocyst complex component 1	0.0533957	0.00886411	-2.55615	BRI3BP	Q8WY22	BRI3-binding protein	0.00978832	0.0331911	1.33812	STUB1	Q9UNE7	E3 ubiquitin-protein ligase CHIP	0.00889919	0.0213445	-1.8276	UTP20	O75691	Pumilio domain-containing protein KIAA0020	0.181417	0.10607	1.23368	ILK	Q13418	Integrin-linked protein kinase	0.0763866	0.0305443	-2.34454	RER1	O15258	Protein RER1
0.214919	0.0552206	1.46561	BAIAP2L1	Q9UHR4	Brain-specific angiogenesis inhibitor 1-associated protein 2-like protein 1	0.076508	0.0191906	-2.55322	GTPBP4	Q9BZE4	Nucleolar GTP-binding protein 1	0.137853	0.0945571	1.33353	NUDT5	Q9UKK9	ADP-sugar pyrophosphatase	0.239756	0.119574	-1.82504	DDX31	Q9H8H2	Nuclear pore membrane glycoprotein 210	0.109879	0.075131	1.22836	CDK1	P06493	Cyclin-dependent kinase 1	0.194696	0.0673309	-2.33672	UBA2	Q9UBT2	SUMO-activating enzyme subunit 2
0.0611616	0.021022	1.46044	AKAP2	Q9Y2D5	A-kinase anchor protein 2	0.0689232	0.0171641	-2.54923	PARP1	P09874	Poly [ADP-ribose] polymerase 1	0.128934	0.0894438	1.32913	SLC2A1	P11166	Solute carrier family 2, facilitated glucose transporter member 1	0.00126955	0.00910145	-1.82149	DYNLRB1	Q9NP97	Serine/arginine-rich splicing factor 3	0.391656	0.230135	1.22693	ZBTB7A	O95365	Zinc finger and BTB domain-containing protein 7A	0.0674814	0.0283401	-2.29961	RBM19	Q9Y4C8	Probable RNA-binding protein 19
0.0816284	0.0210952	1.45598	PRNP	P04156	Major prion protein	0.0445783	0.0102996	-2.54682	WDR46	O15213	WD repeat-containing protein 46	0.0381673	0.0483263	1.32631	HIST1H2BC	P62807	Histone H2B type 1-C/E/F/G/I;Histone H2B type F-S;Histone H2B type 1-K;Histone H2B type 1-L;Histone H2B type 1-M;Histone H2B type 1-N;Histone H2B type 1-H;Histone H2B type 2-F;Histone H2B type 1-D	0.255415	0.129895	-1.8189	CDKN2AIPNL	Q96HQ2	Nucleolar pre-ribosomal-associated protein 1	0.113655	0.077396	1.21714	MNAT1	P51948	CDK-activating kinase assembly factor MAT1	0.00104403	0	-2.29793	PLS1	Q14651	Plastin-1
0.335016	0.0963983	1.45375	PFKP	Q01813	ATP-dependent 6-phosphofructokinase, platelet type	0.0233565	0.00882286	-2.51782	SRBD1	Q8N5C6	S1 RNA-binding domain-containing protein 1	0.344184	0.225591	1.32154	DNAJC8	O75937	DnaJ homolog subfamily C member 8	0.078399	0.0480243	-1.80999	CAND1	Q86VP6	BRCA2 and CDKN1A-interacting protein	0.0683267	0.0623244	1.21376	PRR14L	Q5THK1	Protein PRR14L	0.0270836	0.019625	-2.29746	DYNLL2	Q96FJ2	Dynein light chain 2, cytoplasmic
0.413895	0.126295	1.45145	RPL31	P62899	60S ribosomal protein L31	0.0106679	0	-2.50561	ATP2A2	P16615	Sarcoplasmic/endoplasmic reticulum calcium ATPase 2	0.00362775	0.0255419	1.31864	HSP90B1	P14625	Endoplasmin	0.0263834	0.0294141	-1.8096	ALDH3A2	P51648	Transmembrane protein 214	0.263857	0.15001	1.21369	MORF4L2	Q15014	Mortality factor 4-like protein 2	0.0351973	0.0242963	-2.29522	ZMAT2	Q96NC0	Zinc finger matrin-type protein 2
0.0624977	0.0207478	1.44921	SURF6	O75683	Surfeit locus protein 6	0.119988	0.0200094	-2.50534	ABLIM1	O14639	Actin-binding LIM protein 1	0.00683059	0.0317268	1.31837	EIF4G1	Q04637	Eukaryotic translation initiation factor 4 gamma 1	0.00914343	0.0208197	-1.80941	NDUFS4	O43181	Actin-binding LIM protein 1	0.0111823	0.0304479	1.21246	ATP6V1A	P38606	V-type proton ATPase catalytic subunit A	0.110089	0.043504	-2.2753	NOP10	Q9NPE3	H/ACA ribonucleoprotein complex subunit 3
0.0548314	0.0206077	1.44101	VCL	P18206	Vinculin	0.0260276	0.01325	-2.49729	ANP32A	P39687	Acidic leucine-rich nuclear phosphoprotein 32 family member A	0.346046	0.227401	1.31637	CALR	P27797	Calreticulin	0.00403384	0.0162128	-1.80789	MYO1E	Q12965	Integrator complex subunit 4	0.156915	0.0964622	1.2055	ACTG1	P63261	Actin, cytoplasmic 2;Actin, cytoplasmic 2, N-terminally processed	0.00471866	0.00768	-2.26533	PARP1	P09874	Poly [ADP-ribose] polymerase 1
0.299853	0.0826697	1.43709	HNRNPR	O43390	Heterogeneous nuclear ribonucleoprotein R	0.164546	0.0258769	-2.47642	UTP6	Q9NYH9	U3 small nucleolar RNA-associated protein 6 homolog	0.145882	0.102208	1.31088	CEACAM6	P40199	Carcinoembryonic antigen-related cell adhesion molecule 6	0.00351432	0.0110562	-1.80672	RPL22L1	Q6P5R6	U6 snRNA-associated Sm-like protein LSm7	0.160756	0.0994647	1.20359	PUM2	Q8TB72	Pumilio homolog 2	0.00422403	0.00678261	-2.26147	NUP188	Q5SRE5	Nucleoporin NUP188 homolog
0.0131975	0.0160772	1.43203	TAF1	P21675	Transcription initiation factor TFIID subunit 1;Transcription initiation factor TFIID subunit 1-like	0.103886	0.0205279	-2.44505	C19orf43	Q9BQ61	Uncharacterized protein C19orf43	0.00706908	0.032283	1.31039	SART3	Q15020	Squamous cell carcinoma antigen recognized by T-cells 3	0.19772	0.0989718	-1.7987	LSM6	P62312	Origin recognition complex subunit 3	0.00304415	0.024064	1.20058	CTBP2	P56545	C-terminal-binding protein 2	0.0338839	0.0244093	-2.26146	RPL10A	P62906	60S ribosomal protein L10a
0.0559192	0.0202405	1.43035	GOLGA2	Q08379	Golgin subfamily A member 2	0.0143282	0.00365101	-2.43716	EEF1A2	Q05639	Elongation factor 1-alpha 2	0.0231314	0.0407612	1.30392	NUFIP2	Q7Z417	Nuclear fragile X mental retardation-interacting protein 2	0.00334867	0.0113103	-1.79682	S100A11	P31949	Four and a half LIM domains protein 2	0.0238172	0.0399892	1.19884	DNM1L	O00429	Dynamin-1-like protein	0.0502508	0.025876	-2.25924	AKR1D1	P51857	3-oxo-5-beta-steroid 4-dehydrogenase
0.016006	0.0183373	1.4165	BCL7B	Q9BQE9	B-cell CLL/lymphoma 7 protein family member B	0.0592472	0.0147532	-2.42716	RPL28	P46779	60S ribosomal protein L28	0.143473	0.102849	1.29293	EPHA2	P29317	Ephrin type-A receptor 2	0.0119628	0.0227143	-1.79305	RPL24	P83731	WD repeat-containing protein 46	0.00251146	0.0245551	1.19704	PPP1R9B	Q96SB3	Neurabin-2	0.126126	0.0503786	-2.25223	FLII	Q13045	Protein flightless-1 homolog
0.0536838	0.0210684	1.39319	HSP90B1	P14625	Endoplasmin	0.00841894	0	-2.42091	TALDO1	P37837	Transaldolase	0.0410811	0.0496338	1.29	RBM45	Q8IUH3	RNA-binding protein 45	0.114753	0.06039	-1.78888	NDUFS1	P28331	40S ribosomal protein S13	0.0298997	0.0462292	1.19233	PLOD3	O60568	Procollagen-lysine,2-oxoglutarate 5-dioxygenase 3	0.000895546	0	-2.24367	RPL35A	P18077	60S ribosomal protein L35a
0.0198332	0.0187507	1.39271	TNKS1BP1	Q9C0C2	182 kDa tankyrase-1-binding protein	0.00803405	0	-2.40766	NUP107	P57740	Nuclear pore complex protein Nup107	0.0272138	0.0432053	1.28933	RBMS2	Q15434	RNA-binding motif, single-stranded-interacting protein 2	0.116901	0.0613661	-1.78292	ABCF1	Q8NE71	40S ribosomal protein S28	0.106831	0.0767291	1.19127	LRCH1	Q9Y2L9	Leucine-rich repeat and calponin homology domain-containing protein 1	0.00459494	0.00752941	-2.23021	CASP14	P31944	Caspase-14;Caspase-14 subunit p17, mature form;Caspase-14 subunit p10, mature form;Caspase-14 subunit p20, intermediate form;Caspase-14 subunit p8, intermediate form
0.491101	0.17402	1.39111	CASP7	P55210	Caspase-7;Caspase-7 subunit p20;Caspase-7 subunit p11	0.0319316	0.0114595	-2.40055	SEC61B	P60468	Protein transport protein Sec61 subunit beta	0.0373914	0.0494503	1.28507	PRR14L	Q5THK1	Protein PRR14L	0.0650747	0.0430133	-1.78109	DOCK5	Q9H7D0	CXXC-type zinc finger protein 1	0.0305878	0.0463959	1.19121	PDIA3	P30101	Protein disulfide-isomerase A3	0.0128763	0.0153867	-2.2072	MND1	Q9BWT6	Meiotic nuclear division protein 1 homolog
0.0958379	0.0261884	1.37561	KIF20B	Q96Q89	Kinesin-like protein KIF20B	0.356322	0.0791973	-2.39462	RRP7A	Q9Y3A4	Ribosomal RNA-processing protein 7 homolog A	0.00164939	0.0234217	1.26672	HSP90AA1	P07900	Heat shock protein HSP 90-alpha	0.046217	0.0396744	-1.77513	INTS4	Q96HW7	U6 snRNA-associated Sm-like protein LSm8	0.0187085	0.0384831	1.18135	SHKBP1	Q8TBC3	SH3KBP1-binding protein 1	0.00390776	0.0065	-2.19613	AAR2	Q9Y312	Protein AAR2 homolog
0.107973	0.0271634	1.37559	NO66	Q9H6W3	Bifunctional lysine-specific demethylase and histidyl-hydroxylase NO66	0.0628756	0.0172174	-2.39043	USP39	Q53GS9	U4/U6.U5 tri-snRNP-associated protein 2	0.215679	0.144917	1.2635	ZBTB7A	O95365	Zinc finger and BTB domain-containing protein 7A	0.044609	0.0391587	-1.77206	ABLIM1	O14639	Hepatocyte nuclear factor 4-alpha	0.146574	0.0940269	1.17151	KMT2A	Q03164	Histone-lysine N-methyltransferase 2A;MLL cleavage product N320;MLL cleavage product C180	0.118288	0.0494065	-2.18156	HDGF	P51858	Hepatoma-derived growth factor
0.0115407	0.0170585	1.36631	HNF4A	P41235	Hepatocyte nuclear factor 4-alpha	0.0205003	0.00877273	-2.38648	SNRPD1	P62314	Small nuclear ribonucleoprotein Sm D1	0.00236155	0.0254	1.26233	RFC2	P35250	Replication factor C subunit 2	0.00549982	0.0206857	-1.7584	RBM28	Q9NW13	Histone-lysine N-methyltransferase EHMT2	0.0231519	0.0433528	1.16386	ACTR1A	P61163	Alpha-centractin	0.0175436	0.0172	-2.18141	CLIC1	O00299	Chloride intracellular channel protein 1
0.0649254	0.0195174	1.36585	SUPT5H	O00267	Transcription elongation factor SPT5	0.0246294	0.0129137	-2.38527	RPL37A	P61513	60S ribosomal protein L37a	0.293067	0.196163	1.24808	RTF1	Q92541	RNA polymerase-associated protein RTF1 homolog	0.0293253	0.0342569	-1.75149	PDZD11	Q5EBL8	Alpha-adducin	0.0377628	0.0535587	1.16346	SURF6	O75683	Surfeit locus protein 6	0.0985759	0.0400976	-2.17462	AQR	O60306	Intron-binding protein aquarius
0.282967	0.0808326	1.35566	HARS	P12081	Histidine--tRNA ligase, cytoplasmic	0.0445153	0.00945725	-2.37344	CAMK2D	Q13557	Calcium/calmodulin-dependent protein kinase type II subunit delta	0.0312999	0.048036	1.2478	GIGYF2	Q6Y7W6	PERQ amino acid-rich with GYF domain-containing protein 2	0.161896	0.0820866	-1.74802	SYF2	O95926	WD repeat-containing protein 75	0.0134768	0.0348934	1.15993	TNKS1BP1	Q9C0C2	182 kDa tankyrase-1-binding protein	0.18431	0.0671359	-2.16094	DYNC1H1	Q14204	Cytoplasmic dynein 1 heavy chain 1
0.0592349	0.0199248	1.35261	STK24	Q9Y6E0	Serine/threonine-protein kinase 24;Serine/threonine-protein kinase 24 36 kDa subunit;Serine/threonine-protein kinase 24 12 kDa subunit	0.0102097	0	-2.37216	S100A11	P31949	Protein S100-A11;Protein S100-A11, N-terminally processed	0.207762	0.141386	1.24617	NELFCD	Q8IXH7	Negative elongation factor C/D	0.0451331	0.040659	-1.74436	LSM8	O95777	Aldo-keto reductase family 1 member C3	0.097155	0.0763156	1.14953	BRD8	Q9H0E9	Bromodomain-containing protein 8	0.0169242	0.0167086	-2.12784	EPG5	Q9HCE0	Ectopic P granules protein 5 homolog
0.0645685	0.0204625	1.34743	CLTA	P09496	Clathrin light chain A	0.0875238	0.0187166	-2.36345	EMC1	Q8N766	ER membrane protein complex subunit 1	0.112477	0.0874179	1.24593	LLGL2	Q6P1M3	Lethal(2) giant larvae protein homolog 2	0.388003	0.227639	-1.74171	EBP	Q15125	Nucleolar GTP-binding protein 1	0.341093	0.204644	1.14875	COL22A1	Q8NFW1	Collagen alpha-1(XXII) chain	0.11344	0.0490909	-2.12778	SNRPE	P62304	Small nuclear ribonucleoprotein E
0.104472	0.0283183	1.32708	DBN1	Q16643	Drebrin	0.136592	0.0198833	-2.35724	NBN	O60934	Nibrin	0.17579	0.122773	1.24061	KPNA3	O00505	Importin subunit alpha-4	0.0109753	0.0217808	-1.73525	RPL18	Q07020	Spectrin alpha chain, non-erythrocytic 1	0.0448433	0.0558351	1.14332	ATIC	P31939	Bifunctional purine biosynthesis protein PURH;Phosphoribosylaminoimidazolecarboxamide formyltransferase;IMP cyclohydrolase	0.279971	0.111928	-2.11654	PSMD6	Q15008	26S proteasome non-ATPase regulatory subunit 6
0.043603	0.0204225	1.32198	CDK1	P06493	Cyclin-dependent kinase 1	0.193199	0.0291084	-2.34996	RAB1B	Q9H0U4	Ras-related protein Rab-1B	0.286027	0.192693	1.23287	MT-CO2	P00403	Cytochrome c oxidase subunit 2	0.00799686	0.0209764	-1.73155	INF2	Q27J81	Thioredoxin-like protein 4A	0.0644038	0.0647604	1.14074	NO66	Q9H6W3	Bifunctional lysine-specific demethylase and histidyl-hydroxylase NO66	0.00404694	0.00857658	-2.11549	DIMT1	Q9UNQ2	Probable dimethyladenosine transferase
0.0369828	0.0193493	1.32197	CSRP1	P21291	Cysteine and glycine-rich protein 1	0.0234543	0.0127839	-2.33142	AKR1B10	O60218	Aldo-keto reductase family 1 member B10	0.015176	0.0414874	1.23144	NDUFS8	O00217	NADH dehydrogenase [ubiquinone] iron-sulfur protein 8, mitochondrial	0.0111554	0.0209211	-1.72827	RPL15	P61313	Signal peptidase complex catalytic subunit SEC11A	0.170912	0.112782	1.13471	GNAS	P63092	Guanine nucleotide-binding protein G(s) subunit alpha isoforms short;Guanine nucleotide-binding protein G(s) subunit alpha isoforms XLas	0.0412595	0.0242581	-2.11526	RPL15	P61313	60S ribosomal protein L15
0.186335	0.056132	1.30754	POP4	O95707	Ribonuclease P protein subunit p29	0.127959	0.020569	-2.33056	PRPF3	O43395	U4/U6 small nuclear ribonucleoprotein Prp3	0.0117366	0.040973	1.23033	DNM1L	O00429	Dynamin-1-like protein	0.314813	0.175943	-1.72695	ABCC2	Q92887	40S ribosomal protein S24	0.221062	0.13759	1.13455	SLC4A1AP	Q9BWU0	Kanadaptin	0.182655	0.0678074	-2.11306	SLC25A1	P53007	Tricarboxylate transport protein, mitochondrial
0.0105837	0.0193609	1.3053	DDX27	Q96GQ7	Probable ATP-dependent RNA helicase DDX27	0.00638664	0	-2.32216	AQR	O60306	Intron-binding protein aquarius	0.0743985	0.0691921	1.22541	NSFL1C	Q9UNZ2	NSFL1 cofactor p47	0.0113633	0.0231948	-1.71511	RPL18A	Q02543	Claudin-2	0.226952	0.140276	1.12994	MAPK1	P28482	Mitogen-activated protein kinase 1	0.0262183	0.0226796	-2.10779	URB1	O60287	Nucleolar pre-ribosomal-associated protein 1
0.276225	0.0807412	1.30226	ZNF346	Q9UL40	Zinc finger protein 346	0.220662	0.0426837	-2.31446	ATP6V1H	Q9UI12	V-type proton ATPase subunit H	0.0582749	0.0630896	1.21902	POLR1A	O95602	DNA-directed RNA polymerase I subunit RPA1	0.0134329	0.0241491	-1.71349	NUSAP1	Q9BXS6	Protein S100-A10	0.278181	0.169365	1.12938	HNRNPR	O43390	Heterogeneous nuclear ribonucleoprotein R	0.224261	0.0838092	-2.10604	RRP7A	Q9Y3A4	Ribosomal RNA-processing protein 7 homolog A
0.178662	0.0545056	1.30208	BRMS1	Q9HCU9	Breast cancer metastasis-suppressor 1	0.1049	0.0197751	-2.31081	DDX21	Q9NR30	Nucleolar RNA helicase 2	0.0325282	0.0488725	1.21609	KPNA6	O60684	Importin subunit alpha-7	0.00898455	0.0235556	-1.69993	COIL	P38432	Palmitoyltransferase ZDHHC13;Palmitoyltransferase ZDHHC17	0.169333	0.113055	1.12336	DTD1	Q8TEA8	D-tyrosyl-tRNA(Tyr) deacylase 1	0.0387911	0.0239506	-2.10043	SYMPK	Q92797	Symplekin
0.0375746	0.0199161	1.30025	VASP	P50552	Vasodilator-stimulated phosphoprotein	0.0423164	0.00925091	-2.29512	CASP14	P31944	Caspase-14;Caspase-14 subunit p17, mature form;Caspase-14 subunit p10, mature form;Caspase-14 subunit p20, intermediate form;Caspase-14 subunit p8, intermediate form	0.0958864	0.0817647	1.21279	NPEPL1	Q8NDH3	Probable aminopeptidase NPEPL1	0.046914	0.0416827	-1.69926	SEC11A	P67812	Dedicator of cytokinesis protein 5	0.00304637	0.0268345	1.12335	PFDN2	Q9UHV9	Prefoldin subunit 2	0.0264094	0.0227299	-2.09045	RPL37A	P61513	60S ribosomal protein L37a
0.0166805	0.019337	1.29865	MAP4	P27816	Microtubule-associated protein 4	0.125904	0.0203932	-2.27959	CCDC58	Q4VC31	Coiled-coil domain-containing protein 58	0.0001737	0.0224361	1.21262	EZR	P15311	Ezrin	0.120097	0.0662181	-1.69773	SRP14	P37108	Chromodomain-helicase-DNA-binding protein 4	0.00330641	0.0272028	1.12216	FAM98A	Q8NCA5	Protein FAM98A	0.139613	0.0565108	-2.08896	MGST2	Q99735	Microsomal glutathione S-transferase 2
0.0410798	0.0203311	1.29496	MSI2	Q96DH6	RNA-binding protein Musashi homolog 2	0.297455	0.0616798	-2.27587	CDC40	O60508	Pre-mRNA-processing factor 17	0.239076	0.165909	1.21237	MEPCE	Q7L2J0	7SK snRNA methylphosphate capping enzyme	0.150382	0.0783722	-1.68993	EMC3	Q9P0I2	Glutathione S-transferase P	0.00972277	0.0346824	1.11949	YBX3	P16989	Y-box-binding protein 3	0.0288623	0.0239635	-2.08593	EPB41L1	Q9H4G0	Band 4.1-like protein 1
0.158018	0.0507816	1.29343	PRRX2	Q99811	Paired mesoderm homeobox protein 2;Paired mesoderm homeobox protein 1	0.0742934	0.019774	-2.27285	EHD2	Q9NZN4	EH domain-containing protein 2	0.0034433	0.0312692	1.21072	HSP90AB1	P08238	Heat shock protein HSP 90-beta	0.025627	0.0329585	-1.6868	OSBPL8	Q9BZF1	Symplekin	0.0677193	0.0664744	1.11949	TXLNA	P40222	Alpha-taxilin	0.0333669	0.0247368	-2.08209	CTPS2	Q9NRF8	CTP synthase 2
0.359218	0.109994	1.28719	PDIA5	Q14554	Protein disulfide-isomerase A5	0.0853501	0.0182768	-2.26736	MICU2	Q8IYU8	Calcium uptake protein 2, mitochondrial	0.0257896	0.0481707	1.2084	MSH2	P43246	DNA mismatch repair protein Msh2	0.0612964	0.0449412	-1.68551	MAP7	Q14244	Protein MAK16 homolog	0.0611253	0.0645894	1.11543	RBM45	Q8IUH3	RNA-binding protein 45	0.0612359	0.0308534	-2.07922	H1FX	Q92522	Histone H1x
0.0361288	0.0198237	1.28155	TUBA4A	P68366	Tubulin alpha-4A chain	0.26958	0.0546556	-2.26249	HSPA9	P38646	Stress-70 protein, mitochondrial	0.0148602	0.0406853	1.20357	C9orf114	Q5T280	Putative methyltransferase C9orf114	0.0343537	0.0373942	-1.68315	KIAA0020	Q15397	rRNA-processing protein FCF1 homolog	0.0886147	0.0752608	1.11343	CTGF	P29279	Connective tissue growth factor	0.294185	0.119892	-2.07861	RBM3	P98179	RNA-binding protein 3
0.148359	0.0500575	1.27805	OCIAD2	Q56VL3	OCIA domain-containing protein 2	0.0271509	0.0116164	-2.26031	LRRC59	Q96AG4	Leucine-rich repeat-containing protein 59	0.00410968	0.0341005	1.20337	POLR1C	O15160	DNA-directed RNA polymerases I and III subunit RPAC1	0.0637985	0.0448176	-1.6717	PHF5A	Q7RTV0	60S ribosomal protein L13a	0.410035	0.249547	1.1134	GBE1	Q04446	1,4-alpha-glucan-branching enzyme	0.0481578	0.0269481	-2.07794	AP2S1	P53680	AP-2 complex subunit sigma
0.0187879	0.0184697	1.27761	PRKAR2A	P13861	cAMP-dependent protein kinase type II-alpha regulatory subunit	9.937e-06	0	-2.25647	GPC1	P35052	Glypican-1;Secreted glypican-1	0.0937163	0.0819253	1.20214	SSFA2	P28290	Sperm-specific antigen 2	0.0352782	0.0372898	-1.66992	CTPS2	Q9NRF8	PHD finger-like domain-containing protein 5A	0.291037	0.178943	1.11304	LAMTOR1	Q6IAA8	Ragulator complex protein LAMTOR1	0.067903	0.0319141	-2.07601	RPL24	P83731	60S ribosomal protein L24
0.000508772	0.0103415	1.27526	PABPC1	P11940	Polyadenylate-binding protein 1;Polyadenylate-binding protein 3	0.00106439	0	-2.25048	SLC25A13	Q9UJS0	Calcium-binding mitochondrial carrier protein Aralar2	0.096116	0.0829515	1.20023	HOOK3	Q86VS8	Protein Hook homolog 3	0.0650824	0.0460929	-1.66975	POGZ	Q7Z3K3	Histone H2A type 1-J;Histone H2A type 1-H;Histone H2A.J;Histone H2A type 2-C;Histone H2A type 2-A;Histone H2A type 1-D;Histone H2A type 1	0.0624722	0.0641709	1.11294	EDC4	Q6P2E9	Enhancer of mRNA-decapping protein 4	0.0338501	0.0241026	-2.06142	SYNE2	Q8WXH0	Nesprin-2
0.0281488	0.0200695	1.27457	PFDN2	Q9UHV9	Prefoldin subunit 2	0.0165618	0.00897674	-2.23921	LSM6	P62312	U6 snRNA-associated Sm-like protein LSm6	0.0869313	0.0782122	1.1958	RPAP3	Q9H6T3	RNA polymerase II-associated protein 3	0.0140204	0.0246012	-1.66849	CTNNA2	P26232	Ensconsin	0.09071	0.0761849	1.11237	HIST1H2BC	P62807	Histone H2B type 1-C/E/F/G/I;Histone H2B type F-S;Histone H2B type 1-K;Histone H2B type 1-L;Histone H2B type 1-M;Histone H2B type 1-N;Histone H2B type 1-H;Histone H2B type 2-F;Histone H2B type 1-D	0.0182196	0.0187174	-2.06061	ITPR3	Q14573	Inositol 1,4,5-trisphosphate receptor type 3
0.316295	0.0967403	1.27134	STAU2	Q9NUL3	Double-stranded RNA-binding protein Staufen homolog 2	0.0269164	0.0114081	-2.22969	NUP93	Q8N1F7	Nuclear pore complex protein Nup93	0.064732	0.0683537	1.18957	NO66	Q9H6W3	Bifunctional lysine-specific demethylase and histidyl-hydroxylase NO66	0.0219053	0.032436	-1.64175	RPL7A	P62424	40S ribosomal protein S27-like	0.0525291	0.0620695	1.10882	NDUFS1	P28331	NADH-ubiquinone oxidoreductase 75 kDa subunit, mitochondrial	0.0886223	0.0395912	-2.05361	RPL7A	P62424	60S ribosomal protein L7a
0.0611582	0.0217412	1.26909	SON	P18583	Protein SON	0.110462	0.0196414	-2.22641	CFAP20	Q9Y6A4	Cilia- and flagella-associated protein 20	0.0670685	0.0687054	1.18875	SMC1A	Q14683	Structural maintenance of chromosomes protein 1A	0.0216866	0.0327464	-1.64007	RPL23	P62829	Pogo transposable element with ZNF domain	0.179255	0.119363	1.10835	SP100	P23497	Nuclear autoantigen Sp-100;Nuclear body protein SP140-like protein	0.000488205	0	-2.05351	MYO18A	Q92614	Unconventional myosin-XVIIIa
0.221927	0.0659619	1.26383	ACSL3	O95573	Long-chain-fatty-acid--CoA ligase 3	0.0285727	0.0109655	-2.2166	SIN3A	Q96ST3	Paired amphipathic helix protein Sin3a	0.0111128	0.0419416	1.17441	EXOSC5	Q9NQT4	Exosome complex component RRP46	0.0161132	0.0276774	-1.63948	VRK2	Q86Y07	Very long-chain acyl-CoA synthetase	0.00367261	0.0282441	1.10289	BCL7B	Q9BQE9	B-cell CLL/lymphoma 7 protein family member B	0.266902	0.106166	-2.0295	POLR1E	Q9GZS1	DNA-directed RNA polymerase I subunit RPA49
0.170633	0.0542461	1.26275	RBX1	P62877	E3 ubiquitin-protein ligase RBX1;E3 ubiquitin-protein ligase RBX1, N-terminally processed	0.198244	0.0347682	-2.21087	DDX31	Q9H8H2	Probable ATP-dependent RNA helicase DDX31	0.0150795	0.0431081	1.1667	STK24	Q9Y6E0	Serine/threonine-protein kinase 24;Serine/threonine-protein kinase 24 36 kDa subunit;Serine/threonine-protein kinase 24 12 kDa subunit	0.146962	0.0785433	-1.63697	EMC1	Q8N766	Actin-related protein 2/3 complex subunit 5-like protein	0.189975	0.125938	1.0991	CANX	P27824	Calnexin	0.215623	0.0821701	-2.02559	BRI3BP	Q8WY22	BRI3-binding protein
0.0398194	0.020884	1.26045	NSFL1C	Q9UNZ2	NSFL1 cofactor p47	0.0289918	0.0108718	-2.21	RPA3	P35244	Replication protein A 14 kDa subunit	0.0314359	0.0515152	1.16554	PRKAR2A	P13861	cAMP-dependent protein kinase type II-alpha regulatory subunit	0.0405721	0.0406667	-1.61892	HNF4A	P41235	Dynein light chain 2, cytoplasmic	0.00136301	0.0266412	1.09564	PABPC1	P11940	Polyadenylate-binding protein 1;Polyadenylate-binding protein 3	0.0557478	0.0291946	-2.01864	TM9SF1	O15321	Transmembrane 9 superfamily member 1
0.0770839	0.0264278	1.26038	DDX10	Q13206	Probable ATP-dependent RNA helicase DDX10	0.112153	0.0203767	-2.19094	HIST1H1E	P10412	Histone H1.4	0.292458	0.207904	1.15823	MAGOHB	Q96A72	Protein mago nashi homolog 2	0.0241208	0.0334672	-1.61167	TCEB3	Q14241	60S ribosomal protein L21	0.163441	0.114127	1.08903	RMDN3	Q96TC7	Regulator of microtubule dynamics protein 3	0.00619519	0.00937313	-2.01426	RBM28	Q9NW13	RNA-binding protein 28
0.0235176	0.0206327	1.25957	ACTR1A	P61163	Alpha-centractin	0.0211345	0.0121722	-2.18992	GLG1	Q92896	Golgi apparatus protein 1	0.163737	0.124694	1.15658	TAF1	P21675	Transcription initiation factor TFIID subunit 1;Transcription initiation factor TFIID subunit 1-like	0.158755	0.0874275	-1.60817	DHX36	Q9H2U1	Signal recognition particle 9 kDa protein	0.0264252	0.0527316	1.0834	PTGES3	Q15185	Prostaglandin E synthase 3	0.00910979	0.016106	-2.00539	MUC5AC	P98088	Mucin-5AC
0.0249484	0.0203728	1.25698	LUZP1	Q86V48	Leucine zipper protein 1	0.200048	0.035318	-2.18868	CNOT1	A5YKK6	CCR4-NOT transcription complex subunit 1	0.0167806	0.0447948	1.15141	UTP14A	Q9BVJ6	U3 small nucleolar RNA-associated protein 14 homolog A	0.157454	0.0877495	-1.60009	MBD3	O95983	Cullin-associated NEDD8-dissociated protein 1	0.137692	0.100363	1.08115	EML1	O00423	Echinoderm microtubule-associated protein-like 1	0.0878957	0.0402065	-2.00373	CXorf56	Q9H5V9	UPF0428 protein CXorf56
0.00773533	0.0192471	1.24913	GPC6	Q9Y625	Glypican-6;Secreted glypican-6	0.155189	0.0252932	-2.17236	KIDINS220	Q9ULH0	Kinase D-interacting substrate of 220 kDa	0.291728	0.210478	1.14316	CMSS1	Q9BQ75	Protein CMSS1	0.0674861	0.0491628	-1.59931	GAR1	Q9NY12	Beta-actin-like protein 2	0.217504	0.141008	1.08111	CDKN2AIPNL	Q96HQ2	CDKN2AIP N-terminal-like protein	0.00349794	0.00959322	-2.00236	NOC4L	Q9BVI4	Nucleolar complex protein 4 homolog
0.238051	0.0708972	1.24719	MBD3	O95983	Methyl-CpG-binding domain protein 3	0.0891955	0.0207385	-2.17016	MND1	Q9BWT6	Meiotic nuclear division protein 1 homolog	0.0164397	0.0445623	1.14124	YWHAG	P61981	14-3-3 protein gamma;14-3-3 protein gamma, N-terminally processed	0.358224	0.21432	-1.59276	NQO1	P15559	Bromodomain-containing protein 3	0.0314513	0.0546546	1.07933	LARP4	Q71RC2	La-related protein 4	0.043735	0.0271493	-1.99163	SRBD1	Q8N5C6	S1 RNA-binding domain-containing protein 1
0.221424	0.0655419	1.24622	MORF4L2	Q15014	Mortality factor 4-like protein 2	0.0202003	0.0123495	-2.16826	ORC3	Q9UBD5	Origin recognition complex subunit 3	0.0558481	0.0680547	1.14091	MAPK1	P28482	Mitogen-activated protein kinase 1	0.234224	0.129311	-1.58652	TXN	P10599	Reticulon-1	0.092626	0.0806513	1.07831	VAPB	O95292	Vesicle-associated membrane protein-associated protein B/C	0.127079	0.0550045	-1.98639	MCU	Q8NE86	Calcium uniporter protein, mitochondrial
0.00310735	0.0149967	1.24529	SRP72	O76094	Signal recognition particle subunit SRP72	0.0104367	0.00641026	-2.1664	RBM28	Q9NW13	RNA-binding protein 28	0.0596835	0.0685523	1.14047	CHCHD3	Q9NX63	MICOS complex subunit MIC19	0.227949	0.124505	-1.58492	AP2A1	O95782	Protein S100-A8;Protein S100-A8, N-terminally processed	0.0531315	0.0647165	1.06926	NPLOC4	Q8TAT6	Nuclear protein localization protein 4 homolog	0.0993363	0.0466357	-1.9736	ATP2A2	P16615	Sarcoplasmic/endoplasmic reticulum calcium ATPase 2
0.0333299	0.0207489	1.24432	YWHAG	P61981	14-3-3 protein gamma;14-3-3 protein gamma, N-terminally processed	0.10742	0.0207963	-2.16452	CLIC1	O00299	Chloride intracellular channel protein 1	0.0169208	0.0455375	1.13259	SMC2	O95347	Structural maintenance of chromosomes protein 2	0.13934	0.078053	-1.57922	BCAS2	O75934	3-oxo-5-beta-steroid 4-dehydrogenase	0.0363942	0.0577559	1.06561	STIP1	P31948	Stress-induced-phosphoprotein 1	0.171399	0.0670505	-1.9703	MAGT1	Q9H0U3	Magnesium transporter protein 1
0.177627	0.0557486	1.2425	TSSC4	Q9Y5U2	Protein TSSC4	0.0185759	0.0129796	-2.16404	RPL10A	P62906	60S ribosomal protein L10a	0.0249507	0.0507263	1.12923	EPS8	Q12929	Epidermal growth factor receptor kinase substrate 8	0.396764	0.244754	-1.5683	BTF3	P20290	Cleavage and polyadenylation specificity factor subunit 5	0.0716569	0.0716655	1.06444	EPHA2	P29317	Ephrin type-A receptor 2	0.129074	0.0560526	-1.95843	TRIM25	Q14258	E3 ubiquitin/ISG15 ligase TRIM25
0.145839	0.0504228	1.23752	UTP23	Q9BRU9	rRNA-processing protein UTP23 homolog	0.132709	0.0194379	-2.16145	SMARCA1	P28370	Probable global transcription activator SNF2L1	0.207068	0.155113	1.12884	DSG2	Q14126	Desmoglein-2	0.102274	0.0645769	-1.56062	DDX49	Q9Y6V7	PC4 and SFRS1-interacting protein	0.0981086	0.0830573	1.06401	UTP23	Q9BRU9	rRNA-processing protein UTP23 homolog	0.13396	0.0579149	-1.94336	UTP6	Q9NYH9	U3 small nucleolar RNA-associated protein 6 homolog
0.00119404	0.0119172	1.22942	CTBP2	P56545	C-terminal-binding protein 2	0.0155622	0.0111111	-2.15856	KIN	O60870	DNA/RNA-binding protein KIN17	0.00288226	0.0369872	1.12647	C7orf55	Q96HJ9	UPF0562 protein C7orf55;Putative RNA-binding protein Luc7-like 2	0.0919061	0.0608463	-1.54704	PSMB4	P28070	Transcription elongation factor SPT4	0.291127	0.184939	1.05535	SEC61G	P60059	Protein transport protein Sec61 subunit gamma	0.00793496	0.016	-1.94063	WDR46	O15213	WD repeat-containing protein 46
0.132565	0.0468571	1.22918	IQGAP1	P46940	Ras GTPase-activating-like protein IQGAP1	0.0519811	0.017434	-2.14657	CUL4B	Q13620	Cullin-4B	0.198006	0.149279	1.12254	SLC4A1AP	Q9BWU0	Kanadaptin	0.0160503	0.0315025	-1.54663	RPL10A	P62906	THO complex subunit 6 homolog	0.0858288	0.0794901	1.05445	GOLGA2	Q08379	Golgin subfamily A member 2	0.194274	0.0768014	-1.9308	EEF1A2	Q05639	Elongation factor 1-alpha 2
0.155806	0.0527605	1.22724	MNAT1	P51948	CDK-activating kinase assembly factor MAT1	0.172548	0.0274043	-2.14181	BASP1	P80723	Brain acid soluble protein 1	0.00221949	0.034026	1.11921	PNPT1	Q8TCS8	Polyribonucleotide nucleotidyltransferase 1, mitochondrial	0.00609023	0.0230452	-1.52688	CIRH1A	Q969X6	H/ACA ribonucleoprotein complex subunit 1	0.0403049	0.0620713	1.05419	CALD1	Q05682	Caldesmon	0.0546101	0.0307532	-1.93028	STT3B	Q8TCJ2	Dolichyl-diphosphooligosaccharide--protein glycosyltransferase subunit STT3B
0.149107	0.0510588	1.22587	COLGALT1	Q8NBJ5	Procollagen galactosyltransferase 1	0.0204095	0.0119437	-2.13921	RCL1	Q9Y2P8	RNA 3-terminal phosphate cyclase-like protein	0.0493536	0.0654587	1.11887	ACTR1B	P42025	Beta-centractin	0.0904977	0.0602394	-1.52625	RPS4Y2	Q8TD47	Methyl-CpG-binding protein 2	0.233602	0.154689	1.03837	STAU2	Q9NUL3	Double-stranded RNA-binding protein Staufen homolog 2	0.0687759	0.0354035	-1.92795	ZDHHC13	Q8IUH4	Palmitoyltransferase ZDHHC13;Palmitoyltransferase ZDHHC17
0.0379245	0.0203064	1.20189	LASP1	Q14847	LIM and SH3 domain protein 1	0.138132	0.0209704	-2.1317	G6PD	P11413	Glucose-6-phosphate 1-dehydrogenase	0.07785	0.0808679	1.11858	CDKN2AIP	Q9NXV6	CDKN2A-interacting protein	0.280096	0.161992	-1.5261	CCDC137	Q6PK04	Nucleosome-remodeling factor subunit BPTF	0.183837	0.133971	1.03035	ATP6V1D	Q9Y5K8	V-type proton ATPase subunit D	0.319476	0.140452	-1.91067	ATM	Q13315	Serine-protein kinase ATM
0.247548	0.0781645	1.19698	GID8	Q9NWU2	Glucose-induced degradation protein 8 homolog	0.00415313	0	-2.12975	UTP20	O75691	Small subunit processome component 20 homolog	0.320908	0.230739	1.10852	ITGB1	P05556	Integrin beta-1	0.328169	0.196178	-1.52361	SF3B5	Q9BWJ5	Unhealthy ribosome biogenesis protein 2 homolog	0.05902	0.0699159	1.02942	CLTA	P09496	Clathrin light chain A	0.203663	0.0811902	-1.90858	ALDOC	P09972	Fructose-bisphosphate aldolase C
0.00550799	0.0190787	1.19541	WDR55	Q9H6Y2	WD repeat-containing protein 55	0.0254042	0.011013	-2.12642	AHCTF1	Q8WYP5	Protein ELYS	0.110063	0.102566	1.10542	FKBP4	Q02790	Peptidyl-prolyl cis-trans isomerase FKBP4;Peptidyl-prolyl cis-trans isomerase FKBP4, N-terminally processed	0.0368554	0.04119	-1.5232	GTPBP4	Q9BZE4	Transmembrane 9 superfamily member 1	0.0122198	0.0443655	1.02525	TAGLN2	P37802	Transgelin-2	0.0392976	0.0267865	-1.90448	TXNL4A	P83876	Thioredoxin-like protein 4A
0.0723215	0.027027	1.19326	SNAP23	O00161	Synaptosomal-associated protein 23	0.0949237	0.0197268	-2.11244	SEC61A1	P61619	Protein transport protein Sec61 subunit alpha isoform 1	0.206072	0.157139	1.1047	ATP6V0D1	P61421	V-type proton ATPase subunit d 1	0.272926	0.157174	-1.52232	HNRNPR	O43390	E3 ubiquitin-protein ligase UHRF2	0.112376	0.0931471	1.02373	RBX1	P62877	E3 ubiquitin-protein ligase RBX1;E3 ubiquitin-protein ligase RBX1, N-terminally processed	0.00631154	0.0135238	-1.90278	GLE1	Q53GS7	Nucleoporin GLE1
0.0242526	0.0202945	1.19128	EDC4	Q6P2E9	Enhancer of mRNA-decapping protein 4	0.00150825	0	-2.0974	SPCS2	Q15005	Signal peptidase complex subunit 2	0.0925253	0.0910327	1.103	LUC7L	Q9NQ29	Putative RNA-binding protein Luc7-like 1	0.0871559	0.0590684	-1.52123	RPS23	P62266	Ribosome production factor 1	0.031734	0.0592017	1.02208	FXR2	P51116	Fragile X mental retardation syndrome-related protein 2	0.0438817	0.0269155	-1.88853	EMC3	Q9P0I2	ER membrane protein complex subunit 3
0.160622	0.0541255	1.18725	SP3	Q02447	Transcription factor Sp3	0.00184885	0	-2.09412	ASPH	Q12797	Aspartyl/asparaginyl beta-hydroxylase	0.0551247	0.0703385	1.09892	TBL1XR1	Q9BZK7	F-box-like/WD repeat-containing protein TBL1XR1	0.0581314	0.0479765	-1.50703	SRP9	P49458	Histone H2A type 2-B	0.0030751	0.0327568	1.0215	YTHDF3	Q7Z739	YTH domain-containing family protein 3	0.179206	0.0715894	-1.88665	ATP6V0C	P27449	V-type proton ATPase 16 kDa proteolipid subunit
0.252998	0.080246	1.18447	LUC7L	Q9NQ29	Putative RNA-binding protein Luc7-like 1	0.03395	0.00949254	-2.08561	ANP32B	Q92688	Acidic leucine-rich nuclear phosphoprotein 32 family member B	0.0358124	0.0602323	1.09711	LSM12	Q3MHD2	Protein LSM12 homolog	0.0292939	0.0408154	-1.49981	EHMT2	Q96KQ7	Aspartyl/asparaginyl beta-hydroxylase	0.172228	0.12984	1.01569	RBM4	Q9BWF3	RNA-binding protein 4;RNA-binding protein 4B	0.151189	0.0646324	-1.88147	CDC27	P30260	Cell division cycle protein 27 homolog
0.168575	0.0552954	1.17552	FOSL2	P15408	Fos-related antigen 2	0.0128029	0.00887356	-2.085	STT3B	Q8TCJ2	Dolichyl-diphosphooligosaccharide--protein glycosyltransferase subunit STT3B	0.076874	0.0828327	1.09551	PKP3	Q9Y446	Plakophilin-3	0.0640702	0.050585	-1.49667	TM9SF1	O15321	Gamma-glutamyl hydrolase	0.0369742	0.0623102	1.01253	GRWD1	Q9BQ67	Glutamate-rich WD repeat-containing protein 1	0.10576	0.051942	-1.8781	PPAN	Q9NQ55	Suppressor of SWI4 1 homolog
0.444437	0.157266	1.17125	KPNA1	P52294	Importin subunit alpha-5;Importin subunit alpha-5, N-terminally processed	0.0608097	0.0188046	-2.08192	NVL	O15381	Nuclear valosin-containing protein-like	0.011987	0.0446494	1.09095	SMN1	Q16637	Survival motor neuron protein	0.0416182	0.042963	-1.49006	ZDHHC13	Q8IUH4	AP-2 complex subunit sigma	0.00136152	0.0313642	1.0098	EEF1D	P29692	Elongation factor 1-delta	0.0340029	0.0259767	-1.87739	CHD1	O14646	Chromodomain-helicase-DNA-binding protein 1
0.123545	0.0474074	1.17058	RBM45	Q8IUH3	RNA-binding protein 45	0.159217	0.0263315	-2.08071	GPI	P06744	Glucose-6-phosphate isomerase	0.14307	0.12208	1.08683	PTGES3	Q15185	Prostaglandin E synthase 3	0.178514	0.107528	-1.47825	PLEKHA5	Q9HAU0	Cullin-4B	0.00112674	0.0297525	1.00652	SF3B4	Q15427	Splicing factor 3B subunit 4	0.00447257	0.0116496	-1.87606	NOP9	Q86U38	Nucleolar protein 9
0.206747	0.0656241	1.16897	GOLIM4	O00461	Golgi integral membrane protein 4	0.0174784	0.0124098	-2.0793	RPL35A	P18077	60S ribosomal protein L35a	0.183706	0.146684	1.07335	GNAI1	P63096	Guanine nucleotide-binding protein G(i) subunit alpha-1	0.33208	0.205297	-1.4752	EIF1	P41567	Integrator complex subunit 3	0.0509504	0.0679332	1.00228	SRP72	O76094	Signal recognition particle subunit SRP72	0.105792	0.0522506	-1.86862	INTS4	Q96HW7	Integrator complex subunit 4
0.00321886	0.0181731	1.16862	C7orf55	Q96HJ9	UPF0562 protein C7orf55;Putative RNA-binding protein Luc7-like 2	0.239363	0.051134	-2.07761	SMC4	Q9NTJ3	Structural maintenance of chromosomes protein 4	0.107178	0.107102	1.07205	EIF3K	Q9UBQ5	Eukaryotic translation initiation factor 3 subunit K	0.24667	0.144956	-1.47508	CSRP2	Q16527	U4/U6.U5 tri-snRNP-associated protein 2	0.190862	0.138795	0.996737	P4HA1	P13674	Prolyl 4-hydroxylase subunit alpha-1	0.250134	0.105877	-1.85929	RCN2	Q14257	Reticulocalbin-2
0.128239	0.0494424	1.16762	FASN	P49327	Fatty acid synthase;[Acyl-carrier-protein] S-acetyltransferase;[Acyl-carrier-protein] S-malonyltransferase;3-oxoacyl-[acyl-carrier-protein] synthase;3-oxoacyl-[acyl-carrier-protein] reductase;3-hydroxyacyl-[acyl-carrier-protein] dehydratase;Enoyl-[acyl-carrier-protein] reductase;Oleoyl-[acyl-carrier-protein] hydrolase	0.00574211	0	-2.07385	KIF4A	O95239	Chromosome-associated kinesin KIF4A;Chromosome-associated kinesin KIF4B	0.0726355	0.0827907	1.07135	CTNNB1	P35222	Catenin beta-1	0.137664	0.0833757	-1.47084	SNRPE	P62304	Very-long-chain enoyl-CoA reductase	0.0137851	0.050451	0.995579	EPB41L2	O43491	Band 4.1-like protein 2	0.0739644	0.0380556	-1.859	PNO1	Q9NRX1	RNA-binding protein PNO1
0.0762311	0.0271158	1.16453	PPP1R9B	Q96SB3	Neurabin-2	0.00399289	0	-2.05718	MUC5B	Q9HC84	Mucin-5B	0.00555534	0.0410429	1.0664	GNL3L	Q9NVN8	Guanine nucleotide-binding protein-like 3-like protein	0.11029	0.0701485	-1.47062	WDR82	Q6UXN9	Small nuclear ribonucleoprotein-associated proteins B and B;Small nuclear ribonucleoprotein-associated protein N	0.174039	0.133908	0.995082	MBD3	O95983	Methyl-CpG-binding domain protein 3	0.0459937	0.027863	-1.85556	WDR75	Q8IWA0	WD repeat-containing protein 75
0.000939207	0.0148984	1.16408	GTF3C6	Q969F1	General transcription factor 3C polypeptide 6	0.0918091	0.0196788	-2.05634	NUSAP1	Q9BXS6	Nucleolar and spindle-associated protein 1	0.016379	0.049151	1.06261	PYCR2	Q96C36	Pyrroline-5-carboxylate reductase 2	0.01584	0.0334888	-1.46562	SNRPA	P09012	Galectin-3-binding protein	0.15119	0.119451	0.993826	BTF3	P20290	Transcription factor BTF3	0.0617997	0.0347847	-1.83694	NUP85	Q9BW27	Nuclear pore complex protein Nup85
0.0833764	0.0331254	1.16087	PDLIM5	Q96HC4	PDZ and LIM domain protein 5	0.0958934	0.0193031	-2.05552	AAR2	Q9Y312	Protein AAR2 homolog	0.0243038	0.0532178	1.06229	CCT4	P50991	T-complex protein 1 subunit delta	0.182714	0.109588	-1.46463	LSM5	Q9Y4Y9	60S ribosomal protein L13	0.0778332	0.0820385	0.984788	GOLIM4	O00461	Golgi integral membrane protein 4	0.0325099	0.0257761	-1.83507	NCKAP1	Q9Y2A7	Nck-associated protein 1
0.364883	0.121246	1.15604	ITGB1	P05556	Integrin beta-1	0.068112	0.0192837	-2.05435	SYNE2	Q8WXH0	Nesprin-2	0.0641154	0.0787016	1.06196	SLU7	O95391	Pre-mRNA-splicing factor SLU7	0.022659	0.0371382	-1.46169	SUB1	P53999	40S ribosomal protein S11	0.0104223	0.0471269	0.984265	YBX1	P67809	Nuclease-sensitive element-binding protein 1	0.146626	0.0648889	-1.83005	MYADM	Q96S97	Myeloid-associated differentiation marker
0.27182	0.0880435	1.14734	RBM4	Q9BWF3	RNA-binding protein 4;RNA-binding protein 4B	0.129222	0.0212216	-2.05204	MID1	O15344	E3 ubiquitin-protein ligase Midline-1	0.116824	0.112334	1.06024	SON	P18583	Protein SON	0.00979517	0.0272381	-1.45483	RPL26	P61254	Death-associated protein kinase 1	0.197087	0.143234	0.98119	ACTR1B	P42025	Beta-centractin	0.0356191	0.0262406	-1.8296	OSBPL8	Q9BZF1	Oxysterol-binding protein-related protein 8
0.00168463	0.0182823	1.13628	ACTN1	P12814	Alpha-actinin-1	0.212095	0.0430032	-2.04679	RARS	P54136	Arginine--tRNA ligase, cytoplasmic	0.270043	0.207077	1.06016	TMEM258	P61165	Transmembrane protein 258	0.0693723	0.0534005	-1.4537	SNRPB	P14678	Ubiquinone biosynthesis monooxygenase COQ6, mitochondrial	0.014483	0.0528571	0.980249	CNN3	Q15417	Calponin-3	0.253926	0.108415	-1.80265	AFG3L2	Q9Y4W6	AFG3-like protein 2
0.0730376	0.027673	1.1349	CELF1	Q92879	CUGBP Elav-like family member 1	0.000917	0	-2.04604	ZDHHC13	Q8IUH4	Palmitoyltransferase ZDHHC13;Palmitoyltransferase ZDHHC17	0.0370647	0.0647674	1.05918	TUBG2	Q9NRH3	Tubulin gamma-2 chain;Tubulin gamma-1 chain	0.295177	0.178931	-1.45321	BRI3BP	Q8WY22	Activity-dependent neuroprotector homeobox protein	0.0839531	0.0880497	0.964692	TOMM40	O96008	Mitochondrial import receptor subunit TOM40 homolog	0.0881755	0.0462769	-1.80128	BRIX1	Q8TDN6	Ribosome biogenesis protein BRX1 homolog
0.121629	0.050727	1.12428	SLU7	O95391	Pre-mRNA-splicing factor SLU7	0.00698479	0.00362667	-2.04239	HACD3	Q9P035	Very-long-chain (3R)-3-hydroxyacyl-CoA dehydratase 3	0.0345382	0.0627855	1.05248	FAM101B	Q8N5W9	Filamin-interacting protein FAM101B	0.121662	0.0775851	-1.45295	PHF6	Q8IWS0	40S ribosomal protein S23	0.334741	0.223416	0.964603	MAP7D1	Q3KQU3	MAP7 domain-containing protein 1	0.0888798	0.0465408	-1.80011	SLC25A13	Q9UJS0	Calcium-binding mitochondrial carrier protein Aralar2
6.39949e-05	0.0150963	1.11786	TJP1	Q07157	Tight junction protein ZO-1	0.373325	0.0944034	-2.03099	S100A8	P05109	Protein S100-A8;Protein S100-A8, N-terminally processed	0.00164409	0.03755	1.0508	SRP72	O76094	Signal recognition particle subunit SRP72	0.0937558	0.0671529	-1.45293	PBRM1	Q86U86	40S ribosomal protein S4, Y isoform 2	0.291138	0.197586	0.964096	PAFAH1B1	P43034	Platelet-activating factor acetylhydrolase IB subunit alpha	0.149901	0.0657572	-1.79048	INTS3	Q68E01	Integrator complex subunit 3
0.0584771	0.0270758	1.11393	CHRAC1	Q9NRG0	Chromatin accessibility complex protein 1	0.00576696	0.00370068	-2.01914	NOC2L	Q9Y3T9	Nucleolar complex protein 2 homolog	0.203361	0.165023	1.05001	ACTG1	P63261	Actin, cytoplasmic 2;Actin, cytoplasmic 2, N-terminally processed	0.122191	0.0778302	-1.45127	CXorf56	Q9H5V9	NADH-ubiquinone oxidoreductase 75 kDa subunit, mitochondrial	0.260974	0.182193	0.963659	CCT4	P50991	T-complex protein 1 subunit delta	0.0396538	0.0267273	-1.78872	HELLS	Q9NRZ9	Lymphoid-specific helicase
0.137327	0.0547886	1.10849	PHRF1	Q9P1Y6	PHD and RING finger domain-containing protein 1	0.0202864	0.0113067	-2.00976	EXD2	Q9NVH0	Exonuclease 3-5 domain-containing protein 2	0.0142279	0.0491527	1.05	PEX14	O75381	Peroxisomal membrane protein PEX14	0.0999966	0.0681991	-1.44733	PES1	O00541	60S ribosomal protein L30	0.364289	0.239648	0.962103	SFSWAP	Q12872	Splicing factor, suppressor of white-apricot homolog	0.0068072	0.0154909	-1.784	KIF4A	O95239	Chromosome-associated kinesin KIF4A;Chromosome-associated kinesin KIF4B
0.0989737	0.043345	1.10731	STIP1	P31948	Stress-induced-phosphoprotein 1	0.0704518	0.0185185	-2.00161	KRT18	P05783	Keratin, type I cytoskeletal 18	0.239972	0.18892	1.04834	DDX55	Q8NHQ9	ATP-dependent RNA helicase DDX55	0.0201014	0.0378655	-1.44431	SRSF3	P84103	Proteasome subunit beta type-4	0.017345	0.0548814	0.961615	SNAP23	O00161	Synaptosomal-associated protein 23	0.0578012	0.0348876	-1.78168	DDX49	Q9Y6V7	Probable ATP-dependent RNA helicase DDX49
0.0788751	0.0345395	1.09558	URI1	O94763	Unconventional prefoldin RPB5 interactor 1	0.0299906	0.0096	-2.00141	CYFIP1	Q7L576	Cytoplasmic FMR1-interacting protein 1	0.00697224	0.0431572	1.04496	CTBP2	P56545	C-terminal-binding protein 2	0.0839336	0.0622634	-1.43171	ZMAT2	Q96NC0	GRAM domain-containing protein 1C	0.0828579	0.0875062	0.956695	CHRAC1	Q9NRG0	Chromatin accessibility complex protein 1	0.133704	0.0621967	-1.78067	ZNF384	Q8TF68	Zinc finger protein 384
0.100907	0.0435165	1.09437	PDIA3	P30101	Protein disulfide-isomerase A3	0.0797037	0.0207918	-2.0008	NUP155	O75694	Nuclear pore complex protein Nup155	0.127985	0.119507	1.04227	GNAI2	P04899	Guanine nucleotide-binding protein G(i) subunit alpha-2	0.0565658	0.0494944	-1.43013	BPTF	Q12830	ATP-binding cassette sub-family F member 1	0.0446318	0.0698909	0.953514	SUPT5H	O00267	Transcription elongation factor SPT5	0.0186209	0.0247455	-1.78001	DDX21	Q9NR30	Nucleolar RNA helicase 2
0.0286934	0.0195975	1.08826	HEXIM1	O94992	Protein HEXIM1	0.106584	0.020793	-1.99468	NOC4L	Q9BVI4	Nucleolar complex protein 4 homolog	0.119374	0.11407	1.0408	ANAPC7	Q9UJX3	Anaphase-promoting complex subunit 7	0.118463	0.077447	-1.42927	GTF3C4	Q9UKN8	Anterior gradient protein 2 homolog	0.00169668	0.0353003	0.949927	IGF2BP1	Q9NZI8	Insulin-like growth factor 2 mRNA-binding protein 1	0.0522889	0.033155	-1.77757	TMPO	P42167	Lamina-associated polypeptide 2, isoforms beta/gamma;Thymopoietin;Thymopentin
0.0204543	0.0208384	1.08561	EEF1D	P29692	Elongation factor 1-delta	0.0025061	0	-1.98244	SLC25A5	P05141	ADP/ATP translocase 2;ADP/ATP translocase 2, N-terminally processed	0.0169028	0.0512329	1.03414	USP7	Q93009	Ubiquitin carboxyl-terminal hydrolase 7	0.257198	0.155626	-1.42569	AP2A2	O94973	Isoleucine--tRNA ligase, cytoplasmic	0.0247005	0.0614274	0.949117	TPM2	P07951	Tropomyosin beta chain	0.162336	0.0696612	-1.77386	GTF3C4	Q9UKN8	General transcription factor 3C polypeptide 4
0.0270775	0.0197598	1.08557	C19orf47	Q8N9M1	Uncharacterized protein C19orf47	0.100648	0.0202857	-1.98049	ZNF384	Q8TF68	Zinc finger protein 384	0.157656	0.138067	1.03262	RFC5	P40937	Replication factor C subunit 5	0.00747991	0.026913	-1.42117	RPL27	P61353	Heterochromatin protein 1-binding protein 3	0.00686323	0.0465155	0.948175	CAPZA1	P52907	F-actin-capping protein subunit alpha-1	0.0126121	0.0193231	-1.76559	PDCD11	Q14690	Protein RRP5 homolog
0.0187702	0.021115	1.08363	IGF2BP1	Q9NZI8	Insulin-like growth factor 2 mRNA-binding protein 1	0.0109488	0.013978	-1.97982	FLOT1	O75955	Flotillin-1	0.0106022	0.0477493	1.02651	EXOSC4	Q9NPD3	Exosome complex component RRP41	0.00261663	0.0232117	-1.41466	GLE1	Q53GS7	DnaJ homolog subfamily C member 2;DnaJ homolog subfamily C member 2, N-terminally processed	0.03211	0.0643366	0.945439	HEXIM1	O94992	Protein HEXIM1	0.243682	0.106471	-1.75397	NUP107	P57740	Nuclear pore complex protein Nup107
0.00194565	0.0197183	1.0758	FAM98A	Q8NCA5	Protein FAM98A	0.00729115	0.00613497	-1.96759	RER1	O15258	Protein RER1	0.00824821	0.046236	1.02096	TOE1	Q96GM8	Target of EGR1 protein 1	0.057101	0.0513736	-1.39482	UHRF2	Q96PU4	Zinc finger matrin-type protein 2	0.00184901	0.0346934	0.943407	TPM4	P67936	Tropomyosin alpha-4 chain	0.0374747	0.0266341	-1.74264	HACD3	Q9P035	Very-long-chain (3R)-3-hydroxyacyl-CoA dehydratase 3
0.358611	0.123595	1.07547	MAP7D1	Q3KQU3	MAP7 domain-containing protein 1	0.20734	0.0429354	-1.96754	KAT7	O95251	Histone acetyltransferase KAT7	0.256875	0.205257	1.02058	SLC9A3R2	Q15599	Na(+)/H(+) exchange regulatory cofactor NHE-RF2	0.0484373	0.0493061	-1.39441	MECP2	P51608	Cold-inducible RNA-binding protein	0.0362909	0.0664783	0.943	LMNB2	Q03252	Lamin-B2	0.0821005	0.0464312	-1.7348	S100A10	P60903	Protein S100-A10
0.504059	0.205129	1.0662	RTF1	Q92541	RNA polymerase-associated protein RTF1 homolog	0.177488	0.0345859	-1.9656	CTPS2	Q9NRF8	CTP synthase 2	0.0575965	0.079501	1.01926	NCL	P19338	Nucleolin	0.0870091	0.0668384	-1.39177	NEBL	O76041	Ribosomal RNA-processing protein 7 homolog A	0.0704977	0.0836392	0.94048	EXOSC5	Q9NQT4	Exosome complex component RRP46	0.0354959	0.0271064	-1.73466	MYH10	P35580	Myosin-10
0.147771	0.0552396	1.05711	CSE1L	P55060	Exportin-2	0.0452292	0.0186177	-1.95102	CAV1	Q03135	Caveolin-1	0.00330989	0.0408968	1.01682	TOR1AIP1	Q5JTV8	Torsin-1A-interacting protein 1	0.00538243	0.0248764	-1.38381	CHAMP1	Q96JM3	Probable ATP-dependent RNA helicase DDX49	0.194427	0.147363	0.937963	PPIL4	Q8WUA2	Peptidyl-prolyl cis-trans isomerase-like 4	0.0230389	0.0240496	-1.72936	GTPBP4	Q9BZE4	Nucleolar GTP-binding protein 1
0.0669411	0.0349418	1.0477	RPL29	P47914	60S ribosomal protein L29	0.132366	0.0232108	-1.94728	VCPIP1	Q96JH7	Deubiquitinating protein VCIP135	0.213659	0.177755	1.01455	RANBP9	Q96S59	Ran-binding protein 9	0.348925	0.224579	-1.37813	ENY2	Q9NPA8	Cytoplasmic FMR1-interacting protein 1	0.0160393	0.05593	0.937661	NACA	E9PAV3	Nascent polypeptide-associated complex subunit alpha, muscle-specific form;Nascent polypeptide-associated complex subunit alpha	0.074361	0.0416489	-1.72703	C19orf43	Q9BQ61	Uncharacterized protein C19orf43
0.142477	0.0548495	1.04526	NFYC	Q13952	Nuclear transcription factor Y subunit gamma	0.0266378	0.00982239	-1.94511	PLCD3	Q8N3E9	1-phosphatidylinositol 4,5-bisphosphate phosphodiesterase delta-3	0.188122	0.159605	1.01315	EMD	P50402	Emerin	0.275331	0.174763	-1.36867	GPI	P06744	Histone H1x	0.0309124	0.0645469	0.936766	TWF2	Q6IBS0	Twinfilin-2	0.0322154	0.0272263	-1.72059	RPL18A	Q02543	60S ribosomal protein L18a
0.00713916	0.0201194	1.04461	NPLOC4	Q8TAT6	Nuclear protein localization protein 4 homolog	0.0669564	0.018617	-1.94403	VRK1	Q99986	Serine/threonine-protein kinase VRK1	0.0518438	0.0778639	1.01151	PTRH2	Q9Y3E5	Peptidyl-tRNA hydrolase 2, mitochondrial	0.0376206	0.0447089	-1.3667	FCF1	Q9Y324	Signal recognition particle 14 kDa protein	0.223875	0.16612	0.931967	BAIAP2L1	Q9UHR4	Brain-specific angiogenesis inhibitor 1-associated protein 2-like protein 1	0.0325374	0.0269314	-1.70845	ZNF638	Q14966	Zinc finger protein 638
0.0226655	0.0196379	1.04332	YTHDF3	Q7Z739	YTH domain-containing family protein 3	0.0195532	0.0109185	-1.94274	MYO18A	Q92614	Unconventional myosin-XVIIIa	0.0828353	0.0993673	1.00943	PCM1	Q15154	Pericentriolar material 1 protein	0.0158258	0.0372397	-1.36664	RPL17	P18621	Dolichyl-diphosphooligosaccharide--protein glycosyltransferase subunit STT3B	0.243083	0.177937	0.930871	IRF2BPL	Q9H1B7	Interferon regulatory factor 2-binding protein-like	0.00161707	0.00891339	-1.70741	GTF2I	P78347	General transcription factor II-I
0.112893	0.0508346	1.04206	FXR2	P51116	Fragile X mental retardation syndrome-related protein 2	0.087558	0.0193957	-1.93285	AFG3L2	Q9Y4W6	AFG3-like protein 2	0.0720188	0.0906106	1.00832	ILK	Q13418	Integrin-linked protein kinase	0.230026	0.143805	-1.36348	SYNE2	Q8WXH0	DNA methyltransferase 1-associated protein 1	0.0454147	0.0714025	0.930672	PHC2	Q8IXK0	Polyhomeotic-like protein 2	0.0244931	0.0252283	-1.69466	TALDO1	P37837	Transaldolase
0.0211081	0.0198008	1.04083	PLS3	P13797	Plastin-3	0.262579	0.0553879	-1.93146	NQO1	P15559	NAD(P)H dehydrogenase [quinone] 1	0.237931	0.192525	1.00822	PGAM5	Q96HS1	Serine/threonine-protein phosphatase PGAM5, mitochondrial	0.0594486	0.0536402	-1.35777	RPL13	P26373	SNW domain-containing protein 1	0.0479437	0.0735443	0.930405	YWHAG	P61981	14-3-3 protein gamma;14-3-3 protein gamma, N-terminally processed	0.160543	0.0719214	-1.69002	BASP1	P80723	Brain acid soluble protein 1
0.0986194	0.0491988	1.03887	GIGYF2	Q6Y7W6	PERQ amino acid-rich with GYF domain-containing protein 2	0.0202568	0.0106	-1.90909	DRG1	Q9Y295	Developmentally-regulated GTP-binding protein 1	0.179677	0.156881	1.00607	TOMM40	O96008	Mitochondrial import receptor subunit TOM40 homolog	0.0337364	0.0445921	-1.35664	SYMPK	Q92797	DAZ-associated protein 1	0.293944	0.207406	0.923705	HMGA1	P17096	High mobility group protein HMG-I/HMG-Y	0.232873	0.104289	-1.68326	CSTF3	Q12996	Cleavage stimulation factor subunit 3
0.175394	0.0660458	1.03887	DCTN3	O75935	Dynactin subunit 3	0.0899775	0.0198698	-1.9083	PDCD11	Q14690	Protein RRP5 homolog	0.0156926	0.052871	1.00527	NOL12	Q9UGY1	Nucleolar protein 12	0.0254015	0.0406078	-1.35563	CXXC1	Q9P0U4	Nuclear cap-binding protein subunit 1	0.0063768	0.0491558	0.923662	LUZP1	Q86V48	Leucine zipper protein 1	0.0289283	0.0274265	-1.67761	KIAA0020	Q15397	Pumilio domain-containing protein KIAA0020
0.363549	0.129139	1.03697	NOSIP	Q9Y314	Nitric oxide synthase-interacting protein	0.0898022	0.0197321	-1.8857	RPL34	P49207	60S ribosomal protein L34	0.0663947	0.0892694	0.99456	MDH2	P40926	Malate dehydrogenase, mitochondrial	0.0751969	0.0621119	-1.35402	DNAJC2	Q99543	Nebulette	0.0381394	0.0711079	0.914514	MSH2	P43246	DNA mismatch repair protein Msh2	0.26502	0.119973	-1.67635	YWHAH	Q04917	14-3-3 protein eta
0.322056	0.111606	1.03572	CETN2	P41208	Centrin-2	0.0198349	0.0105124	-1.87659	PNO1	Q9NRX1	RNA-binding protein PNO1	0.0458981	0.0778143	0.994021	RBM33	Q96EV2	RNA-binding protein 33	0.123056	0.0851188	-1.34807	NDUFA5	Q16718	SUMO-activating enzyme subunit 2	0.102399	0.106424	0.914338	DYNC1I2	Q13409	Cytoplasmic dynein 1 intermediate chain 2	0.0206975	0.0238525	-1.67078	TEAD1	P28347	Transcriptional enhancer factor TEF-1;Transcriptional enhancer factor TEF-3;Transcriptional enhancer factor TEF-5;Transcriptional enhancer factor TEF-4
0.000517013	0.0185909	1.03561	GOLGB1	Q14789	Golgin subfamily B member 1	0.301155	0.0680686	-1.87511	TPI1	P60174	Triosephosphate isomerase	0.0903105	0.107399	0.993928	LARP7	Q4G0J3	La-related protein 7	0.251954	0.158844	-1.34319	POLR1B	Q9H9Y6	Protein polybromo-1	0.00919625	0.0536574	0.912083	FOSL2	P15408	Fos-related antigen 2	0.0352258	0.0277679	-1.6661	NUSAP1	Q9BXS6	Nucleolar and spindle-associated protein 1
0.0103537	0.0195963	1.03026	GATAD2A	Q86YP4	Transcriptional repressor p66-alpha	0.0350582	0.0148497	-1.86357	EIF5B	O60841	Eukaryotic translation initiation factor 5B	0.108664	0.116171	0.987763	FXR2	P51116	Fragile X mental retardation syndrome-related protein 2	0.000749271	0.021312	-1.33796	IMP4	Q96G21	U4/U6 small nuclear ribonucleoprotein Prp3	0.00245581	0.040877	0.904103	HSPA5	P11021	78 kDa glucose-regulated protein	0.0259534	0.0264394	-1.65449	MORF4L1	Q9UBU8	Mortality factor 4-like protein 1
0.0236079	0.0213066	1.02951	CTTN	Q14247	Src substrate cortactin	0.0240819	0.00963636	-1.86185	RPS4Y1	P22090	40S ribosomal protein S4, Y isoform 1	0.289395	0.228244	0.987674	NELFE	P18615	Negative elongation factor E	0.040254	0.0476071	-1.33512	ARPC5L	Q9BPX5	Nuclear valosin-containing protein-like	0.0347705	0.0703188	0.902254	RPAP3	Q9H6T3	RNA polymerase II-associated protein 3	0.041412	0.032	-1.6536	SQRDL	Q9Y6N5	Sulfide:quinone oxidoreductase, mitochondrial
0.201238	0.0753041	1.02858	WDR12	Q9GZL7	Ribosome biogenesis protein WDR12	0.0348327	0.0147055	-1.85681	RPF1	Q9H9Y2	Ribosome production factor 1	0.122563	0.124595	0.981926	CNOT10	Q9H9A5	CCR4-NOT transcription complex subunit 10	0.200484	0.129596	-1.32889	EMC4	Q5J8M3	Pescadillo homolog	0.0848788	0.100188	0.886727	DAZAP1	Q96EP5	DAZ-associated protein 1	0.00112952	0.00884375	-1.64216	ERCC3	P19447	TFIIH basal transcription factor complex helicase XPB subunit
0.00119423	0.0188172	1.02319	EIF4G1	Q04637	Eukaryotic translation initiation factor 4 gamma 1	0.100737	0.0203497	-1.83568	TFIP11	Q9UBB9	Tuftelin-interacting protein 11	0.249661	0.207426	0.977163	EPHX1	P07099	Epoxide hydrolase 1	0.0920501	0.0699956	-1.32748	PPAN	Q9NQ55	Serine/arginine repetitive matrix protein 2	0.246267	0.185913	0.878063	INIP	Q9NRY2	SOSS complex subunit C	0.0404252	0.0318006	-1.63699	AKR1C1	Q04828	Aldo-keto reductase family 1 member C1
0.196827	0.0743686	1.02151	TPR	P12270	Nucleoprotein TPR	0.0928157	0.0209758	-1.82624	NOL8	Q76FK4	Nucleolar protein 8	0.25142	0.210595	0.969763	SEC62	Q99442	Translocation protein SEC62	0.0787522	0.0666822	-1.32632	DAZAP1	Q96EP5	Transcriptional repressor CTCF	0.133059	0.132021	0.874026	SSB	P05455	Lupus La protein	0.0392872	0.0303522	-1.63566	RSL1D1	O76021	Ribosomal L1 domain-containing protein 1
0.125312	0.0547316	1.02042	RBFOX2	O43251	RNA binding protein fox-1 homolog 2;RNA binding protein fox-1 homolog 1	0.03694	0.017271	-1.82149	INF2	Q27J81	Inverted formin-2	0.140428	0.138134	0.96887	SMC3	Q9UQE7	Structural maintenance of chromosomes protein 3	0.175507	0.114561	-1.32288	NDUFS3	O75489	Suppressor of SWI4 1 homolog	0.0300712	0.0712029	0.872993	PRSS23	O95084	Serine protease 23	0.0196192	0.0244553	-1.63507	HP1BP3	Q5SSJ5	Heterochromatin protein 1-binding protein 3
0.194705	0.0733365	1.01784	C10orf76	Q5T2E6	UPF0668 protein C10orf76	0.220155	0.0512851	-1.813	HDGFRP3	Q9Y3E1	Hepatoma-derived growth factor-related protein 3	0.165496	0.153829	0.968183	RBMX2	Q9Y388	RNA-binding motif protein, X-linked 2	0.0253854	0.0404811	-1.31981	RPS13	P62277	WD repeat-containing protein 82	0.00478835	0.0530711	0.870936	CPSF6	Q16630	Cleavage and polyadenylation specificity factor subunit 6	0.12491	0.0636283	-1.63158	URB2	Q14146	Unhealthy ribosome biogenesis protein 2 homolog
0.0188975	0.0196784	1.01704	LARP7	Q4G0J3	La-related protein 7	0.000204307	0	-1.81262	STOM	P27105	Erythrocyte band 7 integral membrane protein	0.0993936	0.114436	0.963545	ATP6V1D	Q9Y5K8	V-type proton ATPase subunit D	0.117868	0.0833858	-1.31875	NUP188	Q5SRE5	NHP2-like protein 1;NHP2-like protein 1, N-terminally processed	0.0750129	0.0993402	0.860626	SFPQ	P23246	Splicing factor, proline- and glutamine-rich	0.23404	0.106017	-1.62007	DYNC2H1	Q8NCM8	Cytoplasmic dynein 2 heavy chain 1
0.488914	0.199745	1.01177	SFSWAP	Q12872	Splicing factor, suppressor of white-apricot homolog	0.0137438	0.011207	-1.80976	NUP85	Q9BW27	Nuclear pore complex protein Nup85	0.0605345	0.090781	0.957244	LIMCH1	Q9UPQ0	LIM and calponin homology domains-containing protein 1	0.0048086	0.027383	-1.3179	SNRPF	P62306	Sulfide:quinone oxidoreductase, mitochondrial	0.0178041	0.0644627	0.860534	BLM	P54132	Bloom syndrome protein	0.298413	0.141277	-1.61714	HSPA9	P38646	Stress-70 protein, mitochondrial
0.190197	0.0728793	1.00256	NELFE	P18615	Negative elongation factor E	0.0500373	0.0196629	-1.79287	RAE1	P78406	mRNA export factor	0.148822	0.146655	0.949602	NUP88	Q99567	Nuclear pore complex protein Nup88	0.0171139	0.0405038	-1.31366	RPS28	P62857	Paired amphipathic helix protein Sin3a	0.165516	0.146159	0.859793	HIST2H2BE	Q16778	Histone H2B type 2-E;Histone H2B type 1-J;Histone H2B type 1-B;Histone H2B type 1-O;Histone H2B type 3-B	0.0473862	0.0350029	-1.61607	MID1	O15344	E3 ubiquitin-protein ligase Midline-1
0.150535	0.0617917	0.992538	NACA	E9PAV3	Nascent polypeptide-associated complex subunit alpha, muscle-specific form;Nascent polypeptide-associated complex subunit alpha	0.382213	0.100927	-1.79212	NOL7	Q9UMY1	Nucleolar protein 7	0.186764	0.174534	0.943158	KIF23	Q02241	Kinesin-like protein KIF23	0.0364367	0.0481807	-1.30707	BRD3	Q15059	Polynucleotide 5-hydroxyl-kinase NOL9	0.0124094	0.0622021	0.85799	C7orf55	Q96HJ9	UPF0562 protein C7orf55;Putative RNA-binding protein Luc7-like 2	0.00666022	0.0191872	-1.61363	DDX54	Q8TDD1	ATP-dependent RNA helicase DDX54
0.129936	0.0553137	0.988268	YBX3	P16989	Y-box-binding protein 3	0.0253726	0.0118763	-1.78836	MUC5AC	P98088	Mucin-5AC	0.107581	0.122775	0.94314	PLOD3	O60568	Procollagen-lysine,2-oxoglutarate 5-dioxygenase 3	0.0229953	0.0409028	-1.30555	ADD1	P35611	Ribosomal L1 domain-containing protein 1	0.046242	0.0831246	0.855476	GPS1	Q13098	COP9 signalosome complex subunit 1	0.115988	0.0615455	-1.6114	DCD	P81605	Dermcidin;Survival-promoting peptide;DCD-1
0.0166701	0.0214788	0.980844	HNRNPU	Q00839	Heterogeneous nuclear ribonucleoprotein U	0.00392947	0.0093012	-1.78573	PLS1	Q14651	Plastin-1	0.0730722	0.10489	0.942715	TRMT6	Q9UJA5	tRNA (adenine(58)-N(1))-methyltransferase non-catalytic subunit TRM6	0.105538	0.0782285	-1.30203	ITPR3	Q14573	Chromobox protein homolog 5	0.212448	0.174668	0.855075	UTP14A	Q9BVJ6	U3 small nucleolar RNA-associated protein 14 homolog A	0.0769007	0.04891	-1.60787	NUP160	Q12769	Nuclear pore complex protein Nup160
0.0121538	0.020135	0.976147	RSF1	Q96T23	Remodeling and spacing factor 1	0.28411	0.0657064	-1.78155	HS1BP3	Q53T59	HCLS1-binding protein 3	0.0124623	0.056	0.940173	API5	Q9BZZ5	Apoptosis inhibitor 5	0.0505569	0.0529198	-1.29913	GGH	Q92820	A-kinase anchor protein 8	0.000505006	0.0399782	0.849937	MBNL1	Q9NR56	Muscleblind-like protein 1;Muscleblind-like protein 2	0.0921888	0.0543545	-1.59084	PRPF3	O43395	U4/U6 small nuclear ribonucleoprotein Prp3
0.0425262	0.027625	0.973279	SF3B4	Q15427	Splicing factor 3B subunit 4	0.0938333	0.0204807	-1.77466	EPG5	Q9HCE0	Ectopic P granules protein 5 homolog	0.117811	0.129982	0.939863	PHRF1	Q9P1Y6	PHD and RING finger domain-containing protein 1	0.0357573	0.0478922	-1.29201	RPL21	P46778	General transcription factor 3C polypeptide 4	0.222442	0.182178	0.847952	TSR1	Q2NL82	Pre-rRNA-processing protein TSR1 homolog	0.438743	0.236335	-1.5837	SLC3A2	P08195	4F2 cell-surface antigen heavy chain
0.537525	0.242126	0.97196	COL22A1	Q8NFW1	Collagen alpha-1(XXII) chain	0.101104	0.019842	-1.76953	SFN	P31947	14-3-3 protein sigma	0.107401	0.122807	0.937822	NFYC	Q13952	Nuclear transcription factor Y subunit gamma	0.0490559	0.0530617	-1.28634	INTS3	Q68E01	Protein flightless-1 homolog	0.193032	0.166127	0.843015	LUC7L	Q9NQ29	Putative RNA-binding protein Luc7-like 1	0.0438254	0.0349911	-1.58051	EML4	Q9HC35	Echinoderm microtubule-associated protein-like 4
0.0346227	0.0276494	0.968935	ACTN4	O43707	Alpha-actinin-4	0.0222167	0.00892632	-1.75687	DDRGK1	Q96HY6	DDRGK domain-containing protein 1	0.127735	0.135584	0.935323	GOLGA2	Q08379	Golgin subfamily A member 2	0.154405	0.10874	-1.28448	AKR1C1	Q04828	Transducin beta-like protein 2	0.187731	0.162813	0.842357	RCN1	Q15293	Reticulocalbin-1	0.0817539	0.052	-1.57887	S100A11	P31949	Protein S100-A11;Protein S100-A11, N-terminally processed
0.269009	0.100665	0.968696	PDIA4	P13667	Protein disulfide-isomerase A4	0.0707146	0.0198722	-1.74472	ATP6V0C	P27449	V-type proton ATPase 16 kDa proteolipid subunit	0.0124032	0.0570128	0.933576	EIF2S1	P05198	Eukaryotic translation initiation factor 2 subunit 1	0.00441527	0.028934	-1.28373	WDR5	P61964	PHD finger protein 6	0.174693	0.156014	0.841143	TUBB	P07437	Tubulin beta chain	0.404743	0.212244	-1.57767	PKP3	Q9Y446	Plakophilin-3
0.00507292	0.0207016	0.964092	RPS8	P62241	40S ribosomal protein S8	0.0679553	0.0201696	-1.74451	TRMT112	Q9UI30	Multifunctional methyltransferase subunit TRM112-like protein	0.0374021	0.0778943	0.931156	CSTF2	P33240	Cleavage stimulation factor subunit 2	0.0242595	0.043302	-1.2777	CHD4	Q14839	tRNA (adenine(58)-N(1))-methyltransferase catalytic subunit TRMT61A	0.0132248	0.0637849	0.841041	HSP90AB1	P08238	Heat shock protein HSP 90-beta	0.111892	0.0616729	-1.57497	ANAPC16	Q96DE5	Anaphase-promoting complex subunit 16
0.0267379	0.0265248	0.9551	HSPA5	P11021	78 kDa glucose-regulated protein	0.160162	0.0345277	-1.74259	TRIM25	Q14258	E3 ubiquitin/ISG15 ligase TRIM25	0.187413	0.1769	0.930735	MANF	P55145	Mesencephalic astrocyte-derived neurotrophic factor	0.0712468	0.0663721	-1.27014	STT3B	Q8TCJ2	Chromosome-associated kinesin KIF4A;Chromosome-associated kinesin KIF4B	0.0113222	0.0633603	0.836241	PABPC4	Q13310	Polyadenylate-binding protein 4	0.0527901	0.0381616	-1.57052	H2AFV	Q71UI9	Histone H2A.V;Histone H2A.Z
0.277341	0.105888	0.952104	AGO2	Q9UKV8	Protein argonaute-2;Protein argonaute-1	0.211136	0.0508571	-1.73462	TWF1	Q12792	Twinfilin-1	0.00245179	0.0444204	0.926923	EIF3J	O75822	Eukaryotic translation initiation factor 3 subunit J	0.23082	0.153014	-1.26694	LARP4B	Q92615	UPF0428 protein CXorf56	0.0517161	0.0889155	0.834635	SNRPC	P09234	U1 small nuclear ribonucleoprotein C	0.075281	0.0502587	-1.57009	HIST1H4A	P62805	Histone H4
0.00714956	0.0206134	0.951301	LAMC1	P11047	Laminin subunit gamma-1	0.310006	0.0778952	-1.71776	CHD1	O14646	Chromodomain-helicase-DNA-binding protein 1	0.0569421	0.0937276	0.92621	RANGAP1	P46060	Ran GTPase-activating protein 1	0.0493036	0.0534987	-1.26688	LGALS3BP	Q08380	Metastasis-associated protein MTA2	0.0386897	0.0825677	0.832047	GPATCH1	Q9BRR8	G patch domain-containing protein 1	0.00811994	0.022902	-1.56944	ABCF1	Q8NE71	ATP-binding cassette sub-family F member 1
0.111106	0.0554457	0.945083	MSH2	P43246	DNA mismatch repair protein Msh2	0.14765	0.0278182	-1.71702	CCDC137	Q6PK04	Coiled-coil domain-containing protein 137	0.101637	0.122962	0.923884	WDR12	Q9GZL7	Ribosome biogenesis protein WDR12	0.099416	0.0781172	-1.26627	ZNF592	Q92610	Nucleolar protein 14	0.0368342	0.0811205	0.831708	ZNF207	O43670	BUB3-interacting and GLEBS motif-containing protein ZNF207	0.149186	0.0717163	-1.56507	GLG1	Q92896	Golgi apparatus protein 1
0.353246	0.131893	0.944788	ATP6V1D	Q9Y5K8	V-type proton ATPase subunit D	0.15768	0.0344121	-1.70819	CXorf56	Q9H5V9	UPF0428 protein CXorf56	0.00432296	0.0488786	0.922095	PSMA3	P25788	Proteasome subunit alpha type-3	0.0705833	0.0665268	-1.26616	DMAP1	Q9NPF5	Pre-mRNA-splicing factor SPF27	0.0070994	0.0590763	0.831461	NCBP2	P52298	Nuclear cap-binding protein subunit 2	0.0243979	0.0271273	-1.56428	CEBPZ	Q03701	CCAAT/enhancer-binding protein zeta
0.114784	0.0549973	0.943159	PRSS23	O95084	Serine protease 23	0.008006	0.0117778	-1.70491	VAPA	Q9P0L0	Vesicle-associated membrane protein-associated protein A	0.229575	0.205027	0.921867	ARID1A	O14497	AT-rich interactive domain-containing protein 1A	0.24401	0.16221	-1.26149	HKDC1	Q2TB90	Nucleolar protein 9	0.0225066	0.0723222	0.819042	POLR2I	P36954	DNA-directed RNA polymerase II subunit RPB9	0.187359	0.0876188	-1.56404	PDLIM1	O00151	PDZ and LIM domain protein 1
0.0410559	0.0337838	0.941752	PABPC4	Q13310	Polyadenylate-binding protein 4	0.0331095	0.0182275	-1.6878	SUN2	Q9UH99	SUN domain-containing protein 2	0.168185	0.165632	0.921046	SP100	P23497	Nuclear autoantigen Sp-100;Nuclear body protein SP140-like protein	0.265172	0.177527	-1.26072	SUN2	Q9UH99	Zinc finger protein 592	0.0275482	0.0775261	0.814882	FGD4	Q96M96	FYVE, RhoGEF and PH domain-containing protein 4	0.00859681	0.0230577	-1.56021	NOP58	Q9Y2X3	Nucleolar protein 58
0.0213723	0.0251985	0.936812	PEX14	O75381	Peroxisomal membrane protein PEX14	0.0543098	0.0210078	-1.66523	HNF1B	P35680	Hepatocyte nuclear factor 1-beta	0.21105	0.191935	0.920495	NT5E	P21589	5-nucleotidase	0.236477	0.157192	-1.25851	CDC40	O60508	Inositol 1,4,5-trisphosphate receptor type 3	0.218576	0.185114	0.812744	KIF20B	Q96Q89	Kinesin-like protein KIF20B	0.0953247	0.0560784	-1.55279	RPL13	P26373	60S ribosomal protein L13
0.0363791	0.0290584	0.934278	THOC1	Q96FV9	THO complex subunit 1	0.193229	0.0479631	-1.66157	URB1	O60287	Nucleolar pre-ribosomal-associated protein 1	0.0537307	0.0927161	0.920486	CPSF7	Q8N684	Cleavage and polyadenylation specificity factor subunit 7	0.000264314	0.0208125	-1.25488	RPS15A	P62244	ER membrane protein complex subunit 3	0.0336426	0.0823023	0.810029	VASP	P50552	Vasodilator-stimulated phosphoprotein	0.0832947	0.0534791	-1.55126	NUP93	Q8N1F7	Nuclear pore complex protein Nup93
0.103806	0.055029	0.933871	MTHFD2	P13995	Bifunctional methylenetetrahydrofolate dehydrogenase/cyclohydrolase, mitochondrial;NAD-dependent methylenetetrahydrofolate dehydrogenase;Methenyltetrahydrofolate cyclohydrolase	0.0653758	0.0195362	-1.65284	DMAP1	Q9NPF5	DNA methyltransferase 1-associated protein 1	0.125099	0.137933	0.916867	TERF2IP	Q9NYB0	Telomeric repeat-binding factor 2-interacting protein 1	0.0501372	0.0552248	-1.25018	ADNP	Q9H2P0	Kinesin-like protein KIF22	0.0690138	0.106714	0.80752	FXR1	P51114	Fragile X mental retardation syndrome-related protein 1	0.0134001	0.0236975	-1.54553	LSM6	P62312	U6 snRNA-associated Sm-like protein LSm6
0.190424	0.0793783	0.932738	CNOT7	Q9UIV1	CCR4-NOT transcription complex subunit 7	0.0767141	0.0201956	-1.65241	FLII	Q13045	Protein flightless-1 homolog	0.0214556	0.0681712	0.916691	PSMA4	P25789	Proteasome subunit alpha type-4	0.128151	0.0997895	-1.22616	AHCTF1	Q8WYP5	ER membrane protein complex subunit 1	0.00185411	0.0544092	0.80397	ACTN1	P12814	Alpha-actinin-1	0.0423842	0.0350957	-1.53439	SLC25A5	P05141	ADP/ATP translocase 2;ADP/ATP translocase 2, N-terminally processed
0.417979	0.169736	0.922294	RSRC1	Q96IZ7	Serine/Arginine-related protein 53	0.00315149	0.0138261	-1.64962	MAGT1	Q9H0U3	Magnesium transporter protein 1	0.0223831	0.0690135	0.915839	CDC73	Q6P1J9	Parafibromin	0.0247214	0.044959	-1.22458	RPS27L	Q71UM5	Developmentally-regulated GTP-binding protein 1	0.208403	0.183366	0.802869	PACSIN3	Q9UKS6	Protein kinase C and casein kinase substrate in neurons protein 3	0.12159	0.0642957	-1.52901	SEC11A	P67812	Signal peptidase complex catalytic subunit SEC11A
0.169862	0.0752151	0.919044	GATAD2B	Q8WXI9	Transcriptional repressor p66-beta	0.21466	0.0530878	-1.64808	CLDN2	P57739	Claudin-2	0.0433809	0.0880838	0.911357	RAD50	Q92878	DNA repair protein RAD50	0.210575	0.145494	-1.22207	NUP62	P37198	U2 small nuclear ribonucleoprotein A	0.12421	0.138852	0.800597	ATP6V0D1	P61421	V-type proton ATPase subunit d 1	0.106416	0.0616833	-1.5284	VRK2	Q86Y07	Serine/threonine-protein kinase VRK2
0.095046	0.0542011	0.917397	PRDX1	Q06830	Peroxiredoxin-1	0.0202317	0.013468	-1.64183	SLC25A6	P12236	ADP/ATP translocase 3;ADP/ATP translocase 3, N-terminally processed	0.0576111	0.0982716	0.909365	RCC2	Q9P258	Protein RCC2	0.0327653	0.0490114	-1.22005	PSIP1	O75475	Pre-mRNA-splicing factor SYF2	0.03043	0.0824348	0.797651	CKAP4	Q07065	Cytoskeleton-associated protein 4	0.0820081	0.0542448	-1.52152	POP7	O75817	Ribonuclease P protein subunit p20
0.284603	0.109667	0.91619	SETD3	Q86TU7	Histone-lysine N-methyltransferase setd3	0.0825222	0.0204368	-1.63638	MORF4L1	Q9UBU8	Mortality factor 4-like protein 1	0.00954891	0.056617	0.909202	PSMA5	P28066	Proteasome subunit alpha type-5	0.00473488	0.0339455	-1.21935	CCNK	O75909	Polypeptide N-acetylgalactosaminyltransferase 2;Polypeptide N-acetylgalactosaminyltransferase 2 soluble form	0.0462116	0.0914018	0.795882	HNRNPH3	P31942	Heterogeneous nuclear ribonucleoprotein H3	0.051099	0.0394821	-1.51703	RRP1	P56182	Ribosomal RNA processing protein 1 homolog A
0.0851079	0.052456	0.915239	SMC3	Q9UQE7	Structural maintenance of chromosomes protein 3	0.0280612	0.0184485	-1.62845	CEBPZ	Q03701	CCAAT/enhancer-binding protein zeta	0.12613	0.142497	0.905754	SRPK1	Q96SB4	SRSF protein kinase 1	0.0888762	0.0780248	-1.21789	NOP14	P78316	Golgi apparatus protein 1	0.0275763	0.0812529	0.794681	HDLBP	Q00341	Vigilin	0.0115922	0.0243103	-1.51366	USP3	Q9Y6I4	Ubiquitin carboxyl-terminal hydrolase 3
0.16127	0.0725762	0.91258	DLG5	Q8TDM6	Disks large homolog 5	0.190127	0.0478894	-1.62708	WHSC1L1	Q9BZ95	Histone-lysine N-methyltransferase NSD3	0.0696418	0.108508	0.902433	SRP54	P61011	Signal recognition particle 54 kDa protein	0.0986863	0.0835367	-1.20679	SF3B6	Q9Y3B4	Small nuclear ribonucleoprotein E	0.0105796	0.0663485	0.79355	PSMC4	P43686	26S protease regulatory subunit 6B	0.160325	0.0796219	-1.51209	COIL	P38432	Coilin
0.0840079	0.0526078	0.912314	GPATCH1	Q9BRR8	G patch domain-containing protein 1	0.12045	0.0264762	-1.62007	CTNNA2	P26232	Catenin alpha-2	0.264529	0.228507	0.902316	MNAT1	P51948	CDK-activating kinase assembly factor MAT1	0.138347	0.108262	-1.20621	YME1L1	Q96TA2	Nucleoporin NUP188 homolog	0.22236	0.190589	0.791859	EIF1	P41567	Eukaryotic translation initiation factor 1;Eukaryotic translation initiation factor 1b	0.00184339	0.0158758	-1.51035	AKR1B10	O60218	Aldo-keto reductase family 1 member B10
0.200575	0.0864728	0.908902	ERC1	Q8IUD2	ELKS/Rab6-interacting/CAST family member 1	0.242372	0.0574149	-1.61224	SLC25A1	P53007	Tricarboxylate transport protein, mitochondrial	0.00822463	0.0574962	0.888709	MAP1B	P46821	Microtubule-associated protein 1B;MAP1B heavy chain;MAP1 light chain LC1	0.0765003	0.0722241	-1.20037	NOL9	Q5SY16	Splicing factor 3B subunit 6	0.10355	0.133732	0.788463	URI1	O94763	Unconventional prefoldin RPB5 interactor 1	0.165737	0.0812922	-1.50817	RAB1B	Q9H0U4	Ras-related protein Rab-1B
0.0169351	0.0250112	0.907064	POLR2A	P24928	DNA-directed RNA polymerase II subunit RPB1	0.06116	0.0195835	-1.60672	NUP188	Q5SRE5	Nucleoporin NUP188 homolog	0.00295795	0.0492542	0.885758	PRPF4B	Q13523	Serine/threonine-protein kinase PRP4 homolog	0.0418492	0.0546182	-1.19042	DAPK1	P53355	NADH dehydrogenase [ubiquinone] 1 alpha subcomplex subunit 5	0.0432767	0.0915596	0.78568	TJP1	Q07157	Tight junction protein ZO-1	0.103784	0.0615551	-1.50313	SUPT4H1	P63272	Transcription elongation factor SPT4
0.0714381	0.0510852	0.903558	EED	O75530	Polycomb protein EED	0.104057	0.023166	-1.60434	RPL7A	P62424	60S ribosomal protein L7a	0.0643319	0.108634	0.881828	RNF20	Q5VTR2	E3 ubiquitin-protein ligase BRE1A	0.0275745	0.0490203	-1.18726	THOC6	Q86W42	26S proteasome non-ATPase regulatory subunit 6	0.198132	0.183499	0.779154	PCM1	Q15154	Pericentriolar material 1 protein	0.135585	0.0704521	-1.49932	SEPT8	Q92599	Septin-8
0.026306	0.0272113	0.901095	CNN3	Q15417	Calponin-3	0.210697	0.0544483	-1.60001	SUPT16H	Q9Y5B9	FACT complex subunit SPT16	0.272744	0.24102	0.873836	INTS6	Q9UL03	Integrator complex subunit 6	0.209082	0.1488	-1.18177	PARP1	P09874	ATP-dependent RNA helicase DHX36	0.0164957	0.073474	0.778881	HNRNPH1	P31943	Heterogeneous nuclear ribonucleoprotein H;Heterogeneous nuclear ribonucleoprotein H, N-terminally processed	0.299015	0.146938	-1.49579	SCEL	O95171	Sciellin
0.425071	0.175661	0.896207	KMT2A	Q03164	Histone-lysine N-methyltransferase 2A;MLL cleavage product N320;MLL cleavage product C180	0.0173885	0.0135593	-1.5949	SNRPE	P62304	Small nuclear ribonucleoprotein E	0.129403	0.149307	0.872922	ZC3H8	Q8N5P1	Zinc finger CCCH domain-containing protein 8	0.149267	0.114201	-1.1759	CCDC80	Q76M96	Casein kinase II subunit beta	0.0291981	0.0845291	0.777821	NUP50	Q9UKX7	Nuclear pore complex protein Nup50	0.0582885	0.0444817	-1.48925	SF3B1	O75533	Splicing factor 3B subunit 1
0.201268	0.0872184	0.893562	VAPB	O95292	Vesicle-associated membrane protein-associated protein B/C	0.0770935	0.020658	-1.58775	GTF2F1	P35269	General transcription factor IIF subunit 1	0.049537	0.100664	0.868349	GOLIM4	O00461	Golgi integral membrane protein 4	0.129892	0.10758	-1.17442	HDGFRP3	Q9Y3E1	Zinc finger protein 800	0.179127	0.174467	0.776634	ATP6V1B2	P21281	V-type proton ATPase subunit B, brain isoform	0.390573	0.208721	-1.48561	PHF6	Q8IWS0	PHD finger protein 6
0.223758	0.096603	0.889832	DCTN5	Q9BTE1	Dynactin subunit 5	0.0018868	0.0139016	-1.58332	SVIL	O95425	Supervillin	0.0422506	0.0955793	0.862179	EPB41L2	O43491	Band 4.1-like protein 2	0.0490785	0.0615172	-1.17401	AGR2	O95994	Methyl-CpG-binding domain protein 3	0.00893676	0.0676821	0.767778	ACTN4	O43707	Alpha-actinin-4	0.312845	0.15715	-1.48547	LSM7	Q9UK45	U6 snRNA-associated Sm-like protein LSm7
0.11716	0.0614379	0.886499	RNF213	Q63HN8	E3 ubiquitin-protein ligase RNF213	0.0859502	0.0195574	-1.56426	RSRC2	Q7L4I2	Arginine/serine-rich coiled-coil protein 2	0.0200688	0.0770468	0.859915	CCT8	P50990	T-complex protein 1 subunit theta	0.0387811	0.0543455	-1.17107	RPS11	P62280	Talin-1	0.0441175	0.0979233	0.764211	ALKBH5	Q6P6C2	RNA demethylase ALKBH5	0.212257	0.105798	-1.48315	SRPK2	P78362	SRSF protein kinase 2;SRSF protein kinase 2 N-terminal;SRSF protein kinase 2 C-terminal
0.0318257	0.0342972	0.885732	SSB	P05455	Lupus La protein	0.00135011	0.0111732	-1.56174	KIAA1429	Q69YN4	Protein virilizer homolog	0.0189013	0.0765117	0.853294	CPSF6	Q16630	Cleavage and polyadenylation specificity factor subunit 6	0.100354	0.0881413	-1.169	RPL8	P62917	Malignant T-cell-amplified sequence 1	0.276722	0.231283	0.756629	DNAJA2	O60884	DnaJ homolog subfamily A member 2	0.275102	0.13769	-1.46763	NUMB	P49757	Protein numb homolog
0.138806	0.068408	0.883127	MDH1	P40925	Malate dehydrogenase, cytoplasmic	0.029651	0.0190233	-1.56167	SEC11A	P67812	Signal peptidase complex catalytic subunit SEC11A	0.169647	0.181944	0.850703	CLP1	Q92989	Polyribonucleotide 5-hydroxyl-kinase Clp1	0.0590365	0.0678813	-1.16452	PRPF3	O43395	Dynein light chain 1, cytoplasmic	0.0271367	0.0875389	0.756322	EIF4G1	Q04637	Eukaryotic translation initiation factor 4 gamma 1	0.130354	0.0697641	-1.46173	RPL8	P62917	60S ribosomal protein L8
0.381818	0.152133	0.88266	TCOF1	Q13428	Treacle protein	0.243105	0.0611616	-1.55642	MPHOSPH8	Q99549	M-phase phosphoprotein 8	0.152061	0.17283	0.84994	SP3	Q02447	Transcription factor Sp3	0.00732522	0.0399844	-1.15847	ORC3	Q9UBD5	60S ribosomal protein L8	0.00662735	0.0667116	0.754789	HSP90AA1	P07900	Heat shock protein HSP 90-alpha	0.0621389	0.0492796	-1.45616	NSMCE1	Q8WV22	Non-structural maintenance of chromosomes element 1 homolog
0.000378258	0.0196866	0.881023	SND1	Q7KZF4	Staphylococcal nuclease domain-containing protein 1	0.0605184	0.0202464	-1.55582	NOM1	Q5C9Z4	Nucleolar MIF4G domain-containing protein 1	0.221273	0.215475	0.844433	TAF9B	Q9HBM6	Transcription initiation factor TFIID subunit 9B;Transcription initiation factor TFIID subunit 9	0.0603632	0.0683251	-1.15833	SRRM2	Q9UQ35	Transcription factor Sp1	0.0175927	0.0805189	0.753256	DDX6	P26196	Probable ATP-dependent RNA helicase DDX6	0.12172	0.0672612	-1.44397	NOL6	Q9H6R4	Nucleolar protein 6
0.0156923	0.0262836	0.877726	NCL	P19338	Nucleolin	0.0883336	0.0214355	-1.55142	OSBPL8	Q9BZF1	Oxysterol-binding protein-related protein 8	0.0208915	0.0785328	0.844165	PSMC1	P62191	26S protease regulatory subunit 4	0.133069	0.109897	-1.15655	NOL8	Q76FK4	Nucleosome assembly protein 1-like 1	0.0113441	0.0732894	0.748964	VDAC2	P45880	Voltage-dependent anion-selective channel protein 2	0.0184242	0.0273	-1.44279	NBN	O60934	Nibrin
0.112677	0.0615183	0.874619	PLOD3	O60568	Procollagen-lysine,2-oxoglutarate 5-dioxygenase 3	0.304052	0.0798821	-1.55093	NIPBL	Q6KC79	Nipped-B-like protein	0.00902221	0.0669953	0.843861	DDX17	Q92841	Probable ATP-dependent RNA helicase DDX17	0.0950349	0.0874447	-1.15523	CSNK2B	P67870	U5 small nuclear ribonucleoprotein 200 kDa helicase	0.0199336	0.0825152	0.748278	SND1	Q7KZF4	Staphylococcal nuclease domain-containing protein 1	0.181743	0.0893697	-1.43822	AP2M1	Q96CW1	AP-2 complex subunit mu
0.0193331	0.0274529	0.873906	RNF20	Q5VTR2	E3 ubiquitin-protein ligase BRE1A	0.00525741	0.0111092	-1.55023	ERCC3	P19447	TFIIH basal transcription factor complex helicase XPB subunit	0.015109	0.0721126	0.843146	ACTR1A	P61163	Alpha-centractin	0.0753747	0.0773249	-1.15228	AKAP8	O43823	60S ribosomal protein L35	0.278436	0.232417	0.748134	KIFC3	Q9BVG8	Kinesin-like protein KIFC3	0.0413402	0.0382682	-1.43549	LGALS3BP	Q08380	Galectin-3-binding protein
0.135096	0.0680693	0.870573	MTA3	Q9BTC8	Metastasis-associated protein MTA3	0.346995	0.0965654	-1.54258	PDAP1	Q13442	28 kDa heat- and acid-stable phosphoprotein	0.0701688	0.119321	0.837916	SCAF1	Q9H7N4	Splicing factor, arginine/serine-rich 19	0.00949822	0.0420952	-1.15079	CLDN2	P57739	40S ribosomal protein S27	0.14501	0.164075	0.742497	SLU7	O95391	Pre-mRNA-splicing factor SLU7	0.173459	0.0877771	-1.4306	TCEB3	Q14241	Transcription elongation factor B polypeptide 3
0.041498	0.0426156	0.865486	TUBB	P07437	Tubulin beta chain	0.0497602	0.0204242	-1.54174	RPL24	P83731	60S ribosomal protein L24	0.135124	0.16245	0.837521	JUNB	P17275	Transcription factor jun-B	0.283867	0.205186	-1.14453	MINA	Q8IUF8	Anaphase-promoting complex subunit 16	0.0860008	0.133834	0.736998	UFD1L	Q92890	Ubiquitin fusion degradation protein 1 homolog	0.238658	0.120297	-1.42891	DRG1	Q9Y295	Developmentally-regulated GTP-binding protein 1
0.494722	0.220717	0.865316	RBMX	P38159	RNA-binding motif protein, X chromosome;RNA-binding motif protein, X chromosome, N-terminally processed	0.476333	0.154837	-1.54084	PSMD7	P51665	26S proteasome non-ATPase regulatory subunit 7	0.0582731	0.113459	0.833867	BCL7B	Q9BQE9	B-cell CLL/lymphoma 7 protein family member B	0.328995	0.233627	-1.14205	RPS26	P62854	Protein DEK	0.09381	0.137865	0.736387	TRMT6	Q9UJA5	tRNA (adenine(58)-N(1))-methyltransferase non-catalytic subunit TRM6	0.0911997	0.0612008	-1.42677	HSPA2	P54652	Heat shock-related 70 kDa protein 2
0.341765	0.135752	0.864462	VIM	P08670	Vimentin	0.223933	0.0550715	-1.53415	SLC4A2	P04920	Anion exchange protein 2	0.0308431	0.0894532	0.833775	LMNA	P02545	Prelamin-A/C;Lamin-A/C	0.0592979	0.0684315	-1.1419	CTCF	P49711	U6 snRNA-associated Sm-like protein LSm6	0.114086	0.147631	0.733148	ITGB4	P16144	Integrin beta-4	0.111959	0.0653793	-1.42425	RPA3	P35244	Replication protein A 14 kDa subunit
0.375297	0.152267	0.86301	SEC61G	P60059	Protein transport protein Sec61 subunit gamma	0.0117644	0.00895775	-1.5321	PGK1	P00558	Phosphoglycerate kinase 1	0.0110472	0.0684	0.83337	RUVBL2	Q9Y230	RuvB-like 2	0.00908698	0.0417891	-1.14131	RPS24	P62847	Protein ELYS	0.137824	0.16269	0.731904	SSBP1	Q04837	Single-stranded DNA-binding protein, mitochondrial	0.230129	0.118949	-1.42386	RPL19	P84098	60S ribosomal protein L19
0.0108087	0.0247808	0.859802	RRBP1	Q9P2E9	Ribosome-binding protein 1	0.0889678	0.0210535	-1.51803	SNRPG	P62308	Small nuclear ribonucleoprotein G;Putative small nuclear ribonucleoprotein G-like protein 15	0.00797633	0.0657604	0.832191	ATP5B	P06576	ATP synthase subunit beta, mitochondrial	0.0453632	0.0619658	-1.13979	HP1BP3	Q5SSJ5	Vascular endothelial zinc finger 1	0.0111456	0.0772663	0.729645	FLNB	O75369	Filamin-B	0.0116768	0.0255937	-1.41871	PSIP1	O75475	PC4 and SFRS1-interacting protein
0.0708319	0.0542923	0.857643	BLM	P54132	Bloom syndrome protein	0.0043967	0.0110609	-1.51512	DDX54	Q8TDD1	ATP-dependent RNA helicase DDX54	0.030421	0.0908675	0.826135	RPL29	P47914	60S ribosomal protein L29	0.0147569	0.0447393	-1.13682	RPL13A	P40429	Myc-associated zinc finger protein	0.173188	0.18337	0.728235	TPR	P12270	Nucleoprotein TPR	0.272535	0.139819	-1.41423	ANXA5	P08758	Annexin A5
0.408462	0.172835	0.856085	ZXDA	P98168	Zinc finger X-linked protein ZXDA;Zinc finger X-linked protein ZXDB	0.45661	0.141164	-1.51487	SCEL	O95171	Sciellin	0.0819241	0.132053	0.820278	MTDH	Q86UE4	Protein LYRIC	0.129657	0.110949	-1.1342	PIGK	Q92643	H/ACA ribonucleoprotein complex subunit 2	0.245297	0.223741	0.722216	SP3	Q02447	Transcription factor Sp3	0.114104	0.0662231	-1.414	EMC4	Q5J8M3	ER membrane protein complex subunit 4
0.0030894	0.0215223	0.855947	CKAP4	Q07065	Cytoskeleton-associated protein 4	0.0176378	0.016129	-1.51461	PSIP1	O75475	PC4 and SFRS1-interacting protein	0.213286	0.216972	0.818352	CLIP2	Q9UDT6	CAP-Gly domain-containing linker protein 2	0.164536	0.1297	-1.13089	AAR2	Q9Y312	Mediator of RNA polymerase II transcription subunit 10	0.125207	0.1594	0.717577	C10orf76	Q5T2E6	UPF0668 protein C10orf76	0.0113791	0.0256941	-1.41246	ASPH	Q12797	Aspartyl/asparaginyl beta-hydroxylase
0.140341	0.0712762	0.85578	POLR2C	P19387	DNA-directed RNA polymerase II subunit RPB3	0.104864	0.0250577	-1.5115	SLC39A10	Q9ULF5	Zinc transporter ZIP10	0.0465901	0.108559	0.81636	RBBP6	Q7Z6E9	E3 ubiquitin-protein ligase RBBP6	0.0265527	0.0518006	-1.12961	HIST2H2AB	Q8IUE6	Phosphate carrier protein, mitochondrial	0.196287	0.198644	0.712399	NELFE	P18615	Negative elongation factor E	0.140863	0.076932	-1.40507	RFC3	P40938	Replication factor C subunit 3
0.0349381	0.0404109	0.854205	RBBP4	Q09028	Histone-binding protein RBBP4	0.0252236	0.0191345	-1.51116	NOP56	O00567	Nucleolar protein 56	0.0514855	0.113257	0.816072	GORASP2	Q9H8Y8	Golgi reassembly-stacking protein 2	0.0683374	0.0766752	-1.12856	CBX5	P45973	60S ribosomal protein L10	0.156649	0.180383	0.710327	POLR2E	P19388	DNA-directed RNA polymerases I, II, and III subunit RPABC1	0.184605	0.0938743	-1.40118	HMGN1	P05114	Non-histone chromosomal protein HMG-14
0.0114224	0.0263796	0.85416	KARS	Q15046	Lysine--tRNA ligase	0.128847	0.0290086	-1.49798	URB2	Q14146	Unhealthy ribosome biogenesis protein 2 homolog	0.0717594	0.124976	0.81541	RAN	P62826	GTP-binding nuclear protein Ran	0.11572	0.104914	-1.128	SLC25A3	Q00325	Lymphoid-specific helicase	0.0412043	0.111911	0.70941	LMNA	P02545	Prelamin-A/C;Lamin-A/C	0.0623355	0.0520678	-1.39676	SNRNP27	Q8WVK2	U4/U6.U5 small nuclear ribonucleoprotein 27 kDa protein
0.0287881	0.0352602	0.8485	NCBP2	P52298	Nuclear cap-binding protein subunit 2	0.110643	0.0262359	-1.49694	YME1L1	Q96TA2	ATP-dependent zinc metalloprotease YME1L1	0.263457	0.248527	0.813444	BRMS1	Q9HCU9	Breast cancer metastasis-suppressor 1	0.109968	0.100906	-1.1221	VEZF1	Q14119	Crooked neck-like protein 1	0.00277234	0.067786	0.707655	HNRNPA1	P09651	Heterogeneous nuclear ribonucleoprotein A1;Heterogeneous nuclear ribonucleoprotein A1, N-terminally processed;Heterogeneous nuclear ribonucleoprotein A1-like 2	0.0530583	0.0472468	-1.39389	FDXR	P22570	NADPH:adrenodoxin oxidoreductase, mitochondrial
0.0616042	0.0513304	0.84481	IWS1	Q96ST2	Protein IWS1 homolog	0.0973588	0.0257285	-1.49597	DIS3	Q9Y2L1	Exosome complex exonuclease RRP44	0.0291129	0.0929586	0.812151	GTF2F2	P13984	General transcription factor IIF subunit 2	0.21401	0.160551	-1.11829	NUPL1	Q9BVL2	Pleckstrin homology domain-containing family A member 5	0.131858	0.166619	0.707433	EIF3H	O15372	Eukaryotic translation initiation factor 3 subunit H	0.0368693	0.038107	-1.39292	NOC2L	Q9Y3T9	Nucleolar complex protein 2 homolog
0.133643	0.0712418	0.844476	DYNC1I2	Q13409	Cytoplasmic dynein 1 intermediate chain 2	0.20281	0.0543229	-1.49239	DOCK5	Q9H7D0	Dedicator of cytokinesis protein 5	0.0277815	0.0922681	0.812003	AKAP17A	Q02040	A-kinase anchor protein 17A	0.0142171	0.0448489	-1.11553	HIST1H2AJ	Q99878	Hepatoma-derived growth factor-related protein 3	0.0499157	0.119274	0.705799	SCFD1	Q8WVM8	Sec1 family domain-containing protein 1	0.0239558	0.0315062	-1.38935	BPTF	Q12830	Nucleosome-remodeling factor subunit BPTF
0.159043	0.0794691	0.843765	SFPQ	P23246	Splicing factor, proline- and glutamine-rich	0.00666952	0.00997647	-1.48046	ELMO2	Q96JJ3	Engulfment and cell motility protein 2	0.100165	0.147197	0.803566	PPIL4	Q8WUA2	Peptidyl-prolyl cis-trans isomerase-like 4	0.0920983	0.0892794	-1.11545	NAP1L1	P55209	40S ribosomal protein S9	0.166464	0.18521	0.702013	SON	P18583	Protein SON	0.0566138	0.0509505	-1.38082	EXOC2	Q96KP1	Exocyst complex component 2
0.142977	0.0755755	0.83959	DNM1L	O00429	Dynamin-1-like protein	0.0575862	0.0205147	-1.46323	RPL18	Q07020	60S ribosomal protein L18	0.0194218	0.084956	0.801656	GPATCH4	Q5T3I0	G patch domain-containing protein 4	0.184756	0.145074	-1.10705	CWC27	Q6UX04	Histone H4	0.0115574	0.0835436	0.70016	PNPT1	Q8TCS8	Polyribonucleotide nucleotidyltransferase 1, mitochondrial	0.253669	0.134169	-1.3755	EXD2	Q9NVH0	Exonuclease 3-5 domain-containing protein 2
0.0268413	0.0359739	0.83637	WIBG	Q9BRP8	Partner of Y14 and mago	0.378149	0.110213	-1.45387	PICALM	Q13492	Phosphatidylinositol-binding clathrin assembly protein	0.0809808	0.134195	0.801475	PSMD2	Q13200	26S proteasome non-ATPase regulatory subunit 2	0.0726126	0.0783855	-1.10672	KIF22	Q14807	Transformer-2 protein homolog beta	0.00524914	0.0759249	0.694732	ZCCHC8	Q6NZY4	Zinc finger CCHC domain-containing protein 8	0.00736372	0.0235	-1.37456	NOP56	O00567	Nucleolar protein 56
0.117264	0.0660574	0.83571	RBMX2	Q9Y388	RNA-binding motif protein, X-linked 2	0.0270404	0.0194986	-1.44986	SNRNP200	O75643	U5 small nuclear ribonucleoprotein 200 kDa helicase	0.052269	0.116355	0.796037	GLTSCR2	Q9NZM5	Glioma tumor suppressor candidate region gene 2 protein	0.0845074	0.0879242	-1.10428	DYNLL1	P63167	ATP-dependent zinc metalloprotease YME1L1	0.0376962	0.113153	0.694259	DAXX	Q9UER7	Death domain-associated protein 6	0.007165	0.0235983	-1.37413	KIN	O60870	DNA/RNA-binding protein KIN17
0.0405696	0.045725	0.835111	TWF2	Q6IBS0	Twinfilin-2	0.17671	0.0505744	-1.44925	KIF22	Q14807	Kinesin-like protein KIF22	0.00402976	0.0658857	0.795663	CTR9	Q6PD62	RNA polymerase-associated protein CTR9 homolog	0.0969899	0.097	-1.0922	DEK	P35659	Aldo-keto reductase family 1 member C1	0.153763	0.183416	0.694216	TUBA1A	Q71U36	Tubulin alpha-1A chain;Tubulin alpha-3C/D chain	0.209909	0.11195	-1.36847	RCL1	Q9Y2P8	RNA 3-terminal phosphate cyclase-like protein
0.167971	0.0825772	0.833769	MED4	Q9NPJ6	Mediator of RNA polymerase II transcription subunit 4	0.276933	0.0761272	-1.44669	GLCE	O94923	D-glucuronyl C5-epimerase	0.13536	0.175715	0.795164	MTCL1	Q9Y4B5	Microtubule cross-linking factor 1	0.0173782	0.0488711	-1.07971	NUDT21	O43809	U6 snRNA-associated Sm-like protein LSm5	0.0150891	0.0899144	0.690157	LUC7L3	O95232	Luc7-like protein 3	0.289491	0.152322	-1.36674	NOM1	Q5C9Z4	Nucleolar MIF4G domain-containing protein 1
0.112566	0.0657947	0.833507	KTN1	Q86UP2	Kinectin	0.243166	0.0651882	-1.44522	INTS4	Q96HW7	Integrator complex subunit 4	0.0092585	0.0738753	0.794717	HSPA5	P11021	78 kDa glucose-regulated protein	0.104546	0.104734	-1.07488	MED10	Q9BTT4	Nucleolar protein 8	0.283256	0.248901	0.688658	DSG2	Q14126	Desmoglein-2	0.0752535	0.0571957	-1.34942	PDZD11	Q5EBL8	PDZ domain-containing protein 11
0.152785	0.0800184	0.832309	HIST2H2BE	Q16778	Histone H2B type 2-E;Histone H2B type 1-J;Histone H2B type 1-B;Histone H2B type 1-O;Histone H2B type 3-B	0.278756	0.0761263	-1.44389	CEP290	O15078	Centrosomal protein of 290 kDa	0.212507	0.224253	0.792657	AP3B1	O00203	AP-3 complex subunit beta-1	0.016357	0.0490115	-1.07064	SUPT4H1	P63272	Serine/arginine-rich splicing factor 7	0.0807562	0.143079	0.68566	SSR1	P43307	Translocon-associated protein subunit alpha	0.0190148	0.030359	-1.34818	RPS27	P42677	40S ribosomal protein S27
0.250605	0.107779	0.82846	DSG2	Q14126	Desmoglein-2	0.0282223	0.0192308	-1.43977	DYNLL1	P63167	Dynein light chain 1, cytoplasmic	0.0151243	0.0820859	0.791974	DDX42	Q86XP3	ATP-dependent RNA helicase DDX42	0.0115484	0.0446771	-1.06971	MAK16	Q9BXY0	GPI-anchor transamidase	0.0414201	0.119437	0.685199	NOMO1	Q15155	Nodal modulator 1;Nodal modulator 2;Nodal modulator 3	0.0816934	0.0619414	-1.33251	SNRNP200	O75643	U5 small nuclear ribonucleoprotein 200 kDa helicase
0.223479	0.100823	0.825648	RBM10	P98175	RNA-binding protein 10	0.197582	0.0541695	-1.43904	PDZD11	Q5EBL8	PDZ domain-containing protein 11	0.0291729	0.101082	0.786276	ATAD3A	Q9NVI7	ATPase family AAA domain-containing protein 3A;ATPase family AAA domain-containing protein 3B	0.0361283	0.0627961	-1.06872	CIRBP	Q14011	Calcineurin B homologous protein 1	0.00850723	0.0853208	0.678165	VCP	P55072	Transitional endoplasmic reticulum ATPase	0.121859	0.0733706	-1.33112	RAE1	P78406	mRNA export factor
0.344128	0.140804	0.823626	TCERG1	O14776	Transcription elongation regulator 1	0.0287302	0.0189702	-1.43863	HP1BP3	Q5SSJ5	Heterochromatin protein 1-binding protein 3	0.0460028	0.114253	0.782513	NPLOC4	Q8TAT6	Nuclear protein localization protein 4 homolog	0.084771	0.0908415	-1.06601	RPL35	P42766	Cytoplasmic dynein 1 heavy chain 1	0.247682	0.235394	0.677952	RNMTL1	Q9HC36	rRNA methyltransferase 3, mitochondrial	0.0449802	0.0463109	-1.33045	PIGK	Q92643	GPI-anchor transamidase
0.165705	0.0856481	0.819284	ADD1	P35611	Alpha-adducin	0.00770448	0.0088951	-1.43707	FAU	P62861	40S ribosomal protein S30	0.101588	0.155704	0.780915	DNM2	P50570	Dynamin-2	0.0307462	0.0606935	-1.05714	RPL30	P62888	40S ribosomal protein S16	0.124458	0.173868	0.675004	RBM14	Q96PK6	RNA-binding protein 14	0.39136	0.220216	-1.32365	ERLIN1	O75477	Erlin-1
0.120945	0.0697897	0.818296	CAPZA1	P52907	F-actin-capping protein subunit alpha-1	0.0908045	0.0256794	-1.4357	ATAD2	Q6PL18	ATPase family AAA domain-containing protein 2	0.000842427	0.0553679	0.780599	RSF1	Q96T23	Remodeling and spacing factor 1	0.0977421	0.102743	-1.05062	NHP2	Q9NX24	Myeloid-associated differentiation marker	0.020798	0.102787	0.674502	MPRIP	Q6WCQ1	Myosin phosphatase Rho-interacting protein	0.059834	0.0545346	-1.3208	MED12	Q93074	Mediator of RNA polymerase II transcription subunit 12
0.0186611	0.0348259	0.813683	CAPRIN1	Q14444	Caprin-1	0.0055966	0.00974713	-1.43169	PKM	P14618	Pyruvate kinase PKM	0.0879572	0.146863	0.778402	LAMA5	O15230	Laminin subunit alpha-5	0.0494332	0.0715748	-1.04761	SIN3A	Q96ST3	Prolyl 4-hydroxylase subunit alpha-1	0.0545582	0.13447	0.669799	USP7	Q93009	Ubiquitin carboxyl-terminal hydrolase 7	0.0110511	0.027029	-1.3163	H2AFY	O75367	Core histone macro-H2A.1
0.45996	0.207099	0.811746	SLC4A1AP	Q9BWU0	Kanadaptin	0.19402	0.0544773	-1.4274	UHRF2	Q96PU4	E3 ubiquitin-protein ligase UHRF2	0.0062045	0.0702435	0.778166	MED17	Q9NVC6	Mediator of RNA polymerase II transcription subunit 17	0.00493342	0.0403228	-1.04706	WDR46	O15213	Gamma-adducin	0.0891411	0.153714	0.669776	NCL	P19338	Nucleolin	0.381392	0.213649	-1.31216	PLCD3	Q8N3E9	1-phosphatidylinositol 4,5-bisphosphate phosphodiesterase delta-3
0.00110097	0.0210119	0.810246	SPATS2L	Q9NUQ6	SPATS2-like protein	0.00424798	0.0102169	-1.42729	S100A10	P60903	Protein S100-A10	0.0591651	0.124974	0.777822	LLPH	Q9BRT6	Protein LLP homolog	0.0397097	0.0679	-1.03905	NVL	O15381	Coiled-coil domain-containing protein 80	0.192624	0.211101	0.668205	PHRF1	Q9P1Y6	PHD and RING finger domain-containing protein 1	0.133925	0.0802843	-1.31204	TNS3	Q68CZ2	Tensin-3
0.13446	0.0771028	0.80932	CRAT	P43155	Carnitine O-acetyltransferase	0.157686	0.0450157	-1.42656	NUP37	Q8NFH4	Nucleoporin Nup37	0.195393	0.2173	0.775154	SCRIB	Q14160	Protein scribble homolog;Leucine-rich repeat-containing protein 1	0.21645	0.176681	-1.03165	WHSC1L1	Q9BZ95	U6 snRNA-associated Sm-like protein LSm3	0.00134084	0.0713369	0.663727	ACTR3	P61158	Actin-related protein 3	0.391259	0.222341	-1.307	GLB1	P16278	Beta-galactosidase
0.16001	0.0858393	0.808122	NDUFS3	O75489	NADH dehydrogenase [ubiquinone] iron-sulfur protein 3, mitochondrial	0.0381045	0.0206854	-1.42388	TPX2	Q9ULW0	Targeting protein for Xklp2	0.0365816	0.111386	0.773071	NSMCE4A	Q9NXX6	Non-structural maintenance of chromosomes element 4 homolog A	0.0738399	0.0892815	-1.03087	SNRNP200	O75643	Ribosome biogenesis protein BMS1 homolog	0.0109519	0.0907231	0.6635	SMN1	Q16637	Survival motor neuron protein	0.0343249	0.0397742	-1.30117	FLOT1	O75955	Flotillin-1
0.113233	0.0674847	0.806976	GTF2E1	P29083	General transcription factor IIE subunit 1	0.153263	0.0431392	-1.42367	MYLK	Q15746	Myosin light chain kinase, smooth muscle;Myosin light chain kinase, smooth muscle, deglutamylated form	0.0206747	0.0938819	0.770542	LMO7	Q8WWI1	LIM domain only protein 7	0.274369	0.214066	-1.02432	ABCC1	P33527	NADH dehydrogenase [ubiquinone] iron-sulfur protein 3, mitochondrial	0.0199245	0.106534	0.660449	PABPN1	Q86U42	Polyadenylate-binding protein 2	0.0660345	0.0559565	-1.29924	NOL9	Q5SY16	Polynucleotide 5-hydroxyl-kinase NOL9
0.142115	0.0794833	0.806353	RPL11	P62913	60S ribosomal protein L11	0.0478709	0.0201035	-1.41505	SAP130	Q9H0E3	Histone deacetylase complex subunit SAP130	0.00941238	0.0780852	0.770067	MTHFD1	P11586	C-1-tetrahydrofolate synthase, cytoplasmic;Methylenetetrahydrofolate dehydrogenase;Methenyltetrahydrofolate cyclohydrolase;Formyltetrahydrofolate synthetase;C-1-tetrahydrofolate synthase, cytoplasmic, N-terminally processed	0.203731	0.171815	-1.01956	ALYREF	Q86V81	Lysine-specific histone demethylase 1A	0.0459153	0.131921	0.658976	CDK12	Q9NYV4	Cyclin-dependent kinase 12	0.00618336	0.023873	-1.29848	HMGB3	O15347	High mobility group protein B3
0.115657	0.0698752	0.805631	MBNL1	Q9NR56	Muscleblind-like protein 1;Muscleblind-like protein 2	0.0355111	0.0208992	-1.41281	EML4	Q9HC35	Echinoderm microtubule-associated protein-like 4	0.0470239	0.119667	0.769369	RBM47	A0AV96	RNA-binding protein 47	0.00845088	0.0486154	-1.01273	AKR1D1	P51857	Stromal interaction molecule 1	0.0804542	0.152067	0.65846	ATXN2	Q99700	Ataxin-2	0.112125	0.0718283	-1.29718	TCEA1	P23193	Transcription elongation factor A protein 1
0.0155314	0.03424	0.802988	FLNB	O75369	Filamin-B	0.395949	0.121363	-1.40291	RTN4RL2	Q86UN3	Reticulon-4 receptor-like 2	0.174306	0.207831	0.76657	BCAP31	P51572	B-cell receptor-associated protein 31	0.0668159	0.0873495	-1.01083	PSMD6	Q15008	60S ribosomal protein L32	0.0799555	0.152077	0.657925	GNB2	P62879	Guanine nucleotide-binding protein G(I)/G(S)/G(T) subunit beta-2	0.00565597	0.0243563	-1.29398	MUC13	Q9H3R2	Mucin-13
0.016414	0.0345964	0.799952	CPSF6	Q16630	Cleavage and polyadenylation specificity factor subunit 6	0.0907565	0.0252458	-1.40166	CNOT3	O75175	CCR4-NOT transcription complex subunit 3	0.00867278	0.0793241	0.757564	ATP5A1	P25705	ATP synthase subunit alpha, mitochondrial	0.0458587	0.0764711	-1.00484	RSL1D1	O76021	Lamina-associated polypeptide 2, isoforms beta/gamma;Thymopoietin;Thymopentin	0.0152932	0.102723	0.654871	ARPC2	O15144	Actin-related protein 2/3 complex subunit 2	0.0667819	0.0566566	-1.29098	SFN	P31947	14-3-3 protein sigma
0.0271868	0.0432076	0.798384	TOR1AIP1	Q5JTV8	Torsin-1A-interacting protein 1	0.174878	0.0515134	-1.39736	TXNL4A	P83876	Thioredoxin-like protein 4A	0.0667798	0.136468	0.755602	DNM1	Q05193	Dynamin-1	0.0250777	0.0616373	-1.00056	IARS	P41252	Actin-related protein 2/3 complex subunit 3	0.0794654	0.153765	0.651366	HNRNPAB	Q99729	Heterogeneous nuclear ribonucleoprotein A/B	0.430693	0.247805	-1.2881	SYF2	O95926	Pre-mRNA-splicing factor SYF2
0.0865272	0.0616312	0.794618	LSM2	Q9Y333	U6 snRNA-associated Sm-like protein LSm2	0.286663	0.0804077	-1.39264	CKMT1A	P12532	Creatine kinase U-type, mitochondrial	0.0151754	0.0904469	0.754136	TADA1	Q96BN2	Transcriptional adapter 1	0.239007	0.19598	-0.994414	ISG20L2	Q9H9L3	Probable ATP-dependent RNA helicase DDX31	0.210357	0.226062	0.650133	AKAP17A	Q02040	A-kinase anchor protein 17A	0.153602	0.0882954	-1.28543	DNM1	Q05193	Dynamin-1
0.157269	0.0863769	0.79364	SSFA2	P28290	Sperm-specific antigen 2	0.11805	0.0313878	-1.39116	NFIB	O00712	Nuclear factor 1 B-type;Nuclear factor 1 A-type	0.1642	0.205869	0.752473	UACA	Q9BZF9	Uveal autoantigen with coiled-coil domains and ankyrin repeats	0.214515	0.181946	-0.989086	PPIL3	Q9H2H8	Translational activator GCN1	0.0376507	0.130487	0.646224	PAWR	Q96IZ0	PRKC apoptosis WT1 regulator protein	0.142378	0.0837346	-1.28368	VAPA	Q9P0L0	Vesicle-associated membrane protein-associated protein A
0.201319	0.0984943	0.793036	METAP1	P53582	Methionine aminopeptidase 1	0.210801	0.05696	-1.37929	SQRDL	Q9Y6N5	Sulfide:quinone oxidoreductase, mitochondrial	0.150924	0.198611	0.746532	EXOSC6	Q5RKV6	Exosome complex component MTR3	0.0444944	0.0774874	-0.984775	FLII	Q13045	60S ribosomal protein L38	0.175324	0.210002	0.645414	HNF4A	P41235	Hepatocyte nuclear factor 4-alpha	0.130397	0.080682	-1.27569	CCDC124	Q96CT7	Coiled-coil domain-containing protein 124
0.0583388	0.0553343	0.792565	CDK12	Q9NYV4	Cyclin-dependent kinase 12	0.23988	0.0657114	-1.37741	SSR3	Q9UNL2	Translocon-associated protein subunit gamma	0.151363	0.199203	0.746	RBM10	P98175	RNA-binding protein 10	0.176591	0.158629	-0.978092	PDCD11	Q14690	Transmembrane emp24 domain-containing protein 10	0.243654	0.241553	0.644424	MDH1	P40925	Malate dehydrogenase, cytoplasmic	0.0912901	0.0655985	-1.27318	CUX1	P39880	Homeobox protein cut-like 1;Protein CASP
0.00150415	0.0257778	0.790738	SMARCE1	Q969G3	SWI/SNF-related matrix-associated actin-dependent regulator of chromatin subfamily E member 1	0.514618	0.187924	-1.37355	USP14	P54578	Ubiquitin carboxyl-terminal hydrolase 14	0.0294856	0.111961	0.744482	HNRNPU	Q00839	Heterogeneous nuclear ribonucleoprotein U	0.0280077	0.0657208	-0.9774	H1FX	Q92522	AP-2 complex subunit alpha-1	0.138078	0.188528	0.641586	MAP4	P27816	Microtubule-associated protein 4	0.0130182	0.030262	-1.25255	EXOC5	O00471	Exocyst complex component 5
0.496002	0.234553	0.790401	FOSL1	P15407	Fos-related antigen 1	0.0436007	0.0199626	-1.36474	SF3B1	O75533	Splicing factor 3B subunit 1	0.222269	0.244253	0.740395	TRIOBP	Q9H2D6	TRIO and F-actin-binding protein	0.046723	0.0785948	-0.970671	DRG1	Q9Y295	Ubiquitin-40S ribosomal protein S27a;Ubiquitin;40S ribosomal protein S27a;Ubiquitin-60S ribosomal protein L40;Ubiquitin;60S ribosomal protein L40;Polyubiquitin-B;Ubiquitin;Polyubiquitin-C;Ubiquitin	0.218232	0.232189	0.639472	TBL1XR1	Q9BZK7	F-box-like/WD repeat-containing protein TBL1XR1	0.0323758	0.0433895	-1.24275	STRN3	Q13033	Striatin-3
0.0422931	0.0507602	0.784202	CSTF2	P33240	Cleavage stimulation factor subunit 2	0.226978	0.0644026	-1.35439	PPAN	Q9NQ55	Suppressor of SWI4 1 homolog	0.0372851	0.119855	0.739319	RPA2	P15927	Replication protein A 32 kDa subunit	0.0671179	0.0954093	-0.965181	RPS27	P42677	Serine/arginine-rich splicing factor 5	0.0134998	0.106037	0.638813	SCAF11	Q99590	Protein SCAF11	0.319902	0.182866	-1.24135	TM9SF3	Q9HD45	Transmembrane 9 superfamily member 3
0.141768	0.0814038	0.782159	FXR1	P51114	Fragile X mental retardation syndrome-related protein 1	0.0563883	0.0202203	-1.34962	PAXBP1	Q9Y5B6	PAX3- and PAX7-binding protein 1	0.0746471	0.149008	0.737748	PHC2	Q8IXK0	Polyhomeotic-like protein 2	0.0416801	0.0776083	-0.964371	TRMT61A	Q96FX7	Thioredoxin	0.0187825	0.112626	0.638259	RPS7	P62081	40S ribosomal protein S7	0.371878	0.213869	-1.24109	MCTS1	Q9ULC4	Malignant T-cell-amplified sequence 1
0.114444	0.0729665	0.781178	GLTSCR2	Q9NZM5	Glioma tumor suppressor candidate region gene 2 protein	0.0968688	0.0277487	-1.34952	STT3A	P46977	Dolichyl-diphosphooligosaccharide--protein glycosyltransferase subunit STT3A	0.0344256	0.116986	0.736311	GNB1	P62873	Guanine nucleotide-binding protein G(I)/G(S)/G(T) subunit beta-1	0.27388	0.225273	-0.962455	ATP13A1	Q9HD20	Peroxisomal trans-2-enoyl-CoA reductase	0.15426	0.201082	0.63736	SQSTM1	Q13501	Sequestosome-1	0.178296	0.106661	-1.22639	PBRM1	Q86U86	Protein polybromo-1
0.0207602	0.0425478	0.778143	DBNL	Q9UJU6	Drebrin-like protein	0.0110938	0.018561	-1.34612	H2AFV	Q71UI9	Histone H2A.V;Histone H2A.Z	0.0181781	0.10292	0.731794	LMNB2	Q03252	Lamin-B2	0.0102346	0.0526196	-0.958301	ASPH	Q12797	ER membrane protein complex subunit 4	0.00107554	0.0794551	0.633325	CAPRIN1	Q14444	Caprin-1	0.111927	0.0760547	-1.22612	DIS3	Q9Y2L1	Exosome complex exonuclease RRP44
0.0172795	0.038789	0.777461	DDX6	P26196	Probable ATP-dependent RNA helicase DDX6	0.0854514	0.0249185	-1.34483	TOP2B	Q02880	DNA topoisomerase 2-beta	0.00592361	0.0818865	0.727993	KARS	Q15046	Lysine--tRNA ligase	0.216679	0.188689	-0.95572	SNRNP27	Q8WVK2	Protein AAR2 homolog	0.00177851	0.0827011	0.633193	CIRBP	Q14011	Cold-inducible RNA-binding protein	0.158021	0.0941397	-1.22508	CHTOP	Q9Y3Y2	Chromatin target of PRMT1 protein
0.118368	0.0757702	0.776125	CMSS1	Q9BQ75	Protein CMSS1	0.0579645	0.0199665	-1.34264	DNAJC10	Q8IXB1	DnaJ homolog subfamily C member 10	0.0143307	0.0981908	0.727006	RBBP4	Q09028	Histone-binding protein RBBP4	0.0805797	0.107845	-0.951182	HIST1H4A	P62805	CDKN2AIP N-terminal-like protein	0.0156842	0.110777	0.631476	SYNCRIP	O60506	Heterogeneous nuclear ribonucleoprotein Q	0.226573	0.134018	-1.22442	SLC9A3R2	Q15599	Na(+)/H(+) exchange regulatory cofactor NHE-RF2
0.0301041	0.0495927	0.775197	EXOC3	O60645	Exocyst complex component 3	0.022443	0.0187668	-1.33503	ANXA1	P04083	Annexin A1	0.0144548	0.099937	0.722035	CMAS	Q8NFW8	N-acylneuraminate cytidylyltransferase	0.0879197	0.112145	-0.951022	CHP1	Q99653	Nucleolar RNA helicase 2	0.139118	0.195257	0.630767	METAP1	P53582	Methionine aminopeptidase 1	0.119929	0.0803564	-1.22334	AGRN	O00468	Agrin;Agrin N-terminal 110 kDa subunit;Agrin C-terminal 110 kDa subunit;Agrin C-terminal 90 kDa fragment;Agrin C-terminal 22 kDa fragment
0.0541857	0.0558249	0.771341	EWSR1	Q01844	RNA-binding protein EWS	0.3693	0.110926	-1.3327	COPB1	P53618	Coatomer subunit beta	0.109815	0.180179	0.720303	MYO18A	Q92614	Unconventional myosin-XVIIIa	0.294228	0.238773	-0.950576	SNRPD3	P62318	40S ribosomal protein S20	0.106436	0.179183	0.630744	MAFK	O60675	Transcription factor MafK	0.208288	0.12197	-1.22302	SMC4	Q9NTJ3	Structural maintenance of chromosomes protein 4
0.106962	0.0721154	0.769545	NSMCE4A	Q9NXX6	Non-structural maintenance of chromosomes element 4 homolog A	0.0473404	0.0209298	-1.32901	GLE1	Q53GS7	Nucleoporin GLE1	0.0328081	0.120675	0.715549	SMCHD1	A6NHR9	Structural maintenance of chromosomes flexible hinge domain-containing protein 1	0.0744318	0.105095	-0.94925	HELLS	Q9NRZ9	Casein kinase II subunit alpha	0.050321	0.142768	0.627306	PYCR1	P32322	Pyrroline-5-carboxylate reductase 1, mitochondrial	0.0363155	0.0490326	-1.21484	NVL	O15381	Nuclear valosin-containing protein-like
0.178979	0.0967696	0.769516	POLR2E	P19388	DNA-directed RNA polymerases I, II, and III subunit RPABC1	0.209585	0.0595614	-1.32611	SRPR	P08240	Signal recognition particle receptor subunit alpha	0.00263112	0.0776505	0.714654	CCAR2	Q8N163	Cell cycle and apoptosis regulator protein 2	0.109757	0.123012	-0.943985	TMED10	P49755	Trifunctional enzyme subunit beta, mitochondrial;3-ketoacyl-CoA thiolase	0.0605565	0.151078	0.623106	MED8	Q96G25	Mediator of RNA polymerase II transcription subunit 8	0.140238	0.0878767	-1.21115	SP1	P08047	Transcription factor Sp1
0.150189	0.0874103	0.76924	LLPH	Q9BRT6	Protein LLP homolog	0.125579	0.036479	-1.32396	HELLS	Q9NRZ9	Lymphoid-specific helicase	0.180912	0.227537	0.712587	COPA	P53621	Coatomer subunit alpha;Xenin;Proxenin	0.190161	0.176639	-0.935986	KDM2A	Q9Y2K7	Mediator of RNA polymerase II transcription subunit 12	0.0251339	0.126107	0.619747	EIF2S1	P05198	Eukaryotic translation initiation factor 2 subunit 1	0.0727015	0.063672	-1.20719	RPS13	P62277	40S ribosomal protein S13
0.0894471	0.06546	0.768407	YBX1	P67809	Nuclease-sensitive element-binding protein 1	0.00664307	0.0148013	-1.31975	IARS	P41252	Isoleucine--tRNA ligase, cytoplasmic	0.00924806	0.0927726	0.712463	MYO15B	Q96JP2	Unconventional myosin-XVB	0.066699	0.100981	-0.932031	MAZ	P56270	Mothers against decapentaplegic homolog 2	0.0833289	0.16956	0.618314	POLR2C	P19387	DNA-directed RNA polymerase II subunit RPB3	0.28312	0.162835	-1.20493	NUP155	O75694	Nuclear pore complex protein Nup155
0.0130285	0.0358571	0.765534	ACTR3	P61158	Actin-related protein 3	0.293898	0.0869075	-1.31933	WDR82	Q6UXN9	WD repeat-containing protein 82	0.0014863	0.0723801	0.710719	NCBP2	P52298	Nuclear cap-binding protein subunit 2	0.00601185	0.0504444	-0.925326	URB2	Q14146	Regulator of chromosome condensation	0.0062819	0.0993186	0.617564	ATP6V1G1	O75348	V-type proton ATPase subunit G 1;V-type proton ATPase subunit G 2	0.0255912	0.0396676	-1.20476	RPS27L	Q71UM5	40S ribosomal protein S27-like
0.0447694	0.0544292	0.761456	UTP14A	Q9BVJ6	U3 small nucleolar RNA-associated protein 14 homolog A	0.114476	0.0347107	-1.30592	RANBP2	P49792	E3 SUMO-protein ligase RanBP2	0.0763318	0.159101	0.708727	PCF11	O94913	Pre-mRNA cleavage complex 2 protein Pcf11	0.239596	0.211885	-0.922086	TOP2B	Q02880	Nesprin-2	0.0438239	0.142521	0.615817	CSTF2	P33240	Cleavage stimulation factor subunit 2	0.157288	0.0979408	-1.19519	RPS4Y2	Q8TD47	40S ribosomal protein S4, Y isoform 2
0.142993	0.0862813	0.76117	MPP6	Q9NZW5	MAGUK p55 subfamily member 6	0.22378	0.0651049	-1.30391	NOL9	Q5SY16	Polynucleotide 5-hydroxyl-kinase NOL9	0.00545757	0.087626	0.708385	HSPA8	P11142	Heat shock cognate 71 kDa protein	0.112707	0.131392	-0.917287	DDX21	Q9NR30	40S ribosomal protein S10;Putative 40S ribosomal protein S10-like	0.00959529	0.106315	0.615655	PSMC5	P62195	26S protease regulatory subunit 8	0.108592	0.0764924	-1.1934	POGZ	Q7Z3K3	Pogo transposable element with ZNF domain
0.000709397	0.0248725	0.759171	WDR1	O75083	WD repeat-containing protein 1	0.0789411	0.0249647	-1.29896	MED12	Q93074	Mediator of RNA polymerase II transcription subunit 12	0.0893039	0.172037	0.708206	NUMA1	Q14980	Nuclear mitotic apparatus protein 1	0.108475	0.129505	-0.914479	PECR	Q9BY49	Putative oxidoreductase GLYR1	0.0498914	0.14623	0.614187	GNB1	P62873	Guanine nucleotide-binding protein G(I)/G(S)/G(T) subunit beta-1	0.0249619	0.040768	-1.19021	SNRPD2	P62316	Small nuclear ribonucleoprotein Sm D2
0.071756	0.061392	0.753328	NPM1	P06748	Nucleophosmin	0.317424	0.0966674	-1.2973	ZMAT2	Q96NC0	Zinc finger matrin-type protein 2	0.198018	0.238502	0.706436	DYNC1I2	Q13409	Cytoplasmic dynein 1 intermediate chain 2	0.139256	0.149043	-0.909412	NUMB	P49757	40S ribosomal protein S4, X isoform	0.0213151	0.130505	0.604022	CTTN	Q14247	Src substrate cortactin	0.00918552	0.0305548	-1.18923	TBL2	Q9Y4P3	Transducin beta-like protein 2
0.0246161	0.0495175	0.751726	TUBA1A	Q71U36	Tubulin alpha-1A chain;Tubulin alpha-3C/D chain	0.259447	0.0770128	-1.29443	PLGRKT	Q9HBL7	Plasminogen receptor (KT)	0.00881624	0.0961918	0.702683	EIF6	P56537	Eukaryotic translation initiation factor 6	0.0912082	0.119388	-0.907279	TMPO	P42167	Cysteine and glycine-rich protein 2	0.115577	0.19263	0.602113	NLE1	Q9NVX2	Notchless protein homolog 1	0.0437665	0.0540365	-1.18919	DNAJC2	Q99543	DnaJ homolog subfamily C member 2;DnaJ homolog subfamily C member 2, N-terminally processed
0.240432	0.113778	0.75147	TBL1XR1	Q9BZK7	F-box-like/WD repeat-containing protein TBL1XR1	0.00802542	0.0185046	-1.28918	DDOST	P39656	Dolichyl-diphosphooligosaccharide--protein glycosyltransferase 48 kDa subunit	0.186135	0.234966	0.700171	RAI14	Q9P0K7	Ankycorbin	0.267959	0.22909	-0.904682	TAGLN2	P37802	Peptidyl-prolyl cis-trans isomerase CWC27 homolog	0.0233417	0.134055	0.598657	RNF20	Q5VTR2	E3 ubiquitin-protein ligase BRE1A	0.034822	0.0508247	-1.18757	NRF1	Q16656	Nuclear respiratory factor 1
0.0952997	0.0710691	0.74859	ATP6V1A	P38606	V-type proton ATPase catalytic subunit A	0.267393	0.0795601	-1.285	C3orf17	Q6NW34	Uncharacterized protein C3orf17	0.16903	0.225211	0.699617	KPNA4	O00629	Importin subunit alpha-3	0.237009	0.214408	-0.899513	RCL1	Q9Y2P8	Nuclear pore glycoprotein p62	0.173552	0.229401	0.591973	NUP214	P35658	Nuclear pore complex protein Nup214	0.0475332	0.0545156	-1.18555	AP3B1	O00203	AP-3 complex subunit beta-1
0.0186722	0.0456537	0.747882	SF3A1	Q15459	Splicing factor 3A subunit 1	0.00193939	0.00908571	-1.28387	LGALS3BP	Q08380	Galectin-3-binding protein	0.188129	0.23627	0.699592	WDR61	Q9GZS3	WD repeat-containing protein 61;WD repeat-containing protein 61, N-terminally processed	0.0218912	0.0704561	-0.898112	SQRDL	Q9Y6N5	40S ribosomal protein S6	0.0560959	0.160325	0.591766	CFL1	P23528	Cofilin-1	0.128249	0.0861162	-1.18345	RPL35	P42766	60S ribosomal protein L35
0.0458723	0.0555211	0.744994	ASH2L	Q9UBL3	Set1/Ash2 histone methyltransferase complex subunit ASH2	0.0712081	0.0255817	-1.27967	RPL23	P62829	60S ribosomal protein L23	0.106502	0.186218	0.695497	ZNF609	O15014	Zinc finger protein 609	0.0365516	0.0826306	-0.896881	GALNT2	Q10471	Poly [ADP-ribose] polymerase 1	0.0963832	0.185772	0.591347	NSMCE4A	Q9NXX6	Non-structural maintenance of chromosomes element 4 homolog A	0.109414	0.078223	-1.18225	ZNF592	Q92610	Zinc finger protein 592
0.0204558	0.0492741	0.740132	FMR1	Q06787	Fragile X mental retardation protein 1	0.130683	0.0432762	-1.27872	GLB1	P16278	Beta-galactosidase	0.0508818	0.145909	0.690297	GNB2	P62879	Guanine nucleotide-binding protein G(I)/G(S)/G(T) subunit beta-2	0.110619	0.135385	-0.881154	SMAD2	Q15796	Protein numb homolog	0.0189593	0.131672	0.591297	PSMA4	P25789	Proteasome subunit alpha type-4	0.183627	0.114206	-1.17948	SEC61B	P60468	Protein transport protein Sec61 subunit beta
0.0432865	0.0555967	0.738776	PPP1R12A	O14974	Protein phosphatase 1 regulatory subunit 12A	0.0277187	0.02022	-1.27812	LDHA	P00338	L-lactate dehydrogenase A chain	0.0359528	0.133471	0.684671	TP53BP1	Q12888	Tumor suppressor p53-binding protein 1	0.270707	0.237975	-0.879875	PTBP3	O95758	Ubiquitin carboxyl-terminal hydrolase 3	0.0222256	0.134132	0.590895	TOR1AIP1	Q5JTV8	Torsin-1A-interacting protein 1	0.162074	0.103728	-1.17659	VCPIP1	Q96JH7	Deubiquitinating protein VCIP135
0.00807976	0.0359154	0.737504	PABPN1	Q86U42	Polyadenylate-binding protein 2	0.117831	0.035799	-1.27743	NUP160	Q12769	Nuclear pore complex protein Nup160	0.0375953	0.134729	0.684391	SQSTM1	Q13501	Sequestosome-1	0.0713712	0.113626	-0.879772	P4HA1	P13674	Splicing factor U2AF 65 kDa subunit	0.027199	0.138677	0.588766	HNRNPU	Q00839	Heterogeneous nuclear ribonucleoprotein U	0.0301797	0.0478278	-1.1737	LRRC59	Q96AG4	Leucine-rich repeat-containing protein 59
0.362965	0.169911	0.736807	NAF1	Q96HR8	H/ACA ribonucleoprotein complex non-core subunit NAF1	0.0851047	0.0276	-1.26489	RPL18A	Q02543	60S ribosomal protein L18a	0.02547	0.1232	0.68252	PABPN1	Q86U42	Polyadenylate-binding protein 2	0.0333927	0.0832154	-0.878085	GLG1	Q92896	La-related protein 4B	0.0797216	0.180366	0.586877	PSMB6	P28072	Proteasome subunit beta type-6	0.133888	0.0887791	-1.16709	PAK4	O96013	Serine/threonine-protein kinase PAK 4
0.298078	0.136743	0.733687	NDUFA5	Q16718	NADH dehydrogenase [ubiquinone] 1 alpha subcomplex subunit 5	0.229156	0.0684932	-1.25678	BCCIP	Q9P287	BRCA2 and CDKN1A-interacting protein	0.101153	0.189159	0.681362	AIMP2	Q13155	Aminoacyl tRNA synthase complex-interacting multifunctional protein 2	0.0587647	0.10808	-0.866328	TRA2B	P62995	Serine/threonine-protein kinase VRK1	0.0336231	0.145095	0.586182	CAPZB	P47756	F-actin-capping protein subunit beta	0.381961	0.229352	-1.16495	PLGRKT	Q9HBL7	Plasminogen receptor (KT)
0.135511	0.0870274	0.733576	G3BP2	Q9UN86	Ras GTPase-activating protein-binding protein 2	0.0247981	0.0202707	-1.2531	TKT	P29401	Transketolase	0.0496199	0.149515	0.67543	LACTB	P83111	Serine beta-lactamase-like protein LACTB, mitochondrial	0.0645031	0.113518	-0.857218	RPS16	P62249	AP-2 complex subunit alpha-2	0.14538	0.216565	0.58462	CWC27	Q6UX04	Peptidyl-prolyl cis-trans isomerase CWC27 homolog	0.164498	0.106319	-1.1626	WHSC1L1	Q9BZ95	Histone-lysine N-methyltransferase NSD3
0.39126	0.183201	0.732218	DTNA	Q9Y4J8	Dystrobrevin alpha;Dystrobrevin beta	0.0527163	0.021264	-1.24051	EPS8	Q12929	Epidermal growth factor receptor kinase substrate 8	0.0422769	0.144773	0.675129	PSMD13	Q9UNM6	26S proteasome non-ATPase regulatory subunit 13	0.245771	0.227815	-0.852537	GTF2I	P78347	Chromatin target of PRMT1 protein	0.0677167	0.174302	0.582233	GATAD2A	Q86YP4	Transcriptional repressor p66-alpha	0.0560897	0.0618397	-1.16162	TPX2	Q9ULW0	Targeting protein for Xklp2
0.291029	0.135628	0.731064	TRIM33	Q9UPN9	E3 ubiquitin-protein ligase TRIM33	0.298932	0.0938307	-1.23962	GRAMD1C	Q8IYS0	GRAM domain-containing protein 1C	0.0211045	0.121705	0.672433	MAD1L1	Q9Y6D9	Mitotic spindle assembly checkpoint protein MAD1	0.0522163	0.107763	-0.850595	RPS9	P46781	Heterogeneous nuclear ribonucleoprotein R	0.0754753	0.179651	0.582023	ABCE1	P61221	ATP-binding cassette sub-family E member 1	0.0322199	0.0503276	-1.1584	RPS11	P62280	40S ribosomal protein S11
0.0788803	0.0679012	0.728139	MTCL1	Q9Y4B5	Microtubule cross-linking factor 1	0.102073	0.0346535	-1.22567	AP2A1	O95782	AP-2 complex subunit alpha-1	0.0439994	0.146445	0.66937	PABPC1	P11940	Polyadenylate-binding protein 1;Polyadenylate-binding protein 3	0.0487791	0.105072	-0.848014	RPL10	P27635	Pre-mRNA-processing factor 17	0.0606881	0.170128	0.580224	RPS5	P46782	40S ribosomal protein S5;40S ribosomal protein S5, N-terminally processed	0.0443924	0.056115	-1.15627	RPL27	P61353	60S ribosomal protein L27
0.122824	0.0847196	0.727783	ACTB	P60709	Actin, cytoplasmic 1;Actin, cytoplasmic 1, N-terminally processed	0.360581	0.111725	-1.21939	MCTS1	Q9ULC4	Malignant T-cell-amplified sequence 1	0.0497581	0.156667	0.660357	LUZP1	Q86V48	Leucine zipper protein 1	0.0754871	0.121892	-0.842168	RPL38	P63173	Retinoic acid-induced protein 1	0.0749004	0.181375	0.577479	ACOT9	Q9Y305	Acyl-coenzyme A thioesterase 9, mitochondrial	0.222495	0.136364	-1.15545	BTBD11	A6QL63	Ankyrin repeat and BTB/POZ domain-containing protein BTBD11
0.207474	0.109109	0.727523	TXLNA	P40222	Alpha-taxilin	0.525029	0.206764	-1.21247	COQ6	Q9Y2Z9	Ubiquinone biosynthesis monooxygenase COQ6, mitochondrial	0.111642	0.205276	0.658708	EIF3H	O15372	Eukaryotic translation initiation factor 3 subunit H	0.150828	0.175719	-0.833149	AP2M1	Q96CW1	Protein RRP5 homolog	0.128639	0.21193	0.575714	CSRP1	P21291	Cysteine and glycine-rich protein 1	0.164602	0.106412	-1.15252	MICU1	Q9BPX6	Calcium uptake protein 1, mitochondrial
0.141643	0.0913989	0.726679	SNRPC	P09234	U1 small nuclear ribonucleoprotein C	0.063674	0.0253409	-1.21227	RSL1D1	O76021	Ribosomal L1 domain-containing protein 1	0.0971061	0.194174	0.656895	GEMIN5	Q8TEQ6	Gem-associated protein 5	0.0593092	0.114561	-0.829443	KDM1A	O60341	DNA-directed RNA polymerase I subunit RPA2	0.000764812	0.0942355	0.574445	PSMA3	P25788	Proteasome subunit alpha type-3	0.0554852	0.0618121	-1.14807	RPS16	P62249	40S ribosomal protein S16
0.0319561	0.0540169	0.724177	ARPC2	O15144	Actin-related protein 2/3 complex subunit 2	0.00831648	0.0186439	-1.20956	LEMD2	Q8NC56	LEM domain-containing protein 2	0.141775	0.224485	0.656332	GATAD2A	Q86YP4	Transcriptional repressor p66-alpha	0.0157973	0.0775732	-0.823973	TBL2	Q9Y4P3	CCAAT/enhancer-binding protein zeta	0.0814717	0.185064	0.571798	G3BP2	Q9UN86	Ras GTPase-activating protein-binding protein 2	0.147677	0.0980679	-1.14469	RPL7	P18124	60S ribosomal protein L7
0.0209417	0.0509329	0.722476	GRWD1	Q9BQ67	Glutamate-rich WD repeat-containing protein 1	0.0715843	0.026141	-1.20418	BTBD11	A6QL63	Ankyrin repeat and BTB/POZ domain-containing protein BTBD11	0.0311103	0.142515	0.65039	MSN	P26038	Moesin	0.143912	0.175561	-0.820067	ATP2A2	P16615	Nucleoporin p58/p45	0.0186495	0.138971	0.567577	RRBP1	Q9P2E9	Ribosome-binding protein 1	0.0214215	0.0432381	-1.1433	FAU	P62861	40S ribosomal protein S30
0.0321234	0.0542769	0.722008	EIF3H	O15372	Eukaryotic translation initiation factor 3 subunit H	0.11132	0.042752	-1.19481	AHNAK2	Q8IVF2	Protein AHNAK2	0.111305	0.207654	0.64873	NAF1	Q96HR8	H/ACA ribonucleoprotein complex non-core subunit NAF1	0.0167891	0.0779271	-0.818554	MTA2	O94776	Coiled-coil domain-containing protein 137	0.0453782	0.166682	0.563688	EEF1B2	P24534	Elongation factor 1-beta	0.235761	0.142637	-1.14267	MED10	Q9BTT4	Mediator of RNA polymerase II transcription subunit 10
0.16347	0.0976653	0.719885	RANGAP1	P46060	Ran GTPase-activating protein 1	0.0218475	0.0194423	-1.18534	RFC3	P40938	Replication factor C subunit 3	0.0293366	0.141441	0.647882	SRP68	Q9UHB9	Signal recognition particle subunit SRP68	0.064827	0.119403	-0.816187	ARPC3	O15145	Transformer-2 protein homolog alpha	0.00712373	0.123962	0.562254	RABL3	Q5HYI8	Rab-like protein 3	0.0828611	0.071236	-1.14225	RPL13A	P40429	60S ribosomal protein L13a
0.00149927	0.0289094	0.719117	SPATS2	Q86XZ4	Spermatogenesis-associated serine-rich protein 2	0.224586	0.0711553	-1.17784	EXOC5	O00471	Exocyst complex component 5	0.125448	0.217045	0.646535	H3F3A	P84243	Histone H3.3	0.0557994	0.114489	-0.815799	BMS1	Q14692	Putative hexokinase HKDC1	0.0927543	0.198533	0.55989	SRP54	P61011	Signal recognition particle 54 kDa protein	0.0461133	0.056931	-1.13869	HMGB2	P26583	High mobility group protein B2
0.257822	0.129446	0.713161	LAMTOR1	Q6IAA8	Ragulator complex protein LAMTOR1	0.176088	0.057036	-1.17274	PHF5A	Q7RTV0	PHD finger-like domain-containing protein 5A	0.103755	0.205006	0.646415	SETD3	Q86TU7	Histone-lysine N-methyltransferase setd3	0.121533	0.160334	-0.810267	CEBPZ	Q03701	Protein SEC13 homolog	0.00242655	0.114418	0.554367	CCAR2	Q8N163	Cell cycle and apoptosis regulator protein 2	0.00562809	0.0310557	-1.13119	TKT	P29401	Transketolase
0.285892	0.136746	0.711763	NFYA	P23511	Nuclear transcription factor Y subunit alpha	0.126837	0.0491237	-1.17198	SUPT4H1	P63272	Transcription elongation factor SPT4	0.00465207	0.107284	0.645668	HSPA1B	P0DMV9	Heat shock 70 kDa protein 1B;Heat shock 70 kDa protein 1A	0.0904055	0.140331	-0.809683	RCC1	P18754	60S ribosome subunit biogenesis protein NIP7 homolog	0.0222501	0.147324	0.553149	MAP1B	P46821	Microtubule-associated protein 1B;MAP1B heavy chain;MAP1 light chain LC1	0.0915037	0.076241	-1.12465	NFIB	O00712	Nuclear factor 1 B-type;Nuclear factor 1 A-type
0.143082	0.096435	0.710552	ATXN2	Q99700	Ataxin-2	0.0706349	0.0275508	-1.16834	NOP58	Q9Y2X3	Nucleolar protein 58	0.0609198	0.174771	0.644244	ALDOA	P04075	Fructose-bisphosphate aldolase A	0.00890443	0.070302	-0.805782	NHP2L1	P55769	THO complex subunit 4	0.0617688	0.183297	0.551758	NPM1	P06748	Nucleophosmin	0.403511	0.243696	-1.12387	COPB2	P35606	Coatomer subunit beta
0.00307144	0.0351452	0.706039	CBX3	Q13185	Chromobox protein homolog 3	0.00838581	0.0188679	-1.1637	MCM3	P25205	DNA replication licensing factor MCM3	0.0806097	0.189009	0.642546	PSMB6	P28072	Proteasome subunit beta type-6	0.0702925	0.126842	-0.805011	SRSF5	Q13243	EH domain-containing protein 2	0.0454895	0.173042	0.550405	RPSA	P08865	40S ribosomal protein SA	0.0120505	0.0357614	-1.12098	GTF3C1	Q12789	General transcription factor 3C polypeptide 1
0.0101883	0.0462208	0.705628	YWHAZ	P63104	14-3-3 protein zeta/delta	0.150305	0.0545548	-1.16155	TMED10	P49755	Transmembrane emp24 domain-containing protein 10	0.0485809	0.166077	0.635943	SIPA1L3	O60292	Signal-induced proliferation-associated 1-like protein 3	0.10794	0.152802	-0.804051	U2AF2	P26368	Glucose-6-phosphate isomerase	0.0671998	0.186846	0.546239	STAU1	O95793	Double-stranded RNA-binding protein Staufen homolog 1	0.0588592	0.0650179	-1.11368	CSNK2A2	P19784	Casein kinase II subunit alpha
0.431547	0.210738	0.701635	TRIM27	P14373	Zinc finger protein RFP	0.561507	0.2418	-1.15753	ESYT2	A0FGR8	Extended synaptotagmin-2	0.0267859	0.145288	0.630325	TJP1	Q07157	Tight junction protein ZO-1	0.212153	0.222061	-0.79742	PSMB7	Q99436	Splicing factor U2AF 35 kDa subunit	0.0374525	0.168106	0.545204	RBBP4	Q09028	Histone-binding protein RBBP4	0.100294	0.0811046	-1.10745	RPS23	P62266	40S ribosomal protein S23
0.265703	0.132449	0.700618	SF3B2	Q13435	Splicing factor 3B subunit 2	0.115469	0.0457966	-1.15432	CPSF1	Q10570	Cleavage and polyadenylation specificity factor subunit 1	0.00732969	0.116311	0.629433	EIF4A1	P60842	Eukaryotic initiation factor 4A-I	0.050031	0.114305	-0.796743	LSM3	P62310	Sarcoplasmic/endoplasmic reticulum calcium ATPase 2	0.0832036	0.200961	0.542799	SMARCC1	Q92922	SWI/SNF complex subunit SMARCC1	0.081456	0.0724491	-1.10234	MVP	Q14764	Major vault protein
0.051129	0.0642368	0.698425	EML3	Q32P44	Echinoderm microtubule-associated protein-like 3	0.138832	0.0506861	-1.15357	SRPK2	P78362	SRSF protein kinase 2;SRSF protein kinase 2 N-terminal;SRSF protein kinase 2 C-terminal	0.0930391	0.204756	0.628907	CD44	P16070	CD44 antigen	0.157454	0.188771	-0.793576	TRMT1L	Q7Z2T5	AP-2 complex subunit mu	0.0434167	0.178338	0.537615	ARPC3	O15145	Actin-related protein 2/3 complex subunit 3	0.171703	0.119112	-1.0941	RPS6	P62753	40S ribosomal protein S6
0.0191468	0.0525318	0.696853	ATP6V1B2	P21281	V-type proton ATPase subunit B, brain isoform	0.0512268	0.0255332	-1.14276	LSM8	O95777	U6 snRNA-associated Sm-like protein LSm8	0.0175718	0.133669	0.628534	PPP1R12A	O14974	Protein phosphatase 1 regulatory subunit 12A	0.105722	0.155681	-0.791478	CHTOP	Q9Y3Y2	Canalicular multispecific organic anion transporter 1	0.0574788	0.185657	0.535167	PWP1	Q13610	Periodic tryptophan protein 1 homolog	0.207305	0.135192	-1.09313	COQ6	Q9Y2Z9	Ubiquinone biosynthesis monooxygenase COQ6, mitochondrial
0.278419	0.136499	0.696774	GPATCH8	Q9UKJ3	G patch domain-containing protein 8	0.289716	0.096872	-1.13865	DNAJC2	Q99543	DnaJ homolog subfamily C member 2;DnaJ homolog subfamily C member 2, N-terminally processed	0.00784329	0.119509	0.627049	MCM6	Q14566	DNA replication licensing factor MCM6	0.0262379	0.0968283	-0.789394	ANAPC16	Q96DE5	Lysine-specific demethylase 2A	0.0151473	0.148528	0.532654	GORASP2	Q9H8Y8	Golgi reassembly-stacking protein 2	0.392546	0.241059	-1.09309	PSMD12	O00232	26S proteasome non-ATPase regulatory subunit 12
0.00922651	0.0474807	0.696093	RABL3	Q5HYI8	Rab-like protein 3	0.186461	0.0614715	-1.13628	TM9SF3	Q9HD45	Transmembrane 9 superfamily member 3	0.0442539	0.16766	0.623844	DDX6	P26196	Probable ATP-dependent RNA helicase DDX6	0.204762	0.219249	-0.788916	NOL6	Q9H6R4	Histone-lysine N-methyltransferase NSD3	0.134184	0.233247	0.532001	C14orf166	Q9Y224	UPF0568 protein C14orf166	0.249791	0.156626	-1.09033	IARS	P41252	Isoleucine--tRNA ligase, cytoplasmic
0.334532	0.163945	0.692129	LSM12	Q3MHD2	Protein LSM12 homolog	0.540882	0.224138	-1.13601	DNM1	Q05193	Dynamin-1	0.0515672	0.175948	0.622923	PSMC5	P62195	26S protease regulatory subunit 8	0.223882	0.228827	-0.786719	LYAR	Q9NX58	SUN domain-containing protein 2	0.100526	0.218494	0.528768	RNF213	Q63HN8	E3 ubiquitin-protein ligase RNF213	0.00961397	0.0360791	-1.08063	CAV2	P51636	Caveolin-2
0.127913	0.0934479	0.690681	MAFK	O60675	Transcription factor MafK	0.223782	0.0742803	-1.13595	BYSL	Q13895	Bystin	0.0660783	0.188945	0.616183	SHKBP1	Q8TBC3	SH3KBP1-binding protein 1	0.156514	0.192934	-0.774181	DDX54	Q8TDD1	60S ribosomal protein L6	0.0901914	0.21207	0.527598	SMARCE1	Q969G3	SWI/SNF-related matrix-associated actin-dependent regulator of chromatin subfamily E member 1	0.230024	0.1462	-1.07678	SLC39A10	Q9ULF5	Zinc transporter ZIP10
0.0593647	0.0679002	0.690018	NOMO1	Q15155	Nodal modulator 1;Nodal modulator 2;Nodal modulator 3	0.0434564	0.021614	-1.1354	GLYR1	Q49A26	Putative oxidoreductase GLYR1	0.142693	0.241894	0.614436	MRPS30	Q9NP92	28S ribosomal protein S30, mitochondrial	0.0437815	0.115237	-0.771549	STIM1	Q13586	BRI3-binding protein	0.116632	0.229612	0.526773	UBAP2L	Q14157	Ubiquitin-associated protein 2-like	0.00134694	0.0268487	-1.07573	PTRF	Q6NZI2	Polymerase I and transcript release factor
0.0697715	0.0724024	0.685053	MMTAG2	Q9BU76	Multiple myeloma tumor-associated protein 2	0.383936	0.128961	-1.13379	ATP6V0D1	P61421	V-type proton ATPase subunit d 1	0.0271208	0.155918	0.608938	DDX46	Q7L014	Probable ATP-dependent RNA helicase DDX46	0.111349	0.165853	-0.771409	SEC13	P55735	Peptidyl-prolyl cis-trans isomerase-like 3	0.100829	0.220138	0.524886	SART3	Q15020	Squamous cell carcinoma antigen recognized by T-cells 3	0.0483026	0.06314	-1.07217	SDPR	O95810	Serum deprivation-response protein
0.227136	0.124432	0.681627	ACTL6A	O96019	Actin-like protein 6A	0.043967	0.0224155	-1.12842	NUDT21	O43809	Cleavage and polyadenylation specificity factor subunit 5	0.00431092	0.117091	0.607766	SND1	Q7KZF4	Staphylococcal nuclease domain-containing protein 1	0.16376	0.199941	-0.770256	TFAM	Q00059	Exosome component 10	0.0146201	0.154933	0.521744	ASH2L	Q9UBL3	Set1/Ash2 histone methyltransferase complex subunit ASH2	0.317376	0.19825	-1.06976	KIAA1429	Q69YN4	Protein virilizer homolog
0.112859	0.0894317	0.679398	SEC23IP	Q9Y6Y8	SEC23-interacting protein	0.195226	0.0660378	-1.11637	ERLIN1	O75477	Erlin-1	0.00081255	0.104711	0.60436	CKAP4	Q07065	Cytoskeleton-associated protein 4	0.122722	0.175487	-0.765409	U2AF1	P0DN76	Protein BUD31 homolog	0.0215188	0.164944	0.521098	PSMC1	P62191	26S protease regulatory subunit 4	0.174947	0.120863	-1.06972	CKMT1A	P12532	Creatine kinase U-type, mitochondrial
0.0624851	0.0714153	0.679316	SCAF11	Q99590	Protein SCAF11	0.301647	0.101082	-1.1132	COPZ1	P61923	Coatomer subunit zeta-1	0.067071	0.196268	0.601716	RAD21	O60216	Double-strand-break repair protein rad21 homolog	0.204018	0.227521	-0.759834	MNT	Q99583	Elongation factor 1-alpha 1;Putative elongation factor 1-alpha-like 3	0.00654638	0.142591	0.518136	HSPA8	P11142	Heat shock cognate 71 kDa protein	0.216392	0.142452	-1.06664	CAP1	Q01518	Adenylyl cyclase-associated protein 1
0.0805836	0.0790485	0.675986	ARPC5	O15511	Actin-related protein 2/3 complex subunit 5	0.0333691	0.0194776	-1.11213	CAV2	P51636	Caveolin-2	0.00444762	0.119603	0.599216	MUC5B	Q9HC84	Mucin-5B	0.0610153	0.132907	-0.757696	HADHB	P55084	U4/U6.U5 small nuclear ribonucleoprotein 27 kDa protein	0.144157	0.244422	0.515822	GIGYF2	Q6Y7W6	PERQ amino acid-rich with GYF domain-containing protein 2	0.0561731	0.0654733	-1.06291	BUD31	P41223	Protein BUD31 homolog
0.0201399	0.055105	0.675146	ARL6IP4	Q66PJ3	ADP-ribosylation factor-like protein 6-interacting protein 4	0.137952	0.054867	-1.11196	SDPR	O95810	Serum deprivation-response protein	0.0668397	0.197445	0.598893	EIF2S3	P41091	Eukaryotic translation initiation factor 2 subunit 3;Putative eukaryotic translation initiation factor 2 subunit 3-like protein	0.170407	0.211751	-0.748388	HMGB2	P26583	TRMT1-like protein	0.0296702	0.178982	0.512722	KARS	Q15046	Lysine--tRNA ligase	0.333822	0.209784	-1.06244	MCM3AP	O60318	Germinal-center associated nuclear protein
0.0100256	0.0512094	0.673264	MAD1L1	Q9Y6D9	Mitotic spindle assembly checkpoint protein MAD1	0.0192383	0.0206545	-1.1101	PTRF	Q6NZI2	Polymerase I and transcript release factor	0.0116534	0.140535	0.593657	RPS8	P62241	40S ribosomal protein S8	0.0760711	0.146449	-0.747585	RPS6	P62753	Fragile X mental retardation protein 1	0.132369	0.241405	0.511651	RPS21	P63220	40S ribosomal protein S21	0.0489467	0.0639122	-1.05955	SMARCA2	P51531	Probable global transcription activator SNF2L2
0.0613844	0.0716534	0.670572	ATP6V1E1	P36543	V-type proton ATPase subunit E 1	0.0114484	0.0203216	-1.10831	GTF3C1	Q12789	General transcription factor 3C polypeptide 1	0.0561536	0.192608	0.589443	SMARCB1	Q12824	SWI/SNF-related matrix-associated actin-dependent regulator of chromatin subfamily B member 1	0.0327365	0.113767	-0.744775	ADD3	Q9UEY8	ATP-dependent RNA helicase DDX54	0.0518818	0.198235	0.50807	EIF6	P56537	Eukaryotic translation initiation factor 6	0.0820765	0.0766712	-1.05929	LRRC47	Q8N1G4	Leucine-rich repeat-containing protein 47
0.0571721	0.0715024	0.668978	VCP	P55072	Transitional endoplasmic reticulum ATPase	0.362666	0.123831	-1.10722	COPS3	Q9UNS2	COP9 signalosome complex subunit 3	0.0211341	0.16566	0.57371	PPIB	P23284	Peptidyl-prolyl cis-trans isomerase B	0.14894	0.20241	-0.736163	SPECC1	Q5M775	Interferon-stimulated 20 kDa exonuclease-like 2	0.0378255	0.186058	0.507152	EIF3K	Q9UBQ5	Eukaryotic translation initiation factor 3 subunit K	0.0143394	0.0432756	-1.05919	RPL38	P63173	60S ribosomal protein L38
0.447793	0.227355	0.666639	MRPL12	P52815	39S ribosomal protein L12, mitochondrial	0.0633713	0.0272593	-1.10571	VRK2	Q86Y07	Serine/threonine-protein kinase VRK2	0.0238797	0.172084	0.571433	ARL6IP4	Q66PJ3	ADP-ribosylation factor-like protein 6-interacting protein 4	0.173966	0.216061	-0.735457	DDOST	P39656	Splicing factor 3B subunit 5	0.0573333	0.207041	0.502293	RPLP2	P05387	60S acidic ribosomal protein P2	0.0748967	0.0736725	-1.05608	DYNLL1	P63167	Dynein light chain 1, cytoplasmic
0.00852591	0.0513609	0.666591	CCAR2	Q8N163	Cell cycle and apoptosis regulator protein 2	0.0381689	0.0216986	-1.10469	RRP1	P56182	Ribosomal RNA processing protein 1 homolog A	0.02731	0.176672	0.569719	EPRS	P07814	Bifunctional glutamate/proline--tRNA ligase;Glutamate--tRNA ligase;Proline--tRNA ligase	0.0236803	0.110285	-0.728184	SRSF7	Q16629	Casein kinase II subunit alpha;Casein kinase II subunit alpha 3	0.132701	0.24951	0.495584	BAG2	O95816	BAG family molecular chaperone regulator 2	0.182896	0.130496	-1.0552	CPSF1	Q10570	Cleavage and polyadenylation specificity factor subunit 1
0.0163832	0.0552576	0.662719	ZRANB2	O95218	Zinc finger Ran-binding domain-containing protein 2	0.0807418	0.0344828	-1.10018	LMO7	Q8WWI1	LIM domain only protein 7	0.0565327	0.205692	0.568869	PYCR1	P32322	Pyrroline-5-carboxylate reductase 1, mitochondrial	0.00778939	0.0875131	-0.721805	ZNF800	Q2TB10	Transcription factor A, mitochondrial	0.0171593	0.175181	0.494071	RUVBL2	Q9Y230	RuvB-like 2	0.0277127	0.0562395	-1.0357	PHIP	Q8WWQ0	PH-interacting protein
0.126825	0.0971176	0.66214	COPE	O14579	Coatomer subunit epsilon	0.0164634	0.0197778	-1.09632	RPS27L	Q71UM5	40S ribosomal protein S27-like	0.0839555	0.227138	0.565394	BAG2	O95816	BAG family molecular chaperone regulator 2	0.156377	0.21155	-0.721155	NOP58	Q9Y2X3	Cytospin-B	0.110936	0.241647	0.490302	SSR4	P51571	Translocon-associated protein subunit delta	0.225447	0.149799	-1.03541	CDC23	Q9UJX2	Cell division cycle protein 23 homolog
0.0967506	0.0869322	0.659948	SART3	Q15020	Squamous cell carcinoma antigen recognized by T-cells 3	0.00418876	0.0189189	-1.09562	ANAPC1	Q9H1A4	Anaphase-promoting complex subunit 1	0.0377159	0.190687	0.56225	EXOSC9	Q06265	Exosome complex component RRP45	0.145824	0.205291	-0.71789	ERCC3	P19447	Bifunctional lysine-specific demethylase and histidyl-hydroxylase MINA	0.0200441	0.183572	0.486418	RRP15	Q9Y3B9	RRP15-like protein	0.132383	0.105646	-1.03472	GEMIN5	Q8TEQ6	Gem-associated protein 5
0.282204	0.147591	0.658262	DIEXF	Q68CQ4	Digestive organ expansion factor homolog	0.0178098	0.0205611	-1.09499	RACGAP1	Q9H0H5	Rac GTPase-activating protein 1	0.00545959	0.14272	0.561571	DARS	P14868	Aspartate--tRNA ligase, cytoplasmic	0.0397955	0.131452	-0.704645	RPS20	P60866	TFIIH basal transcription factor complex helicase XPB subunit	0.0992525	0.238842	0.485583	EIF3I	Q13347	Eukaryotic translation initiation factor 3 subunit I	0.25125	0.166296	-1.032	RPL6	Q02878	60S ribosomal protein L6
0.135488	0.101292	0.656355	LMNB2	Q03252	Lamin-B2	0.00283588	0.0196078	-1.08991	NRF1	Q16656	Nuclear respiratory factor 1	0.0200296	0.175332	0.556897	YTHDF3	Q7Z739	YTH domain-containing family protein 3	0.00289998	0.0787251	-0.703841	SNRPA1	P09661	Eukaryotic translation initiation factor 1;Eukaryotic translation initiation factor 1b	0.0747063	0.229534	0.484066	PYCR2	Q96C36	Pyrroline-5-carboxylate reductase 2	0.125184	0.10051	-1.02987	SRP9	P49458	Signal recognition particle 9 kDa protein
0.015706	0.0559781	0.655836	HNRNPA1	P09651	Heterogeneous nuclear ribonucleoprotein A1;Heterogeneous nuclear ribonucleoprotein A1, N-terminally processed;Heterogeneous nuclear ribonucleoprotein A1-like 2	0.511127	0.206931	-1.08807	ATM	Q13315	Serine-protein kinase ATM	0.0569488	0.214062	0.553025	KNOP1	Q1ED39	Lysine-rich nucleolar protein 1	0.112302	0.189762	-0.695849	FMR1	Q06787	60S ribosomal protein L36	0.0863864	0.23582	0.480982	EIF3G	O75821	Eukaryotic translation initiation factor 3 subunit G	0.0573988	0.0685945	-1.02978	DMAP1	Q9NPF5	DNA methyltransferase 1-associated protein 1
0.302951	0.158554	0.654551	RCC2	Q9P258	Protein RCC2	0.140575	0.0548078	-1.08598	CUX1	P39880	Homeobox protein cut-like 1;Protein CASP	0.0952901	0.243905	0.549407	RRBP1	Q9P2E9	Ribosome-binding protein 1	0.143047	0.213632	-0.689951	VAPA	Q9P0L0	Nucleolar protein 58	0.0765674	0.231088	0.480518	SPATS2L	Q9NUQ6	SPATS2-like protein	0.0255308	0.0547589	-1.02523	CIRH1A	Q969X6	Cirhin
0.224701	0.129325	0.654355	LARP4	Q71RC2	La-related protein 4	0.00657341	0.0210625	-1.08501	TBL2	Q9Y4P3	Transducin beta-like protein 2	0.0510843	0.214249	0.54224	ATP6V1A	P38606	V-type proton ATPase catalytic subunit A	0.0354098	0.132849	-0.688921	CSNK2A2	P19784	High mobility group protein B2	0.00276524	0.15477	0.47799	YWHAZ	P63104	14-3-3 protein zeta/delta	0.301456	0.195429	-1.01885	HIST1H2AC	Q93077	Histone H2A type 1-C;Histone H2A type 3;Histone H2A type 1-B/E;Histone H2A type 1-A;Histone H2AX
0.0207961	0.0557754	0.654173	TP53BP1	Q12888	Tumor suppressor p53-binding protein 1	0.0031154	0.0190736	-1.07705	DEK	P35659	Protein DEK	0.0742638	0.237704	0.532305	MBNL1	Q9NR56	Muscleblind-like protein 1;Muscleblind-like protein 2	0.0379093	0.134445	-0.685849	MED12	Q93074	DNA topoisomerase 2-beta	0.0722419	0.232646	0.472406	VDAC1	P21796	Voltage-dependent anion-selective channel protein 1	0.0949769	0.0874821	-1.01392	ATP13A1	Q9HD20	Manganese-transporting ATPase 13A1
0.0151469	0.0556726	0.651598	LAMB1	P07942	Laminin subunit beta-1	0.118115	0.051437	-1.07549	CAP1	Q01518	Adenylyl cyclase-associated protein 1	0.0120459	0.177736	0.528698	PCBP1	Q15365	Poly(rC)-binding protein 1	0.0540815	0.1491	-0.685037	USP3	Q9Y6I4	Vesicle-associated membrane protein-associated protein A	0.0411824	0.212185	0.470192	G3BP1	Q13283	Ras GTPase-activating protein-binding protein 1	0.282218	0.185316	-1.01187	PNISR	Q8TF01	Arginine/serine-rich protein PNISR
0.0828528	0.0860622	0.648094	HSP90AB1	P08238	Heat shock protein HSP 90-beta	0.0207446	0.0205247	-1.07447	CIRH1A	Q969X6	Cirhin	0.0750618	0.243986	0.525702	NOL10	Q9BSC4	Nucleolar protein 10	0.0575198	0.154477	-0.682748	VRK1	Q99986	Multidrug resistance-associated protein 1	0.0106739	0.183775	0.465975	WDR1	O75083	WD repeat-containing protein 1	0.00650114	0.0398027	-0.998119	GLYR1	Q49A26	Putative oxidoreductase GLYR1
0.107725	0.0963323	0.646384	USP7	Q93009	Ubiquitin carboxyl-terminal hydrolase 7	0.0435652	0.0251045	-1.07092	BANF1	O75531	Barrier-to-autointegration factor;Barrier-to-autointegration factor, N-terminally processed	0.00800592	0.178335	0.513306	CCAR1	Q8IX12	Cell division cycle and apoptosis regulator protein 1	0.0997396	0.187665	-0.681207	BUD31	P41223	40S ribosomal protein S19	0.0988652	0.24939	0.465133	RPL9	P32969	60S ribosomal protein L9	0.070923	0.0784841	-0.997526	DHX30	Q7L2E3	Putative ATP-dependent RNA helicase DHX30
0.0558301	0.0760376	0.645102	TUBB4B	P68371	Tubulin beta-4B chain	0.0277386	0.0193984	-1.07011	SGPL1	O95470	Sphingosine-1-phosphate lyase 1	0.0668163	0.244867	0.511793	PSMA7	O14818	Proteasome subunit alpha type-7	0.135204	0.214316	-0.672985	RPS19	P39019	NAD(P)H dehydrogenase [quinone] 1	0.000322568	0.146277	0.464554	ARCN1	P48444	Coatomer subunit delta	0.0170658	0.0539385	-0.997293	BRD3	Q15059	Bromodomain-containing protein 3
0.361613	0.187037	0.645044	SMC1A	Q14683	Structural maintenance of chromosomes protein 1A	0.00563934	0.0209534	-1.06807	BRD3	Q15059	Bromodomain-containing protein 3	0.0709479	0.249864	0.507186	PHB	P35232	Prohibitin	0.0398377	0.144292	-0.669722	GLYR1	Q49A26	RNA 3-terminal phosphate cyclase-like protein	0.0157836	0.192624	0.460976	HNRNPDL	O14979	Heterogeneous nuclear ribonucleoprotein D-like	0.0208985	0.0548494	-0.994931	CBX8	Q9HC52	Chromobox protein homolog 8
0.243633	0.136167	0.642012	PDLIM1	O00151	PDZ and LIM domain protein 1	0.0429255	0.0251514	-1.06782	ANAPC16	Q96DE5	Anaphase-promoting complex subunit 16	0.054939	0.243923	0.499889	PPP2R1A	P30153	Serine/threonine-protein phosphatase 2A 65 kDa regulatory subunit A alpha isoform	0.189749	0.24825	-0.6652	PRRX2	Q99811	Dolichyl-diphosphooligosaccharide--protein glycosyltransferase 48 kDa subunit	0.0218013	0.20813	0.453042	PSMA5	P28066	Proteasome subunit alpha type-5	0.183824	0.136149	-0.993953	RPL10	P27635	60S ribosomal protein L10
0.227511	0.132015	0.639626	SHKBP1	Q8TBC3	SH3KBP1-binding protein 1	0.539039	0.230786	-1.06744	MISP	Q8IVT2	Mitotic interactor and substrate of PLK1	0.0179451	0.207178	0.499831	PSMD11	O00231	26S proteasome non-ATPase regulatory subunit 11	0.0381349	0.144867	-0.664226	RPS4X	P62701	Regulation of nuclear pre-mRNA domain-containing protein 1B	0.0768349	0.247154	0.450708	ACTB	P60709	Actin, cytoplasmic 1;Actin, cytoplasmic 1, N-terminally processed	0.182125	0.135366	-0.993722	SUPT3H	O75486	Transcription initiation protein SPT3 homolog
0.4038	0.211739	0.633835	TAF9B	Q9HBM6	Transcription initiation factor TFIID subunit 9B;Transcription initiation factor TFIID subunit 9	0.0247945	0.019719	-1.06286	HMGB3	O15347	High mobility group protein B3	0.054287	0.249381	0.48903	LAMC1	P11047	Laminin subunit gamma-1	0.140324	0.220019	-0.66411	SUZ12	Q15022	Nucleolar protein 6	0.0381564	0.231342	0.441345	CAPZA2	P47755	F-actin-capping protein subunit alpha-2	0.0682725	0.0773535	-0.992843	RPS9	P46781	40S ribosomal protein S9
0.0562564	0.0780741	0.633218	MTHFD1	P11586	C-1-tetrahydrofolate synthase, cytoplasmic;Methylenetetrahydrofolate dehydrogenase;Methenyltetrahydrofolate cyclohydrolase;Formyltetrahydrofolate synthetase;C-1-tetrahydrofolate synthase, cytoplasmic, N-terminally processed	0.0100954	0.0194892	-1.06247	KDM2A	Q9Y2K7	Lysine-specific demethylase 2A	0.000561683	0.16564	0.484278	TCP1	P17987	T-complex protein 1 subunit alpha	0.0764369	0.178169	-0.661895	RPL6	Q02878	Polycomb protein SUZ12	0.0105042	0.198624	0.441289	ARPC5	O15511	Actin-related protein 2/3 complex subunit 5	0.176831	0.134295	-0.991562	TERF2	Q15554	Telomeric repeat-binding factor 2
0.378764	0.201073	0.628007	GNB1	P62873	Guanine nucleotide-binding protein G(I)/G(S)/G(T) subunit beta-1	0.19268	0.0676507	-1.06202	GRN	P28799	Granulins;Acrogranin;Paragranulin;Granulin-1;Granulin-2;Granulin-3;Granulin-4;Granulin-5;Granulin-6;Granulin-7	0.0147837	0.214571	0.481682	PLS1	Q14651	Plastin-1	0.0592899	0.170233	-0.651066	NIP7	Q9Y221	Proteasome subunit beta type-7	0.0279853	0.22291	0.440652	POLR2A	P24928	DNA-directed RNA polymerase II subunit RPB1	0.000872007	0.0314684	-0.986101	WDR3	Q9UNX4	WD repeat-containing protein 3
0.0271916	0.0656283	0.625273	CCT5	P48643	T-complex protein 1 subunit epsilon	0.0601709	0.0291586	-1.05895	KIF5B	P33176	Kinesin-1 heavy chain	0.00710178	0.244774	0.424084	PA2G4	Q9UQ80	Proliferation-associated protein 2G4	0.0170252	0.124785	-0.647326	RPS27A	P62979	Transcription and mRNA export factor ENY2	0.0336048	0.229506	0.43916	ERC1	Q8IUD2	ELKS/Rab6-interacting/CAST family member 1	0.0348999	0.0639277	-0.982894	DDX50	Q9BQ39	ATP-dependent RNA helicase DDX50
0.0242992	0.0656327	0.622196	MTDH	Q86UE4	Protein LYRIC	0.253085	0.0895288	-1.05451	RPL38	P63173	60S ribosomal protein L38	0.00696602	0.247221	0.420562	PLCD3	Q8N3E9	1-phosphatidylinositol 4,5-bisphosphate phosphodiesterase delta-3	0.0121325	0.119217	-0.641436	RPL32	P62910	Manganese-transporting ATPase 13A1	0.0191763	0.215549	0.43633	DDX3X	O00571	ATP-dependent RNA helicase DDX3X	0.19166	0.14175	-0.976679	HDGFRP3	Q9Y3E1	Hepatoma-derived growth factor-related protein 3
0.250135	0.14193	0.621785	HTATSF1	O43719	HIV Tat-specific factor 1	0.0587218	0.0283674	-1.05414	H2AFY	O75367	Core histone macro-H2A.1							0.0870806	0.196504	-0.632881	CSNK2A1	P68400	Max-binding protein MNT	0.0337521	0.232875	0.432305	ATP5B	P06576	ATP synthase subunit beta, mitochondrial	0.027527	0.0622017	-0.973337	AHCTF1	Q8WYP5	Protein ELYS
0.0314058	0.067734	0.620635	EIF3J	O75822	Eukaryotic translation initiation factor 3 subunit J	0.102537	0.0497439	-1.05326	CBX8	Q9HC52	Chromobox protein homolog 8							0.0410463	0.162164	-0.627046	TRA2A	Q13595	3-beta-hydroxysteroid-Delta(8),Delta(7)-isomerase	0.0483244	0.246267	0.426694	YWHAE	P62258	14-3-3 protein epsilon	0.0487605	0.070657	-0.96892	RANBP2	P49792	E3 SUMO-protein ligase RanBP2
0.109454	0.101397	0.616961	WTAP	Q15007	Pre-mRNA-splicing regulator WTAP	0.03847	0.0253887	-1.05193	DDX50	Q9BQ39	ATP-dependent RNA helicase DDX50							0.131609	0.237738	-0.605092	AGK	Q53H12	General transcription factor II-I	0.0285242	0.237589	0.420197	PSMA7	O14818	Proteasome subunit alpha type-7	0.167253	0.13423	-0.966645	TFAM	Q00059	Transcription factor A, mitochondrial
0.226053	0.136291	0.61624	YLPM1	P49750	YLP motif-containing protein 1	0.118761	0.0526841	-1.04757	RPL13	P26373	60S ribosomal protein L13							0.0775775	0.205303	-0.602917	RPL36	Q9Y3U8	Cell growth-regulating nucleolar protein	0.00286432	0.224732	0.389406	DDX1	Q92499	ATP-dependent RNA helicase DDX1	0.0554815	0.0735846	-0.964963	CDC40	O60508	Pre-mRNA-processing factor 17
0.402912	0.215283	0.616101	PDIA6	Q15084	Protein disulfide-isomerase A6	0.239254	0.0864989	-1.03716	DHX30	Q7L2E3	Putative ATP-dependent RNA helicase DHX30							0.0146612	0.143805	-0.598471	RPS10	P46783	Transgelin-2							0.145629	0.119978	-0.964068	PGK1	P00558	Phosphoglycerate kinase 1
0.0735308	0.0882353	0.614964	H2AFY2	Q9P0M6	Core histone macro-H2A.2	0.217289	0.0797428	-1.03604	NELFB	Q8WX92	Negative elongation factor B							0.0197977	0.157353	-0.58504	RAI1	Q7Z5J4	Plectin							0.0108055	0.0502049	-0.962496	ANXA1	P04083	Annexin A1
0.156839	0.113553	0.61239	PUS1	Q9Y606	tRNA pseudouridine synthase A, mitochondrial	0.150794	0.0585113	-1.03346	HSPA2	P54652	Heat shock-related 70 kDa protein 2							0.0376987	0.183517	-0.577118	EXOSC10	Q01780	40S ribosomal protein S26;Putative 40S ribosomal protein S26-like 1							0.0399214	0.0662289	-0.961095	SYNPO2	Q9UMS6	Synaptopodin-2
0.0575945	0.0828552	0.612348	ZC3H15	Q8WU90	Zinc finger CCCH domain-containing protein 15	0.251782	0.0912017	-1.03252	CCDC124	Q96CT7	Coiled-coil domain-containing protein 124							0.0743117	0.217321	-0.570525	RPRD1B	Q9NQG5	Small nuclear ribonucleoprotein Sm D2							0.168613	0.134008	-0.959731	MAZ	P56270	Myc-associated zinc finger protein
0.0830222	0.0945043	0.611473	GORASP2	Q9H8Y8	Golgi reassembly-stacking protein 2	0.152503	0.0612421	-1.02449	RCC1	P18754	Regulator of chromosome condensation							0.106926	0.244198	-0.562892	CORO1C	Q9ULV4	Acylglycerol kinase, mitochondrial							0.231871	0.165935	-0.957863	EIF3C	Q99613	Eukaryotic translation initiation factor 3 subunit C;Eukaryotic translation initiation factor 3 subunit C-like protein
0.0665718	0.0873143	0.61137	PSMA4	P25789	Proteasome subunit alpha type-4	0.00180794	0.0184211	-1.0243	FDXR	P22570	NADPH:adrenodoxin oxidoreductase, mitochondrial							0.0770623	0.237521	-0.536926	SNRPD2	P62316	Polypyrimidine tract-binding protein 3							0.0171313	0.0557451	-0.950659	PKM	P14618	Pyruvate kinase PKM
0.399002	0.215435	0.610838	DNAJB11	Q9UBS4	DnaJ homolog subfamily B member 11	0.103742	0.051009	-1.02256	AKAP8	O43823	A-kinase anchor protein 8							0.011123	0.188682	-0.508299	EEF1A1	P68104	Small nuclear ribonucleoprotein Sm D3							0.269139	0.185857	-0.947667	SETD1A	O15047	Histone-lysine N-methyltransferase SETD1A
0.0176848	0.0646573	0.609921	RUVBL2	Q9Y230	RuvB-like 2	0.0945085	0.0493497	-1.02178	STIM1	Q13586	Stromal interaction molecule 1							0.0634769	0.248384	-0.501241	SF3A2	Q15428	Coronin-1C							0.342226	0.231316	-0.946358	DDOST	P39656	Dolichyl-diphosphooligosaccharide--protein glycosyltransferase 48 kDa subunit
0.236924	0.14093	0.609306	ZNF207	O43670	BUB3-interacting and GLEBS motif-containing protein ZNF207	0.0475992	0.0273074	-1.02054	IMP4	Q96G21	U3 small nucleolar ribonucleoprotein protein IMP4																			0.0396899	0.0678895	-0.942807	ATAD2	Q6PL18	ATPase family AAA domain-containing protein 2
0.0403173	0.0778047	0.605331	MAP1B	P46821	Microtubule-associated protein 1B;MAP1B heavy chain;MAP1 light chain LC1	0.247833	0.0913002	-1.0174	ZC3H11A	O75152	Zinc finger CCCH domain-containing protein 11A																			0.0834028	0.0895053	-0.936731	CHD4	Q14839	Chromodomain-helicase-DNA-binding protein 4
0.193809	0.129413	0.601423	RPL23A	P62750	60S ribosomal protein L23a	0.331933	0.116918	-1.01648	MICU1	Q9BPX6	Calcium uptake protein 1, mitochondrial																			0.35133	0.237358	-0.936488	KHSRP	Q92945	Far upstream element-binding protein 2
0.280211	0.164982	0.598454	SRC	P12931	Proto-oncogene tyrosine-protein kinase Src	0.361672	0.12884	-1.01512	KPNA3	O00505	Importin subunit alpha-4																			0.06028	0.0807842	-0.936023	FCF1	Q9Y324	rRNA-processing protein FCF1 homolog
0.0436904	0.0801547	0.598395	CBX1	P83916	Chromobox protein homolog 1	0.0547244	0.0314412	-1.01381	RPL22L1	Q6P5R6	60S ribosomal protein L22-like 1																			0.0265873	0.0635	-0.935556	VRK1	Q99986	Serine/threonine-protein kinase VRK1
0.0857885	0.0970157	0.597746	HDLBP	Q00341	Vigilin	0.00728202	0.0201509	-1.01153	SRSF10	O75494	Serine/arginine-rich splicing factor 10																			0.03487	0.0663534	-0.934586	CAV1	Q03135	Caveolin-1
0.0313346	0.0751263	0.596634	ARCN1	P48444	Coatomer subunit delta	0.0161701	0.0200084	-1.00906	TCEA1	P23193	Transcription elongation factor A protein 1																			0.307849	0.211992	-0.934007	ECT2	Q9H8V3	Protein ECT2
0.341882	0.192721	0.592028	SRRT	Q9BXP5	Serrate RNA effector molecule homolog	0.3638	0.130934	-1.00141	SNW1	Q13573	SNW domain-containing protein 1																			0.256151	0.183623	-0.932448	SMARCA5	O60264	SWI/SNF-related matrix-associated actin-dependent regulator of chromatin subfamily A member 5
0.00790998	0.0613577	0.587726	PSMA3	P25788	Proteasome subunit alpha type-3	0.278673	0.100719	-0.998013	SRSF3	P84103	Serine/arginine-rich splicing factor 3																			0.339274	0.231495	-0.931938	GLCE	O94923	D-glucuronyl C5-epimerase
0.103955	0.105673	0.585773	LUC7L3	O95232	Luc7-like protein 3	0.25406	0.0968085	-0.996662	TCEB3	Q14241	Transcription elongation factor B polypeptide 3																			0.0664163	0.0836762	-0.927824	SUGP2	Q8IX01	SURP and G-patch domain-containing protein 2
0.102984	0.10578	0.585345	LARP4B	Q92615	La-related protein 4B	0.30095	0.107449	-0.99363	LMAN2	Q12907	Vesicular integral-membrane protein VIP36																			0.22125	0.166249	-0.927563	AGK	Q53H12	Acylglycerol kinase, mitochondrial
0.105109	0.106168	0.583254	RPSA	P08865	40S ribosomal protein SA	0.153745	0.0644858	-0.992682	SUGP2	Q8IX01	SURP and G-patch domain-containing protein 2																			0.201934	0.154954	-0.923956	NOL8	Q76FK4	Nucleolar protein 8
0.402888	0.227	0.575766	PCM1	Q15154	Pericentriolar material 1 protein	0.361556	0.131317	-0.988448	EIF2B5	Q13144	Translation initiation factor eIF-2B subunit epsilon																			0.235832	0.177087	-0.914287	LSM8	O95777	U6 snRNA-associated Sm-like protein LSm8
0.0132094	0.0678175	0.574279	SRP68	Q9UHB9	Signal recognition particle subunit SRP68	0.498474	0.207405	-0.987487	NDUFS4	O43181	NADH dehydrogenase [ubiquinone] iron-sulfur protein 4, mitochondrial																			0.219846	0.166998	-0.914278	SLC25A6	P12236	ADP/ATP translocase 3;ADP/ATP translocase 3, N-terminally processed
0.129825	0.113667	0.574023	NOL12	Q9UGY1	Nucleolar protein 12	0.102936	0.0528372	-0.986103	BPTF	Q12830	Nucleosome-remodeling factor subunit BPTF																			0.0284202	0.0655048	-0.912443	DKC1	O60832	H/ACA ribonucleoprotein complex subunit 4
0.203453	0.138868	0.57283	CPSF7	Q8N684	Cleavage and polyadenylation specificity factor subunit 7	0.186205	0.0744571	-0.984613	CS	O75390	Citrate synthase, mitochondrial																			0.12625	0.119805	-0.90497	SF3B3	Q15393	Splicing factor 3B subunit 3
0.265458	0.170057	0.568798	ARPC1B	O15143	Actin-related protein 2/3 complex subunit 1B	0.157884	0.0657165	-0.982944	MAZ	P56270	Myc-associated zinc finger protein																			0.0281163	0.0666038	-0.898971	UFL1	O94874	E3 UFM1-protein ligase 1
0.0129096	0.0703687	0.568103	RPL27A	P46776	60S ribosomal protein L27a	0.0178329	0.0211793	-0.980587	MVP	Q14764	Major vault protein																			0.0132136	0.0578798	-0.898389	DHX9	Q08211	ATP-dependent RNA helicase A
0.198612	0.138743	0.566559	LAMA5	O15230	Laminin subunit alpha-5	0.197136	0.0782552	-0.978311	MED10	Q9BTT4	Mediator of RNA polymerase II transcription subunit 10																			0.0188853	0.0628513	-0.893558	TOP2B	Q02880	DNA topoisomerase 2-beta
0.189742	0.136457	0.56604	RBMXL1	Q96E39	RNA binding motif protein, X-linked-like-1	0.116604	0.0560549	-0.975064	ZC3H13	Q5T200	Zinc finger CCCH domain-containing protein 13																			0.16103	0.139995	-0.893422	CUL4B	Q13620	Cullin-4B
0.199541	0.139674	0.564929	CHD3	Q12873	Chromodomain-helicase-DNA-binding protein 3	0.046623	0.0313345	-0.972682	CSNK2A2	P19784	Casein kinase II subunit alpha																			0.0641034	0.0876827	-0.891252	CENPV	Q7Z7K6	Centromere protein V
0.045555	0.0905135	0.564605	PRPF4B	Q13523	Serine/threonine-protein kinase PRP4 homolog	0.0614327	0.0379742	-0.97078	EPB41L1	Q9H4G0	Band 4.1-like protein 1																			0.217724	0.171544	-0.888641	RAI1	Q7Z5J4	Retinoic acid-induced protein 1
0.136751	0.121946	0.563344	EIF2S1	P05198	Eukaryotic translation initiation factor 2 subunit 1	0.106664	0.0539409	-0.965183	HIST2H2AB	Q8IUE6	Histone H2A type 2-B																			0.00535651	0.0536847	-0.873939	LMO7	Q8WWI1	LIM domain only protein 7
0.0634156	0.0968126	0.561474	SYNCRIP	O60506	Heterogeneous nuclear ribonucleoprotein Q	0.0017658	0.0200198	-0.955995	NOL11	Q9H8H0	Nucleolar protein 11																			0.203419	0.166312	-0.871988	HIST1H2AJ	Q99878	Histone H2A type 1-J;Histone H2A type 1-H;Histone H2A.J;Histone H2A type 2-C;Histone H2A type 2-A;Histone H2A type 1-D;Histone H2A type 1
0.417525	0.241986	0.559251	PINX1	Q96BK5	PIN2/TERF1-interacting telomerase inhibitor 1	0.112615	0.0559014	-0.955945	PRC1	O43663	Protein regulator of cytokinesis 1																			0.0220942	0.0666008	-0.869908	RPL23	P62829	60S ribosomal protein L23
0.0937453	0.108128	0.555339	PSMC4	P43686	26S protease regulatory subunit 6B	0.0169156	0.0216562	-0.955586	NOP2	P46087	Probable 28S rRNA (cytosine(4447)-C(5))-methyltransferase																			0.302488	0.221434	-0.869336	LENG8	Q96PV6	Leukocyte receptor cluster member 8
0.0845758	0.107531	0.555272	GNL3L	Q9NVN8	Guanine nucleotide-binding protein-like 3-like protein	0.274888	0.103959	-0.95134	RPL8	P62917	60S ribosomal protein L8																			0.153309	0.140629	-0.868582	ZNF800	Q2TB10	Zinc finger protein 800
0.0462047	0.0946053	0.554047	POLE3	Q9NRF9	DNA polymerase epsilon subunit 3	0.42246	0.167986	-0.948642	OSTC	Q9NRP0	Oligosaccharyltransferase complex subunit OSTC																			0.105621	0.116785	-0.867435	ZC3HAV1	Q7Z2W4	Zinc finger CCCH-type antiviral protein 1
0.0250228	0.0827623	0.550872	EIF5A	P63241	Eukaryotic translation initiation factor 5A-1;Eukaryotic translation initiation factor 5A-1-like	0.26305	0.101031	-0.943516	PNISR	Q8TF01	Arginine/serine-rich protein PNISR																			0.0124058	0.0623326	-0.867181	DEK	P35659	Protein DEK
0.10886	0.113666	0.549981	CAAP1	Q9H8G2	Caspase activity and apoptosis inhibitor 1	0.111855	0.0553704	-0.940489	H1FX	Q92522	Histone H1x																			0.0096305	0.057774	-0.865946	ST13	P50502	Hsc70-interacting protein;Putative protein FAM10A4;Putative protein FAM10A5
0.011244	0.0753934	0.549766	ARPC3	O15145	Actin-related protein 2/3 complex subunit 3	0.084705	0.0509838	-0.933152	SRP9	P49458	Signal recognition particle 9 kDa protein																			0.136912	0.13412	-0.86546	EXOC7	Q9UPT5	Exocyst complex component 7
0.137204	0.127871	0.5476	TRMT6	Q9UJA5	tRNA (adenine(58)-N(1))-methyltransferase non-catalytic subunit TRM6	0.0690145	0.0475542	-0.93279	GTF2I	P78347	General transcription factor II-I																			0.0289721	0.0710753	-0.865305	NAT10	Q9H0A0	N-acetyltransferase 10
0.0184723	0.0799728	0.546978	YWHAE	P62258	14-3-3 protein epsilon	0.132985	0.0617113	-0.929889	VDAC3	Q9Y277	Voltage-dependent anion-selective channel protein 3																			0.0549382	0.0875862	-0.862791	IMP3	Q9NV31	U3 small nucleolar ribonucleoprotein protein IMP3
0.103777	0.113777	0.544755	CD2BP2	O95400	CD2 antigen cytoplasmic tail-binding protein 2	0.227264	0.0935484	-0.92919	POM121	Q96HA1	Nuclear envelope pore membrane protein POM 121;Nuclear envelope pore membrane protein POM 121C;POM121 and ZP3 fusion protein;Putative nuclear envelope pore membrane protein POM 121B																			0.316266	0.23128	-0.862766	EIF2B5	Q13144	Translation initiation factor eIF-2B subunit epsilon
0.335397	0.206695	0.543638	ZC3H8	Q8N5P1	Zinc finger CCCH domain-containing protein 8	0.00147331	0.0192571	-0.927332	WDR3	Q9UNX4	WD repeat-containing protein 3																			0.0371133	0.0764122	-0.859504	MCM3	P25205	DNA replication licensing factor MCM3
0.0536771	0.0981317	0.543547	TOE1	Q96GM8	Target of EGR1 protein 1	0.215657	0.0883315	-0.926505	ATP13A1	Q9HD20	Manganese-transporting ATPase 13A1																			0.331245	0.237847	-0.856719	HSD17B12	Q53GQ0	Very-long-chain 3-oxoacyl-CoA reductase
0.076657	0.107774	0.540643	SMN1	Q16637	Survival motor neuron protein	0.0118496	0.0218268	-0.922902	NAT10	Q9H0A0	N-acetyltransferase 10																			0.127646	0.131984	-0.854763	RPS24	P62847	40S ribosomal protein S24
0.19639	0.150907	0.538403	CACNA2D1	P54289	Voltage-dependent calcium channel subunit alpha-2/delta-1;Voltage-dependent calcium channel subunit alpha-2-1;Voltage-dependent calcium channel subunit delta-1	0.0344709	0.0297884	-0.917775	NCKAP1	Q9Y2A7	Nck-associated protein 1																			0.0585678	0.0900519	-0.849606	RPL17	P18621	60S ribosomal protein L17
0.134776	0.129203	0.536789	BAP18	Q8IXM2	Chromatin complexes subunit BAP18	0.0905781	0.0544	-0.914815	LSM4	Q9Y4Z0	U6 snRNA-associated Sm-like protein LSm4																			0.0396299	0.0807529	-0.847682	WDR36	Q8NI36	WD repeat-containing protein 36
0.287693	0.187333	0.535996	SRP54	P61011	Signal recognition particle 54 kDa protein	0.10589	0.0549233	-0.91208	PIGK	Q92643	GPI-anchor transamidase																			0.0885266	0.110931	-0.846083	ORC3	Q9UBD5	Origin recognition complex subunit 3
0.325797	0.205537	0.53508	CD3EAP	O15446	DNA-directed RNA polymerase I subunit RPA34	0.167307	0.0759483	-0.906081	STRN3	Q13033	Striatin-3																			0.251881	0.197643	-0.842897	CDC42BPB	Q9Y5S2	Serine/threonine-protein kinase MRCK beta
0.0761994	0.107888	0.53475	RPS12	P25398	40S ribosomal protein S12	0.118191	0.0614037	-0.905395	USP3	Q9Y6I4	Ubiquitin carboxyl-terminal hydrolase 3																			0.0725097	0.10188	-0.842614	RPRD1B	Q9NQG5	Regulation of nuclear pre-mRNA domain-containing protein 1B
0.0578998	0.103166	0.532843	SCFD1	Q8WVM8	Sec1 family domain-containing protein 1	0.067538	0.0499819	-0.90382	YWHAH	Q04917	14-3-3 protein eta																			0.200802	0.171708	-0.841753	LSM4	Q9Y4Z0	U6 snRNA-associated Sm-like protein LSm4
0.0625709	0.105921	0.528616	RPS3A	P61247	40S ribosomal protein S3a	0.0764707	0.0509091	-0.902933	MUC13	Q9H3R2	Mucin-13																			0.249732	0.19655	-0.841728	LLGL2	Q6P1M3	Lethal(2) giant larvae protein homolog 2
0.0465076	0.100873	0.525022	EEF1B2	P24534	Elongation factor 1-beta	0.0112422	0.0232558	-0.901288	SNRPF	P62306	Small nuclear ribonucleoprotein F																			0.0505045	0.0876414	-0.83762	CTNNBL1	Q8WYA6	Beta-catenin-like protein 1
0.057897	0.107423	0.520308	VDAC2	P45880	Voltage-dependent anion-selective channel protein 2	0.159334	0.0732491	-0.898525	RPS27	P42677	40S ribosomal protein S27																			0.0146424	0.0644211	-0.837443	SRSF3	P84103	Serine/arginine-rich splicing factor 3
0.0986286	0.121829	0.519974	HNRNPH3	P31942	Heterogeneous nuclear ribonucleoprotein H3	0.369615	0.143004	-0.892965	ECT2	Q9H8V3	Protein ECT2																			0.269649	0.209931	-0.835326	MECP2	P51608	Methyl-CpG-binding protein 2
0.144421	0.136211	0.518193	SMEK1	Q6IN85	Serine/threonine-protein phosphatase 4 regulatory subunit 3A	0.085639	0.0540931	-0.892509	ATRX	P46100	Transcriptional regulator ATRX																			0.132006	0.137076	-0.832974	CDKN2AIP	Q9NXV6	CDKN2A-interacting protein
0.0661249	0.109776	0.517885	RPLP2	P05387	60S acidic ribosomal protein P2	0.0913829	0.0549532	-0.891884	RPS13	P62277	40S ribosomal protein S13																			0.312629	0.232711	-0.83169	SF3B6	Q9Y3B4	Splicing factor 3B subunit 6
0.0232777	0.0942184	0.516355	EIF3K	Q9UBQ5	Eukaryotic translation initiation factor 3 subunit K	0.0228794	0.0273558	-0.891819	EIF3L	Q9Y262	Eukaryotic translation initiation factor 3 subunit L																			0.117287	0.131846	-0.829873	KDM2A	Q9Y2K7	Lysine-specific demethylase 2A
0.0638413	0.110104	0.515835	HSP90AA1	P07900	Heat shock protein HSP 90-alpha	0.0104357	0.0241696	-0.890504	SF3B3	Q15393	Splicing factor 3B subunit 3																			0.0761809	0.106563	-0.828496	BRD4	O60885	Bromodomain-containing protein 4
0.143912	0.136375	0.515746	EIF3G	O75821	Eukaryotic translation initiation factor 3 subunit G	0.123092	0.0643196	-0.889066	ENO1	P06733	Alpha-enolase																			0.00205918	0.052125	-0.826337	KIF5B	P33176	Kinesin-1 heavy chain
0.128157	0.132206	0.51349	CSTF2T	Q9H0L4	Cleavage stimulation factor subunit 2 tau variant	0.0514112	0.0435849	-0.888793	RPS15A	P62244	40S ribosomal protein S15a																			0.20043	0.175647	-0.82031	NELFB	Q8WX92	Negative elongation factor B
0.0378474	0.100977	0.513148	RBBP7	Q16576	Histone-binding protein RBBP7	0.205633	0.0914978	-0.882243	TFAM	Q00059	Transcription factor A, mitochondrial																			0.0778769	0.111794	-0.813141	NOP2	P46087	Probable 28S rRNA (cytosine(4447)-C(5))-methyltransferase
0.196256	0.16138	0.513119	SRSF1	Q07955	Serine/arginine-rich splicing factor 1	0.104266	0.0573386	-0.878034	RPL27	P61353	60S ribosomal protein L27																			0.203201	0.179852	-0.81091	BST1	Q10588	ADP-ribosyl cyclase/cyclic ADP-ribose hydrolase 2
0.182638	0.154973	0.512621	BCAP31	P51572	B-cell receptor-associated protein 31	0.348639	0.13658	-0.875831	CPSF3L	Q5TA45	Integrator complex subunit 11																			0.107637	0.130984	-0.810463	ZC3H11A	O75152	Zinc finger CCCH domain-containing protein 11A
0.159639	0.14275	0.512355	RAD21	O60216	Double-strand-break repair protein rad21 homolog	0.0277205	0.0344698	-0.870241	SF3B6	Q9Y3B4	Splicing factor 3B subunit 6																			0.334557	0.249136	-0.804199	GTF3C3	Q9Y5Q9	General transcription factor 3C polypeptide 3
0.254831	0.183492	0.509287	ACTC1	P68032	Actin, alpha cardiac muscle 1;Actin, alpha skeletal muscle;Actin, gamma-enteric smooth muscle;Actin, aortic smooth muscle	0.216779	0.0965005	-0.868532	RPL15	P61313	60S ribosomal protein L15																			0.0261684	0.0783533	-0.802927	DDX56	Q9NY93	Probable ATP-dependent RNA helicase DDX56
0.156565	0.143106	0.508017	DPF2	Q92785	Zinc finger protein ubi-d4	0.323201	0.128719	-0.866709	PAK4	O96013	Serine/threonine-protein kinase PAK 4																			0.304247	0.235315	-0.799159	ZFPL1	O95159	Zinc finger protein-like 1
0.125262	0.134915	0.50594	HNRNPH1	P31943	Heterogeneous nuclear ribonucleoprotein H;Heterogeneous nuclear ribonucleoprotein H, N-terminally processed	0.0035252	0.0213494	-0.858366	UTP15	Q8TED0	U3 small nucleolar RNA-associated protein 15 homolog																			0.333639	0.249446	-0.798257	SRFBP1	Q8NEF9	Serum response factor-binding protein 1
0.0372305	0.102716	0.505321	G3BP1	Q13283	Ras GTPase-activating protein-binding protein 1	0.434994	0.183339	-0.858106	SPTAN1	Q13813	Spectrin alpha chain, non-erythrocytic 1																			0.0437285	0.0897778	-0.798015	PRC1	O43663	Protein regulator of cytokinesis 1
0.247043	0.183646	0.502755	CAPZB	P47756	F-actin-capping protein subunit beta	0.272621	0.111496	-0.858098	VEZF1	Q14119	Vascular endothelial zinc finger 1																			0.0291231	0.0818188	-0.797323	SEPT7	Q16181	Septin-7
0.0102145	0.0881393	0.500283	DDX1	Q92499	ATP-dependent RNA helicase DDX1	0.113664	0.0647404	-0.856676	UACA	Q9BZF9	Uveal autoantigen with coiled-coil domains and ankyrin repeats																			0.0601131	0.105437	-0.793569	IMP4	Q96G21	U3 small nucleolar ribonucleoprotein protein IMP4
0.00813255	0.0872402	0.49697	ACOT9	Q9Y305	Acyl-coenzyme A thioesterase 9, mitochondrial	0.531766	0.249417	-0.855902	IGLC1	P0DOY3	Ig lambda-1 chain C regions;Ig lambda-6 chain C region;Immunoglobulin lambda-like polypeptide 5;Ig lambda-7 chain C region																			0.217989	0.187789	-0.792745	CXXC1	Q9P0U4	CXXC-type zinc finger protein 1
0.049958	0.109792	0.49668	CWC15	Q9P013	Spliceosome-associated protein CWC15 homolog	0.108009	0.0615512	-0.853027	MYO1C	O00159	Unconventional myosin-Ic																			0.108294	0.134182	-0.790423	SNW1	Q13573	SNW domain-containing protein 1
0.155753	0.151043	0.496547	EIF3I	Q13347	Eukaryotic translation initiation factor 3 subunit I	0.481689	0.213738	-0.848751	EBF2	Q9HAK2	Transcription factor COE2																			0.00924899	0.0659276	-0.787032	DDX18	Q9NVP1	ATP-dependent RNA helicase DDX18
0.0431091	0.107666	0.495962	AIMP1	Q12904	Aminoacyl tRNA synthase complex-interacting multifunctional protein 1;Endothelial monocyte-activating polypeptide 2	0.511484	0.238406	-0.842422	DDX51	Q8N8A6	ATP-dependent RNA helicase DDX51																			0.00804306	0.0647287	-0.786064	CHAMP1	Q96JM3	Chromosome alignment-maintaining phosphoprotein 1
0.0752012	0.123713	0.491838	C7orf50	Q9BRJ6	Uncharacterized protein C7orf50	0.428277	0.183498	-0.8373	ENY2	Q9NPA8	Transcription and mRNA export factor ENY2																			0.056204	0.105672	-0.779946	SMC5	Q8IY18	Structural maintenance of chromosomes protein 5
0.116345	0.136334	0.491529	MED8	Q96G25	Mediator of RNA polymerase II transcription subunit 8	0.113947	0.0661212	-0.835427	CDC16	Q13042	Cell division cycle protein 16 homolog																			0.110268	0.137136	-0.7791	KIF22	Q14807	Kinesin-like protein KIF22
0.000604727	0.0799264	0.490247	DARS	P14868	Aspartate--tRNA ligase, cytoplasmic	0.0641357	0.0547104	-0.832747	GAR1	Q9NY12	H/ACA ribonucleoprotein complex subunit 1																			0.0987238	0.13266	-0.778269	ANAPC1	Q9H1A4	Anaphase-promoting complex subunit 1
0.0918457	0.131456	0.48344	RPS21	P63220	40S ribosomal protein S21	0.252857	0.109684	-0.819235	NDNL2	Q96MG7	Melanoma-associated antigen G1																			0.239945	0.206279	-0.778147	VEZF1	Q14119	Vascular endothelial zinc finger 1
0.148553	0.154154	0.482944	CREB1	P16220	Cyclic AMP-responsive element-binding protein 1	0.482065	0.218824	-0.817427	LLGL2	Q6P1M3	Lethal(2) giant larvae protein homolog 2																			0.26684	0.22044	-0.778077	RRP1B	Q14684	Ribosomal RNA processing protein 1 homolog B
0.110067	0.137031	0.481276	CFL1	P23528	Cofilin-1	0.127191	0.0724892	-0.815264	IMP3	Q9NV31	U3 small nucleolar ribonucleoprotein protein IMP3																			0.157973	0.164489	-0.768853	EBF2	Q9HAK2	Transcription factor COE2
0.0714245	0.126175	0.480543	SCAF1	Q9H7N4	Splicing factor, arginine/serine-rich 19	0.265697	0.113555	-0.812045	RBM34	P42696	RNA-binding protein 34																			0.0738188	0.119357	-0.766218	SNRPA	P09012	U1 small nuclear ribonucleoprotein A
0.329172	0.230366	0.478	EXOSC5	Q9NQT4	Exosome complex component RRP46	0.153401	0.080982	-0.809832	CHD4	Q14839	Chromodomain-helicase-DNA-binding protein 4																			0.269894	0.224479	-0.766011	RPL21	P46778	60S ribosomal protein L21
0.0135478	0.0983917	0.477934	CCT8	P50990	T-complex protein 1 subunit theta	0.246423	0.109885	-0.807783	CDC23	Q9UJX2	Cell division cycle protein 23 homolog																			0.104271	0.138041	-0.760489	CFL2	Q9Y281	Cofilin-2
0.269558	0.205704	0.47724	POLR2J	P52435	DNA-directed RNA polymerase II subunit RPB11-a	0.349126	0.146085	-0.807759	POLR2H	P52434	DNA-directed RNA polymerases I, II, and III subunit RPABC3																			0.235385	0.208759	-0.759375	DNM2	P50570	Dynamin-2
0.297963	0.216466	0.47658	GNAI2	P04899	Guanine nucleotide-binding protein G(i) subunit alpha-2	0.109386	0.0681537	-0.802291	UFL1	O94874	E3 UFM1-protein ligase 1																			0.148542	0.162499	-0.753639	SPECC1	Q5M775	Cytospin-B
0.107742	0.139391	0.474563	CCT6A	P40227	T-complex protein 1 subunit zeta	0.0288392	0.0430711	-0.80229	NUP98	P52948	Nuclear pore complex protein Nup98-Nup96;Nuclear pore complex protein Nup98;Nuclear pore complex protein Nup96																			0.0214814	0.0831898	-0.752997	BMS1	Q14692	Ribosome biogenesis protein BMS1 homolog
0.202787	0.179687	0.47308	HNRNPM	P52272	Heterogeneous nuclear ribonucleoprotein M	0.227887	0.105566	-0.800783	CBLL1	Q75N03	E3 ubiquitin-protein ligase Hakai																			0.202762	0.19283	-0.745351	RPP40	O75818	Ribonuclease P protein subunit p40
0.10147	0.138993	0.470232	PUF60	Q9UHX1	Poly(U)-binding-splicing factor PUF60	0.0814415	0.0613228	-0.798393	DDX47	Q9H0S4	Probable ATP-dependent RNA helicase DDX47																			0.0281226	0.0896413	-0.741579	MCM2	P49736	DNA replication licensing factor MCM2
0.0143794	0.102579	0.470086	TCP1	P17987	T-complex protein 1 subunit alpha	0.0226764	0.0420897	-0.797056	DHX9	Q08211	ATP-dependent RNA helicase A																			0.180484	0.183926	-0.738701	LYAR	Q9NX58	Cell growth-regulating nucleolar protein
0.14409	0.162083	0.465345	GEMIN2	O14893	Gem-associated protein 2	0.0593432	0.0551812	-0.794321	PPIA	P62937	Peptidyl-prolyl cis-trans isomerase A;Peptidyl-prolyl cis-trans isomerase A, N-terminally processed																			0.000222655	0.054637	-0.732705	RPS15A	P62244	40S ribosomal protein S15a
0.0784209	0.13592	0.45835	PPHLN1	Q8NEY8	Periphilin-1	0.315457	0.135707	-0.792967	TRMT61A	Q96FX7	tRNA (adenine(58)-N(1))-methyltransferase catalytic subunit TRMT61A																			0.299912	0.246874	-0.731355	PAXBP1	Q9Y5B6	PAX3- and PAX7-binding protein 1
[truncated: 158 more rows]

## Sheet: supernatant fraction
upregulated by TGFbeta compared to control (q<0.25) sorted by log(FC)						downregulated by TGFbeta compared to control (q<0.25) sorted by log(FC)						upregulated by EGF compared to control (q<0.25) sorted by log(FC)						downregulated by EGF compared to control (q<0.25) sorted by log(FC)						upregulated by the combination of EGF and TGFbeta compared to control (q<0.25) sorted by log(FC)						downregulated by the combination of EGF and TGFbeta compared to control (q<0.25) sorted by log(FC)
[truncated: 672 more rows]
